# Supplementary material for: Identification and Analysis of microRNAs in Chlorella sorokiniana Using High-Throughput Sequencing
Source: Genes (Basel). 2020 Sep 25;11(10):1131. doi: 10.3390/genes11101131 (PMC7599482; doi:10.3390/genes11101131)
Supplement: Supplementary file 1 [file genes-11-01131-s001.zip]

Archive with 4 entries (4 files):
- Supplementary Data 1.xlsx
- Supplementary Table S1.docx
- Supplementary Table S2.docx
- Supplementary Table S3.docx
