# Supplementary material for: Identification and Analysis of microRNAs in Chlorella sorokiniana Using High-Throughput Sequencing
Source: Genes (Basel). 2020 Sep 25;11(10):1131. doi: 10.3390/genes11101131 (PMC7599482; doi:10.3390/genes11101131)
Supplement: Supplementary file 1 [file genes-11-01131-s001.zip › Supplementary Data 1.xlsx]

## Sheet: Sheet1
Phytozome
miRNA_Acc.	Target_Acc.	Expectation	UPE$	miRNA_start	miRNA_end	Target_start	Target_end	miRNA_aligned_fragment	alignment	Target_aligned_fragment	Inhibition	Target_Desc.	Multiplicity
ATTCAAATGAGAACTTTGACA	Cre08.g374100.t1.1	0	-1	1	21	2613	2633	AUUCAAAUGAGAACUUUGACA	:::::::::::::::::::	CUUCAAAGUUCUCAUUUGAAU	Cleavage	pacid=30773395 locus=Cre08.g374100 ID=Cre08.g374100.t1.1.v5.5 annot-version=v5.5	1
ATTCAAATGAGAACTTTGACA	Cre08.g374100.t2.1	0	-1	1	21	2604	2624	AUUCAAAUGAGAACUUUGACA	:::::::::::::::::::	CUUCAAAGUUCUCAUUUGAAU	Cleavage	pacid=30773396 locus=Cre08.g374100 ID=Cre08.g374100.t2.1.v5.5 annot-version=v5.5	1
CAACTCACCTGCCGAATCA	Cre08.g374100.t1.1	0	-1	1	19	2798	2816	CAACUCACCUGCCGAAUCA	:::::::::::::::::::	UGAUUCGGCAGGUGAGUUG	Cleavage	pacid=30773395 locus=Cre08.g374100 ID=Cre08.g374100.t1.1.v5.5 annot-version=v5.5	1
CAACTCACCTGCCGAATCA	Cre08.g374100.t2.1	0	-1	1	19	2789	2807	CAACUCACCUGCCGAAUCA	:::::::::::::::::::	UGAUUCGGCAGGUGAGUUG	Cleavage	pacid=30773396 locus=Cre08.g374100 ID=Cre08.g374100.t2.1.v5.5 annot-version=v5.5	1
CTCAAAAAAAAAAAAAAATTA	Cre09.g399997.t1.1	1	-1	1	21	3635	3655	CUCAAAAAAAAAAAAAAAUUA	::::::::::::::::::	GUUUUUUUUUUUUUUUUUGAG	Cleavage	pacid=30781258 locus=Cre09.g399997 ID=Cre09.g399997.t1.1.v5.5 annot-version=v5.5	1
CTCAAAAAAAAAAAAAAATTA	Cre09.g400108.t1.1	1	-1	1	21	1560	1580	CUCAAAAAAAAAAAAAAAUUA	::::::::::::::::::	AUUUUUUUUUUUUUUUUUGAG	Cleavage	pacid=30780523 locus=Cre09.g400108 ID=Cre09.g400108.t1.1.v5.5 annot-version=v5.5	1
TTGAAAAAAAAAAAAAAAAA	Cre06.g278287.t1.1	1	-1	1	20	298	317	UUGAAAAAAAAAAAAAAAAA	:::::::::::::::::..:	UUUUUUUUUUUUUUUUUUGA	Cleavage	pacid=30779770 locus=Cre06.g278287 ID=Cre06.g278287.t1.1.v5.5 annot-version=v5.5	1
TTGAAAAAAAAAAAAAAAAA	Cre09.g399997.t1.1	1	-1	1	20	3635	3654	UUGAAAAAAAAAAAAAAAAA	::::::::::::::::..:	GUUUUUUUUUUUUUUUUUGA	Cleavage	pacid=30781258 locus=Cre09.g399997 ID=Cre09.g399997.t1.1.v5.5 annot-version=v5.5	1
TTGAAAAAAAAAAAAAAAAA	Cre09.g400108.t1.1	1	-1	1	20	1560	1579	UUGAAAAAAAAAAAAAAAAA	::::::::::::::::..:	AUUUUUUUUUUUUUUUUUGA	Cleavage	pacid=30780523 locus=Cre09.g400108 ID=Cre09.g400108.t1.1.v5.5 annot-version=v5.5	1
AAAAAAAGAAGAAAAGAGAA	Cre25.g756247.t1.1	1.5	-1	1	20	4219	4238	AAAAAAAGAAGAAAAGAGAA	:::: :::::::.:::::::	UUCUGUUUUCUUUUUUUUUU	Cleavage	pacid=30783791 locus=Cre25.g756247 ID=Cre25.g756247.t1.1.v5.5 annot-version=v5.5	1
CTCAAAAAAAAAAAAAAATTA	Cre03.g208554.t1.1	1.5	-1	1	21	4049	4069	CUCAAAAAAAAAAAAAAAUUA	:. :::::::::::::::::	CAGCUUUUUUUUUUUUUUGAG	Cleavage	pacid=30786778 locus=Cre03.g208554 ID=Cre03.g208554.t1.1.v5.5 annot-version=v5.5	1
GAGATGAAGCACTGTAGCTCTA	Cre22.g754097.t1.1	1.5	-1	1	22	3683	3704	GAGAUGAAGCACUGUAGCUCUA	: ::: .::::::::::::::	AACAGCAGCAGUGCUUCAUCUC	Cleavage	pacid=30778278 locus=Cre22.g754097 ID=Cre22.g754097.t1.1.v5.5 annot-version=v5.5	1
GCTCGGCGCTCTGGGCTGCCAA	Cre06.g287550.t1.1	1.5	-1	1	22	5048	5069	GCUCGGCGCUCUGGGCUGCCAA	::::.:::::::::::::::	CUGGCGGCCCAGAGCGCCGAGG	Cleavage	pacid=30779147 locus=Cre06.g287550 ID=Cre06.g287550.t1.1.v5.5 annot-version=v5.5	1
TCGGAGAAAAAAAAAAAAA	Cre06.g278287.t1.1	1.5	-1	1	19	299	317	UCGGAGAAAAAAAAAAAAA	:::::::::::::.:..::	UUUUUUUUUUUUUUUUUGA	Cleavage	pacid=30779770 locus=Cre06.g278287 ID=Cre06.g278287.t1.1.v5.5 annot-version=v5.5	1
TCGGAGAAAAAAAAAAAAA	Cre09.g399997.t1.1	1.5	-1	1	19	3636	3654	UCGGAGAAAAAAAAAAAAA	:::::::::::::.:..::	UUUUUUUUUUUUUUUUUGA	Cleavage	pacid=30781258 locus=Cre09.g399997 ID=Cre09.g399997.t1.1.v5.5 annot-version=v5.5	1
TCGGAGAAAAAAAAAAAAA	Cre09.g400108.t1.1	1.5	-1	1	19	1561	1579	UCGGAGAAAAAAAAAAAAA	:::::::::::::.:..::	UUUUUUUUUUUUUUUUUGA	Cleavage	pacid=30780523 locus=Cre09.g400108 ID=Cre09.g400108.t1.1.v5.5 annot-version=v5.5	1
TTAAAAAAAAAAGAAAACA	Cre17.g747097.t1.1	1.5	-1	1	19	1358	1376	UUAAAAAAAAAAGAAAACA	:::::.::::::::::::	GGUUUUUUUUUUUUUUUAA	Cleavage	pacid=30782686 locus=Cre17.g747097 ID=Cre17.g747097.t1.1.v5.5 annot-version=v5.5	1
TTTATCTTGTAGCTATTCTCA	Cre01.g042300.t1.1	1.5	-1	1	21	6134	6154	UUUAUCUUGUAGCUAUUCUCA	::.::::::.::.::::::	ACAGGAUAGCUGCAGGAUAAA	Cleavage	pacid=30789573 locus=Cre01.g042300 ID=Cre01.g042300.t1.1.v5.5 annot-version=v5.5	1
AAAAAAAGAAGAAAAGAGAA	Cre11.g467675.t1.1	2	-1	1	20	5917	5936	AAAAAAAGAAGAAAAGAGAA	::::.:: ::::::::::::	UUCUUUUGUCUUCUUUUUUU	Cleavage	pacid=30775740 locus=Cre11.g467675 ID=Cre11.g467675.t1.1.v5.5 annot-version=v5.5	1
AAAAAAAGAAGAAAAGAGAA	Cre06.g278287.t1.1	2	-1	1	20	290	309	AAAAAAAGAAGAAAAGAGAA	::.:.::::.::.:::::::	UUUUUUUUUUUUUUUUUUUU	Cleavage	pacid=30779770 locus=Cre06.g278287 ID=Cre06.g278287.t1.1.v5.5 annot-version=v5.5	1
AGAGAAGAAAGAAAAAAAA	Cre09.g398104.t1.1	2	-1	1	19	3596	3614	AGAGAAGAAAGAAAAAAAA	::::::::::::.::.::	UUUUUUUUCUUUUUUUUCC	Cleavage	pacid=30780603 locus=Cre09.g398104 ID=Cre09.g398104.t1.1.v5.5 annot-version=v5.5	1
AGAGAAGAAAGAAAAAAAA	Cre06.g278287.t1.1	2	-1	1	19	290	308	AGAGAAGAAAGAAAAAAAA	::::::::.:::.::.:.:	UUUUUUUUUUUUUUUUUUU	Cleavage	pacid=30779770 locus=Cre06.g278287 ID=Cre06.g278287.t1.1.v5.5 annot-version=v5.5	1
AGAGAAGAAAGAAAAAAAA	Cre06.g284376.t1.1	2	-1	1	19	734	752	AGAGAAGAAAGAAAAAAAA	:: :::::.::::::.:::	UUCUUUUUUUUUCUUUUCU	Cleavage	pacid=30779796 locus=Cre06.g284376 ID=Cre06.g284376.t1.1.v5.5 annot-version=v5.5	1
CAAAGCGGCTGCAGCACGTGA	Cre03.g166850.t1.1	2	-1	1	21	3135	3155	CAAAGCGGCUGCAGCACGUGA	.::: ::::::::::::::	GUACGGGCUGCAGCCGCUUUA	Cleavage	pacid=30787657 locus=Cre03.g166850 ID=Cre03.g166850.t1.1.v5.5 annot-version=v5.5	1
CAAAGCGGCTGCAGCACGTGA	Cre07.g324150.t1.1	2	-1	1	21	1796	1816	CAAAGCGGCUGCAGCACGUGA	:: ::::::.::.::::::	CAACAUGCUGCGGCUGCUUUG	Cleavage	pacid=30775186 locus=Cre07.g324150 ID=Cre07.g324150.t1.1.v5.5 annot-version=v5.5	1
CCGGAGGGGGAGCCTGAGA	Cre07.g325744.t1.1	2	-1	1	19	1943	1961	CCGGAGGGGGAGCCUGAGA	:::.::::::.:::::::	CCUCGGGCUCCUCCUCCGG	Cleavage	pacid=30775150 locus=Cre07.g325744 ID=Cre07.g325744.t1.1.v5.5 annot-version=v5.5	1
CCGGAGGGGGAGCCTGAGA	Cre14.g633300.t1.1	2	-1	1	19	3778	3796	CCGGAGGGGGAGCCUGAGA	::: ::::::::::::::	CCUCCGGCUCCCCCUCCGG	Cleavage	pacid=30776748 locus=Cre14.g633300 ID=Cre14.g633300.t1.1.v5.5 annot-version=v5.5	2
CCGGAGGGGGAGCCTGAGA	Cre14.g633300.t1.1	2	-1	1	19	3814	3832	CCGGAGGGGGAGCCUGAGA	::: ::::::::::::::	CCUCCGGCUCCCCCUCCGG	Cleavage	pacid=30776748 locus=Cre14.g633300 ID=Cre14.g633300.t1.1.v5.5 annot-version=v5.5	2
CTCAAAAAAAAAAAAAAATTA	Cre17.g747097.t1.1	2	-1	1	21	1357	1377	CUCAAAAAAAAAAAAAAAUUA	:..::::::::::::::: ::	UGGUUUUUUUUUUUUUUUAAG	Cleavage	pacid=30782686 locus=Cre17.g747097 ID=Cre17.g747097.t1.1.v5.5 annot-version=v5.5	1
CTCAAAAAAAAAAAAAAATTA	Cre06.g278287.t1.1	2	-1	1	21	298	318	CUCAAAAAAAAAAAAAAAUUA	:::::::::::::::::	UUUUUUUUUUUUUUUUUUGAA	Cleavage	pacid=30779770 locus=Cre06.g278287 ID=Cre06.g278287.t1.1.v5.5 annot-version=v5.5	1
GAACTTTGTTTTCTGTCCCAA	Cre17.g701250.t1.2	2	-1	1	21	236	256	GAACUUUGUUUUCUGUCCCAA	:::::.:::::..:.::::	AGGGGACGGAAAAUGAGGUUC	Cleavage	pacid=30782607 locus=Cre17.g701250 ID=Cre17.g701250.t1.2.v5.5 annot-version=v5.5	1
GAACTTTGTTTTCTGTCCCAA	Cre09.g407900.t1.2	2	-1	1	21	907	927	GAACUUUGUUUUCUGUCCCAA	:::.:::::.:::..::::	CAGGGGCAGAAGACAGGGUUC	Cleavage	pacid=30780943 locus=Cre09.g407900 ID=Cre09.g407900.t1.2.v5.5 annot-version=v5.5	1
GAGGTAGTAAGTTGTATTGTTAA	Cre15.g641100.t1.1	2	-1	1	23	332	354	GAGGUAGUAAGUUGUAUUGUUAA	:.: :::::::::.::::.::	CAAGCCAUACAACUUGCUACUUC	Cleavage	pacid=30783593 locus=Cre15.g641100 ID=Cre15.g641100.t1.1.v5.5 annot-version=v5.5	1
GAGGTAGTAAGTTGTATTGTTAA	Cre06.g281750.t1.2	2	-1	1	23	19	41	GAGGUAGUAAGUUGUAUUGUUAA	:: ::::::..:::.::::::.	GUAUCAAUACGGCUUGCUACCUU	Cleavage	pacid=30779202 locus=Cre06.g281750 ID=Cre06.g281750.t1.2.v5.5 annot-version=v5.5	1
GCTCGGCGCTCTGGGCTGCCAA	Cre04.g215050.t1.2	2	-1	1	22	2386	2407	GCUCGGCGCUCUGGGCUGCCAA	::::::::::.:::::::: ::	UUGGCAGCCCGGAGCGCCGCGC	Cleavage	pacid=30791351 locus=Cre04.g215050 ID=Cre04.g215050.t1.2.v5.5 annot-version=v5.5	1
GCTCGGCGCTCTGGGCTGCCAA	Cre02.g084150.t1.1	2	-1	1	22	2911	2932	GCUCGGCGCUCUGGGCUGCCAA	:::.: :::::.:::::::::	AUGGUAUCCCAGGGCGCCGAGC	Cleavage	pacid=30784830 locus=Cre02.g084150 ID=Cre02.g084150.t1.1.v5.5 annot-version=v5.5	1
GCTCGGCGCTCTGGGCTGCCAA	Cre02.g110100.t1.1	2	-1	1	22	1678	1699	GCUCGGCGCUCUGGGCUGCCAA	: ::::::.:.:::::.::.::	UAGGCAGCUCGGAGCGUCGGGC	Cleavage	pacid=30785952 locus=Cre02.g110100 ID=Cre02.g110100.t1.1.v5.5 annot-version=v5.5	1
GCTCGGCGCTCTGGGCTGCCAA	Cre01.g063997.t2.1	2	-1	1	22	145	166	GCUCGGCGCUCUGGGCUGCCAA	::::::::::.::::: :::	GCGGCAGCCCAGGGCGCCAAGC	Cleavage	pacid=30788526 locus=Cre01.g063997 ID=Cre01.g063997.t2.1.v5.5 annot-version=v5.5	1
GCTCGGCGCTCTGGGCTGCCAA	Cre01.g063997.t1.1	2	-1	1	22	145	166	GCUCGGCGCUCUGGGCUGCCAA	::::::::::.::::: :::	GCGGCAGCCCAGGGCGCCAAGC	Cleavage	pacid=30788525 locus=Cre01.g063997 ID=Cre01.g063997.t1.1.v5.5 annot-version=v5.5	1
TCCTTGGGTGTCTGAGCGCCA	Cre02.g096500.t1.1	2	-1	1	21	419	439	UCCUUGGGUGUCUGAGCGCCA	:::::::::.:.:.::.:::	GGGCGCUCAGGCGCUCAGGGA	Cleavage	pacid=30785291 locus=Cre02.g096500 ID=Cre02.g096500.t1.1.v5.5 annot-version=v5.5	1
TCCTTGGGTGTCTGAGCGCCA	Cre02.g096500.t2.1	2	-1	1	21	419	439	UCCUUGGGUGUCUGAGCGCCA	:::::::::.:.:.::.:::	GGGCGCUCAGGCGCUCAGGGA	Cleavage	pacid=30785292 locus=Cre02.g096500 ID=Cre02.g096500.t2.1.v5.5 annot-version=v5.5	1
TCCTTGGGTGTCTGAGCGCCA	Cre07.g335250.t1.2	2	-1	1	21	4166	4186	UCCUUGGGUGUCUGAGCGCCA	:.::::::.:.:::::::.	CCGUGCUCAGGCGCCCAAGGG	Cleavage	pacid=30774691 locus=Cre07.g335250 ID=Cre07.g335250.t1.2.v5.5 annot-version=v5.5	1
TGTCTGCCTCGACGTCACCAA	Cre06.g289700.t1.2	2	-1	1	21	673	693	UGUCUGCCUCGACGUCACCAA	::: :: ::::::::::::::	UUGAUGUCGUCGAGGCAGACA	Cleavage	pacid=30778935 locus=Cre06.g289700 ID=Cre06.g289700.t1.2.v5.5 annot-version=v5.5	1
TGTCTGCCTCGACGTCACCAA	Cre06.g282350.t1.1	2	-1	1	21	1783	1803	UGUCUGCCUCGACGUCACCAA	:::: :::::.:::::::.	CAGGUGCCGUCGGGGCAGACG	Cleavage	pacid=30779642 locus=Cre06.g282350 ID=Cre06.g282350.t1.1.v5.5 annot-version=v5.5	1
TTAAAAAAAAAAGAAAACA	Cre09.g399997.t1.1	2	-1	1	19	3636	3654	UUAAAAAAAAAAGAAAACA	: ::::.::::::::::.:	UUUUUUUUUUUUUUUUUGA	Cleavage	pacid=30781258 locus=Cre09.g399997 ID=Cre09.g399997.t1.1.v5.5 annot-version=v5.5	1
TTAAAAAAAAAAGAAAACA	Cre09.g400108.t1.1	2	-1	1	19	1561	1579	UUAAAAAAAAAAGAAAACA	: ::::.::::::::::.:	UUUUUUUUUUUUUUUUUGA	Cleavage	pacid=30780523 locus=Cre09.g400108 ID=Cre09.g400108.t1.1.v5.5 annot-version=v5.5	1
TTTAAAATTAAACCCTAAA	Cre14.g621050.t1.1	2	-1	1	19	5358	5376	UUUAAAAUUAAACCCUAAA	::::: ::::.:::::.::	UUUAGUGUUUGAUUUUGAA	Cleavage	pacid=30776401 locus=Cre14.g621050 ID=Cre14.g621050.t1.1.v5.5 annot-version=v5.5	1
AAAAAAAGAAGAAAAGAGAA	Cre06.g284376.t1.1	2.5	-1	1	20	734	753	AAAAAAAGAAGAAAAGAGAA	::::.::::.::::::: ::	UUCUUUUUUUUUCUUUUCUU	Cleavage	pacid=30779796 locus=Cre06.g284376 ID=Cre06.g284376.t1.1.v5.5 annot-version=v5.5	1
AACTCTGTGCCAGCAGCCGTA	Cre15.g640651.t1.1	2.5	-1	1	21	3935	3955	AACUCUGUGCCAGCAGCCGUA	:.::::::::::.::::.: :	UGCGGCUGCUGGUACAGGGCU	Cleavage	pacid=30783629 locus=Cre15.g640651 ID=Cre15.g640651.t1.1.v5.5 annot-version=v5.5	1
AACTCTGTGCCAGCAGCCGTA	Cre03.g198200.t1.1	2.5	-1	1	21	8059	8079	AACUCUGUGCCAGCAGCCGUA	:.:::: ::::::::::.::	UGCGGCAGCUGGCACAGGGUG	Cleavage	pacid=30787217 locus=Cre03.g198200 ID=Cre03.g198200.t1.1.v5.5 annot-version=v5.5	1
AACTCTGTGCCAGCAGCCGTA	Cre16.g649100.t1.2	2.5	-1	1	21	1653	1673	AACUCUGUGCCAGCAGCCGUA	.::::::::::..::::: :	CGCGGCUGCUGGUGCAGAGCU	Cleavage	pacid=30777821 locus=Cre16.g649100 ID=Cre16.g649100.t1.2.v5.5 annot-version=v5.5	1
AACTCTGTGCCAGCAGCCGTA	Cre12.g516333.t1.2	2.5	-1	1	21	3636	3656	AACUCUGUGCCAGCAGCCGUA	.:::.:::::::::::.: :	AGCGGUUGCUGGCACAGGGGU	Cleavage	pacid=30791745 locus=Cre12.g516333 ID=Cre12.g516333.t1.2.v5.5 annot-version=v5.5	1
AACTCTGTGCCAGCAGCCGTA	Cre12.g549350.t1.2	2.5	-1	1	21	1253	1273	AACUCUGUGCCAGCAGCCGUA	..::: :::::::::::::	CGUGGCAGCUGGCACAGAGUG	Cleavage	pacid=30793063 locus=Cre12.g549350 ID=Cre12.g549350.t1.2.v5.5 annot-version=v5.5	1
AGAGAAGAAAGAAAAAAAA	Cre21.g752247.t1.1	2.5	-1	1	19	1726	1744	AGAGAAGAAAGAAAAAAAA	::::::::::::. :::.:	UUUUUUUUCUUUUCUCUUU	Cleavage	pacid=30791621 locus=Cre21.g752247 ID=Cre21.g752247.t1.1.v5.5 annot-version=v5.5	1
CAAAGCGGCTGCAGCACGTGA	Cre13.g583750.t1.1	2.5	-1	1	21	486	506	CAAAGCGGCUGCAGCACGUGA	::.:::::::::::.::: ::	UCGCGUGCUGCAGCUGCUAUG	Cleavage	pacid=30783879 locus=Cre13.g583750 ID=Cre13.g583750.t1.1.v5.5 annot-version=v5.5	1
CAAAGCGGCTGCAGCACGTGA	Cre10.g426152.t1.1	2.5	-1	1	21	3031	3051	CAAAGCGGCUGCAGCACGUGA	:..:::: :::.:.:::::::	UUGCGUGAUGCGGUCGCUUUG	Cleavage	pacid=30790953 locus=Cre10.g426152 ID=Cre10.g426152.t1.1.v5.5 annot-version=v5.5	1
CAAAGCGGCTGCAGCACGTGA	Cre01.g010950.t1.1	2.5	-1	1	21	5574	5594	CAAAGCGGCUGCAGCACGUGA	: ::::::: :::..::::::	UAACGUGCUCCAGUUGCUUUG	Cleavage	pacid=30789578 locus=Cre01.g010950 ID=Cre01.g010950.t1.1.v5.5 annot-version=v5.5	1
CAAAGCGGCTGCAGCACGTGA	Cre12.g505350.t1.2	2.5	-1	1	21	2421	2441	CAAAGCGGCUGCAGCACGUGA	:::::::::::..::: ::	GAACGUGCUGCAGUUGCUGUG	Cleavage	pacid=30793343 locus=Cre12.g505350 ID=Cre12.g505350.t1.2.v5.5 annot-version=v5.5	1
CAAAGCGGCTGCAGCACGTGA	Cre02.g145100.t1.1	2.5	-1	1	21	2840	2860	CAAAGCGGCUGCAGCACGUGA	:::::::::::..::: ::	CAACGUGCUGCAGUUGCUCUG	Cleavage	pacid=30786301 locus=Cre02.g145100 ID=Cre02.g145100.t1.1.v5.5 annot-version=v5.5	1
CAAAGCGGCTGCAGCACGTGA	Cre03.g202900.t1.1	2.5	-1	1	21	6230	6250	CAAAGCGGCUGCAGCACGUGA	.:::::::::::.:::: :	CAGCGUGCUGCAGCUGCUUGG	Cleavage	pacid=30787825 locus=Cre03.g202900 ID=Cre03.g202900.t1.1.v5.5 annot-version=v5.5	1
CAAAGCGGCTGCAGCACGTGA	Cre01.g042300.t1.1	2.5	-1	1	21	5927	5947	CAAAGCGGCUGCAGCACGUGA	..:::: :::.::::.::::	GUGCGUGAUGCGGCCGUUUUG	Cleavage	pacid=30789573 locus=Cre01.g042300 ID=Cre01.g042300.t1.1.v5.5 annot-version=v5.5	1
CAAAGCGGCTGCAGCACGTGA	Cre10.g421450.t1.1	2.5	-1	1	21	2251	2271	CAAAGCGGCUGCAGCACGUGA	: :: ::: ::::::::::::	UGACCUGCCGCAGCCGCUUUG	Cleavage	pacid=30790452 locus=Cre10.g421450 ID=Cre10.g421450.t1.1.v5.5 annot-version=v5.5	1
CAAAGCGGCTGCAGCACGTGA	Cre06.g298800.t3.1	2.5	-1	1	21	346	366	CAAAGCGGCUGCAGCACGUGA	::: :.::::::::::::	CAACGGGUUGCAGCCGCUUUC	Cleavage	pacid=30778830 locus=Cre06.g298800 ID=Cre06.g298800.t3.1.v5.5 annot-version=v5.5	1
CAAAGCGGCTGCAGCACGTGA	Cre06.g298800.t1.1	2.5	-1	1	21	1628	1648	CAAAGCGGCUGCAGCACGUGA	::: :.::::::::::::	CAACGGGUUGCAGCCGCUUUC	Cleavage	pacid=30778829 locus=Cre06.g298800 ID=Cre06.g298800.t1.1.v5.5 annot-version=v5.5	1
CACCTCCTGGGGCCCGCAC	Cre06.g311450.t1.1	2.5	-1	1	19	6309	6327	CACCUCCUGGGGCCCGCAC	:::::.:::::::::::	CCGCGGGUCCCAGGAGGUG	Cleavage	pacid=30779273 locus=Cre06.g311450 ID=Cre06.g311450.t1.1.v5.5 annot-version=v5.5	1
CACCTCCTGGGGCCCGCAC	Cre08.g378850.t1.2	2.5	-1	1	19	2120	2138	CACCUCCUGGGGCCCGCAC	:: :::: :::::::::::	GUCCGGGGCCCAGGAGGUG	Cleavage	pacid=30773952 locus=Cre08.g378850 ID=Cre08.g378850.t1.2.v5.5 annot-version=v5.5	2
CAGTGCACTACAGAACTTTGTA	Cre16.g661250.t1.2	2.5	-1	1	22	3204	3225	CAGUGCACUACAGAACUUUGUA	:. ::::.:::.::::::::	GUCGCAGUUUUGUGGUGCACUG	Cleavage	pacid=30777501 locus=Cre16.g661250 ID=Cre16.g661250.t1.2.v5.5 annot-version=v5.5	1
CCGGAGGGGGAGCCTGAGA	Cre13.g565750.t2.1	2.5	-1	1	19	900	918	CCGGAGGGGGAGCCUGAGA	::: ::::::.:::::::	CCUCCGGCUCCUCCUCCGG	Cleavage	pacid=30784070 locus=Cre13.g565750 ID=Cre13.g565750.t2.1.v5.5 annot-version=v5.5	1
CCGGAGGGGGAGCCTGAGA	Cre13.g565750.t1.2	2.5	-1	1	19	972	990	CCGGAGGGGGAGCCUGAGA	::: ::::::.:::::::	CCUCCGGCUCCUCCUCCGG	Cleavage	pacid=30784069 locus=Cre13.g565750 ID=Cre13.g565750.t1.2.v5.5 annot-version=v5.5	1
CCGGAGGGGGAGCCTGAGA	Cre17.g729400.t1.2	2.5	-1	1	19	4817	4835	CCGGAGGGGGAGCCUGAGA	::::: :::.::.:::.::	UCUCAAGCUUCCUCUCUGG	Cleavage	pacid=30781634 locus=Cre17.g729400 ID=Cre17.g729400.t1.2.v5.5 annot-version=v5.5	1
CCGGAGGGGGAGCCTGAGA	Cre19.g750697.t1.1	2.5	-1	1	19	3343	3361	CCGGAGGGGGAGCCUGAGA	:::: :::::.:::::::	UCUCCUGCUCCUCCUCCGG	Cleavage	pacid=30778348 locus=Cre19.g750697 ID=Cre19.g750697.t1.1.v5.5 annot-version=v5.5	1
CCTGTACTGAGCTGCCCCGAGTA	Cre16.g690655.t1.1	2.5	-1	1	23	2574	2596	CCUGUACUGAGCUGCCCCGAGUA	.: :::::::::: .::::.::	CGCCCGGGGCAGCUAGGUACGGG	Cleavage	pacid=30778099 locus=Cre16.g690655 ID=Cre16.g690655.t1.1.v5.5 annot-version=v5.5	1
CCTGTACTGAGCTGCCCCGAGTA	Cre06.g261026.t1.1	2.5	-1	1	23	4413	4435	CCUGUACUGAGCUGCCCCGAGUA	: :::::: :::::::::::	CGAUAGGGGCAACUCAGUACAGG	Cleavage	pacid=30780120 locus=Cre06.g261026 ID=Cre06.g261026.t1.1.v5.5 annot-version=v5.5	1
CCTGTACTGAGCTGCCCCGAGTA	Cre12.g531400.t1.1	2.5	-1	1	23	6021	6043	CCUGUACUGAGCUGCCCCGAGUA	::: ::::::.:::::::	ACAGCGGUGCAGCUUAGUACAGU	Cleavage	pacid=30791792 locus=Cre12.g531400 ID=Cre12.g531400.t1.1.v5.5 annot-version=v5.5	1
CCTGTACTGAGCTGCCCCGAGTA	Cre16.g690655.t1.1	2.5	-1	1	23	2574	2596	CCUGUACUGAGCUGCCCCGAGUA	.: :::::::::: .::::.::	CGCCCGGGGCAGCUAGGUACGGG	Cleavage	pacid=30778099 locus=Cre16.g690655 ID=Cre16.g690655.t1.1.v5.5 annot-version=v5.5	1
CCTGTACTGAGCTGCCCCGAGTA	Cre06.g261026.t1.1	2.5	-1	1	23	4413	4435	CCUGUACUGAGCUGCCCCGAGUA	: :::::: :::::::::::	CGAUAGGGGCAACUCAGUACAGG	Cleavage	pacid=30780120 locus=Cre06.g261026 ID=Cre06.g261026.t1.1.v5.5 annot-version=v5.5	1
CCTGTACTGAGCTGCCCCGAGTA	Cre12.g531400.t1.1	2.5	-1	1	23	6021	6043	CCUGUACUGAGCUGCCCCGAGUA	::: ::::::.:::::::	ACAGCGGUGCAGCUUAGUACAGU	Cleavage	pacid=30791792 locus=Cre12.g531400 ID=Cre12.g531400.t1.1.v5.5 annot-version=v5.5	1
CTCAAAAAAAAAAAAAAATTA	Cre16.g666677.t1.1	2.5	-1	1	21	2750	2770	CUCAAAAAAAAAAAAAAAUUA	::. ::::::::::::::::	UAGCGUUUUUUUUUUUUUGAG	Cleavage	pacid=30777346 locus=Cre16.g666677 ID=Cre16.g666677.t1.1.v5.5 annot-version=v5.5	1
CTTGAAATTGTTGAGAGGGAAAA	Cre16.g677382.t1.1	2.5	-1	1	23	1030	1052	CUUGAAAUUGUUGAGAGGGAAAA	.:::.:::.:.:::::.::	AGGGUCCUUUCAGCGAUUUCGAG	Cleavage	pacid=30777694 locus=Cre16.g677382 ID=Cre16.g677382.t1.1.v5.5 annot-version=v5.5	1
CTTGAAATTGTTGAGAGGGAAAA	Cre16.g677382.t2.1	2.5	-1	1	23	395	417	CUUGAAAUUGUUGAGAGGGAAAA	.:::.:::.:.:::::.::	AGGGUCCUUUCAGCGAUUUCGAG	Cleavage	pacid=30777695 locus=Cre16.g677382 ID=Cre16.g677382.t2.1.v5.5 annot-version=v5.5	1
GAACTTTGTTTTCTGTCCCAA	Cre15.g634950.t1.1	2.5	-1	1	21	6289	6309	GAACUUUGUUUUCUGUCCCAA	:::::::.:..:::::::	CCGGGACAGGAGGCAAAGUUA	Cleavage	pacid=30783625 locus=Cre15.g634950 ID=Cre15.g634950.t1.1.v5.5 annot-version=v5.5	1
GAACTTTGTTTTCTGTCCCAA	Cre17.g697000.t1.1	2.5	-1	1	21	3969	3989	GAACUUUGUUUUCUGUCCCAA	::::.::.::::::::: :	GGGGGAUAGGAAACAAAGUGC	Cleavage	pacid=30782596 locus=Cre17.g697000 ID=Cre17.g697000.t1.1.v5.5 annot-version=v5.5	1
GCTCGGCGCTCTGGGCTGCCAA	Cre16.g681050.t1.1	2.5	-1	1	22	9	30	GCUCGGCGCUCUGGGCUGCCAA	: :::::::::: :::.::.::	UCGGCAGCCCAGCGCGUCGGGC	Translation	pacid=30776818 locus=Cre16.g681050 ID=Cre16.g681050.t1.1.v5.5 annot-version=v5.5	1
GCTCGGCGCTCTGGGCTGCCAA	Cre14.g627251.t1.1	2.5	-1	1	22	727	748	GCUCGGCGCUCUGGGCUGCCAA	::::::: ::.::::::.::	CGGGCAGCCGAGGGCGCCGGGC	Cleavage	pacid=30776672 locus=Cre14.g627251 ID=Cre14.g627251.t1.1.v5.5 annot-version=v5.5	2
GCTCGGCGCTCTGGGCTGCCAA	Cre14.g627251.t1.1	2.5	-1	1	22	1303	1324	GCUCGGCGCUCUGGGCUGCCAA	::::::: ::.::::::.::	CGGGCAGCCGAGGGCGCCGGGC	Cleavage	pacid=30776672 locus=Cre14.g627251 ID=Cre14.g627251.t1.1.v5.5 annot-version=v5.5	2
GCTCGGCGCTCTGGGCTGCCAA	Cre14.g627350.t1.1	2.5	-1	1	22	2161	2182	GCUCGGCGCUCUGGGCUGCCAA	::::::: ::.::::::.::	CGGGCAGCCGAGGGCGCCGGGC	Cleavage	pacid=30776196 locus=Cre14.g627350 ID=Cre14.g627350.t1.1.v5.5 annot-version=v5.5	1
GCTCGGCGCTCTGGGCTGCCAA	Cre17.g728100.t1.2	2.5	-1	1	22	1143	1164	GCUCGGCGCUCUGGGCUGCCAA	::: ::::::: ::::::::	GAGGCCGCCCAGAUCGCCGAGC	Cleavage	pacid=30782582 locus=Cre17.g728100 ID=Cre17.g728100.t1.2.v5.5 annot-version=v5.5	1
GCTCGGCGCTCTGGGCTGCCAA	Cre03.g203900.t1.2	2.5	-1	1	22	788	809	GCUCGGCGCUCUGGGCUGCCAA	: :::::::.:.:::: ::::	GUCGCAGCCCGGGGCGCAGAGC	Cleavage	pacid=30786615 locus=Cre03.g203900 ID=Cre03.g203900.t1.2.v5.5 annot-version=v5.5	1
GCTCGGCGCTCTGGGCTGCCAA	Cre03.g203650.t1.2	2.5	-1	1	22	795	816	GCUCGGCGCUCUGGGCUGCCAA	: :::::::.:.:::: ::::	GUCGCAGCCCGGGGCGCAGAGC	Cleavage	pacid=30788156 locus=Cre03.g203650 ID=Cre03.g203650.t1.2.v5.5 annot-version=v5.5	1
GCTCGGCGCTCTGGGCTGCCAA	Cre13.g563350.t1.2	2.5	-1	1	22	561	582	GCUCGGCGCUCUGGGCUGCCAA	:::::...:.::::::.::	GCCGCAGCUUGGGGCGCCGGGC	Cleavage	pacid=30784468 locus=Cre13.g563350 ID=Cre13.g563350.t1.2.v5.5 annot-version=v5.5	1
GCTCGGCGCTCTGGGCTGCCAA	Cre02.g106900.t1.2	2.5	-1	1	22	1249	1270	GCUCGGCGCUCUGGGCUGCCAA	::::.::::.:: ::::::	GGAGCAGUCCAGGGCCCCGAGC	Cleavage	pacid=30785882 locus=Cre02.g106900 ID=Cre02.g106900.t1.2.v5.5 annot-version=v5.5	1
GCTCGGCGCTCTGGGCTGCCAA	Cre10.g443350.t1.2	2.5	-1	1	22	3356	3377	GCUCGGCGCUCUGGGCUGCCAA	::::::..::: :::::::	AGUGCAGCCUGGAGGGCCGAGC	Cleavage	pacid=30790503 locus=Cre10.g443350 ID=Cre10.g443350.t1.2.v5.5 annot-version=v5.5	1
GCTCGGCGCTCTGGGCTGCCAA	Cre06.g258200.t1.1	2.5	-1	1	22	5683	5704	GCUCGGCGCUCUGGGCUGCCAA	:::::::. .:::::::::	CGCGCAGCCCGCGGCGCCGAGC	Translation	pacid=30778439 locus=Cre06.g258200 ID=Cre06.g258200.t1.1.v5.5 annot-version=v5.5	1
GCTCGGCGCTCTGGGCTGCCAA	Cre11.g467667.t2.1	2.5	-1	1	22	435	456	GCUCGGCGCUCUGGGCUGCCAA	:: ::...:::::::::::	GGUGCUGCUUGGAGCGCCGAGC	Cleavage	pacid=30775949 locus=Cre11.g467667 ID=Cre11.g467667.t2.1.v5.5 annot-version=v5.5	1
GCTCGGCGCTCTGGGCTGCCAA	Cre11.g467667.t1.1	2.5	-1	1	22	503	524	GCUCGGCGCUCUGGGCUGCCAA	:: ::...:::::::::::	GGUGCUGCUUGGAGCGCCGAGC	Cleavage	pacid=30775948 locus=Cre11.g467667 ID=Cre11.g467667.t1.1.v5.5 annot-version=v5.5	1
GGAGCTCATTTCAGTCGACTCA	Cre01.g010848.t1.1	2.5	-1	1	22	893	914	GGAGCUCAUUUCAGUCGACUCA	:: :::.:::.:::.:::::	GCAGGCGAUUGAGAUGGGCUCC	Cleavage	pacid=30789480 locus=Cre01.g010848 ID=Cre01.g010848.t1.1.v5.5 annot-version=v5.5	1
GGAGCTCATTTCAGTCGACTCA	Cre01.g032700.t1.2	2.5	-1	1	22	9	30	GGAGCUCAUUUCAGUCGACUCA	.::.:::: :::::::::.:	CUGGUUGACUUAAAUGAGCUUC	Cleavage	pacid=30789245 locus=Cre01.g032700 ID=Cre01.g032700.t1.2.v5.5 annot-version=v5.5	1
GGTGTAGCTCAGAGGTAGAGCA	Cre13.g584800.t1.2	2.5	-1	1	22	400	421	GGUGUAGCUCAGAGGUAGAGCA	: .::::::::::::: .:.::	UAUUCUACCUCUGAGCGGCGCC	Cleavage	pacid=30784661 locus=Cre13.g584800 ID=Cre13.g584800.t1.2.v5.5 annot-version=v5.5	1
TAATTGAAAGTGTGATTTTGA	Cre12.g542100.t1.2	2.5	-1	1	21	3456	3476	UAAUUGAAAGUGUGAUUUUGA	:::::.:.::: :::::::::	UCAAAGUUACAAUUUCAAUUA	Translation	pacid=30793513 locus=Cre12.g542100 ID=Cre12.g542100.t1.2.v5.5 annot-version=v5.5	1
TAATTTTTTTAATAAAAAA	Cre12.g496550.t1.2	2.5	-1	1	19	1025	1043	UAAUUUUUUUAAUAAAAAA	::: :::::.::::.:::.	UUUAUUAUUGAAAAGAUUG	Cleavage	pacid=30793108 locus=Cre12.g496550 ID=Cre12.g496550.t1.2.v5.5 annot-version=v5.5	1
TCCTTGGGTGTCTGAGCGCCA	Cre09.g388763.t1.1	2.5	-1	1	21	293	313	UCCUUGGGUGUCUGAGCGCCA	:::::::.:::::::::	UCACGCUCAGGCACCCAAGGC	Cleavage	pacid=30780959 locus=Cre09.g388763 ID=Cre09.g388763.t1.1.v5.5 annot-version=v5.5	1
TCCTTGGGTGTCTGAGCGCCA	Cre03.g189800.t1.2	2.5	-1	1	21	707	727	UCCUUGGGUGUCUGAGCGCCA	:::: :::::.:::.:::.	GUGCGCCCAGACGCCCGAGGG	Cleavage	pacid=30787830 locus=Cre03.g189800 ID=Cre03.g189800.t1.2.v5.5 annot-version=v5.5	1
TCCTTGGGTGTCTGAGCGCCA	Cre01.g005850.t1.2	2.5	-1	1	21	295	315	UCCUUGGGUGUCUGAGCGCCA	: :::::::::: ::::::	CAGGGCUCAGACACGCAAGGA	Cleavage	pacid=30788374 locus=Cre01.g005850 ID=Cre01.g005850.t1.2.v5.5 annot-version=v5.5	1
TGTCTGCCTCGACGTCACCAA	Cre24.g755347.t1.1	2.5	-1	1	21	1335	1355	UGUCUGCCUCGACGUCACCAA	:::::.:::::.:::.:.:.	GUGGUGGCGUCGGGGCGGGCG	Cleavage	pacid=30782914 locus=Cre24.g755347 ID=Cre24.g755347.t1.1.v5.5 annot-version=v5.5	1
TGTCTGCCTCGACGTCACCAA	Cre07.g320200.t1.1	2.5	-1	1	21	3181	3201	UGUCUGCCUCGACGUCACCAA	::::.::: :::::::.::	CGGGUGGCGUGGAGGCAGGCA	Translation	pacid=30774765 locus=Cre07.g320200 ID=Cre07.g320200.t1.1.v5.5 annot-version=v5.5	1
TGTCTGCCTCGACGTCACCAA	Cre03.g189150.t1.1	2.5	-1	1	21	9623	9643	UGUCUGCCUCGACGUCACCAA	:::::::: :::::.:.::	AAGGUGACGUGGAGGCGGGCA	Translation	pacid=30787365 locus=Cre03.g189150 ID=Cre03.g189150.t1.1.v5.5 annot-version=v5.5	1
TTGAAAAAAAAAAAAAAAAA	Cre17.g747097.t1.1	2.5	-1	1	20	1357	1376	UUGAAAAAAAAAAAAAAAAA	::::::::::::::.::	UGGUUUUUUUUUUUUUUUAA	Cleavage	pacid=30782686 locus=Cre17.g747097 ID=Cre17.g747097.t1.1.v5.5 annot-version=v5.5	1
TTTAAAATTAAACCCTAAA	Cre17.g704300.t1.1	2.5	-1	1	19	32	50	UUUAAAAUUAAACCCUAAA	::::: ::::.:::::.:.	UUUAGAGUUUGAUUUUGAG	Cleavage	pacid=30782660 locus=Cre17.g704300 ID=Cre17.g704300.t1.1.v5.5 annot-version=v5.5	1
TTTTGAAGATGGTGACGGTA	Cre01.g023850.t1.1	2.5	-1	1	20	319	338	UUUUGAAGAUGGUGACGGUA	::::: :.:::::::::..:	UACCGCCGCCAUCUUCAGGA	Cleavage	pacid=30789690 locus=Cre01.g023850 ID=Cre01.g023850.t1.1.v5.5 annot-version=v5.5	1
TTTTGAAGATGGTGACGGTA	Cre01.g008700.t1.2	2.5	-1	1	20	216	235	UUUUGAAGAUGGUGACGGUA	:::: :.::.::::::::.	AACCGACGCCGUCUUCAAAG	Cleavage	pacid=30789278 locus=Cre01.g008700 ID=Cre01.g008700.t1.2.v5.5 annot-version=v5.5	1
AAAAAAAGAAGAAAAGAGAA	Cre09.g399960.t1.1	3	-1	1	20	10115	10134	AAAAAAAGAAGAAAAGAGAA	::::.::::::::: ::::	UUCUUUUUUCUUCUCUUUUC	Cleavage	pacid=30781162 locus=Cre09.g399960 ID=Cre09.g399960.t1.1.v5.5 annot-version=v5.5	1
AAAAAAAGAAGAAAAGAGAA	Cre06.g278289.t1.1	3	-1	1	20	9614	9633	AAAAAAAGAAGAAAAGAGAA	:::::::::::::: :: ::	UUCUCUUUUCUUCUCUUCUU	Cleavage	pacid=30779618 locus=Cre06.g278289 ID=Cre06.g278289.t1.1.v5.5 annot-version=v5.5	1
AAAAAAAGAAGAAAAGAGAA	Cre05.g235102.t1.1	3	-1	1	20	5386	5405	AAAAAAAGAAGAAAAGAGAA	::::.::::::::: ::::	UUCUUUUUUCUUCUCUUUUC	Cleavage	pacid=30783328 locus=Cre05.g235102 ID=Cre05.g235102.t1.1.v5.5 annot-version=v5.5	1
AAAAAAAGAAGAAAAGAGAA	Cre06.g278289.t2.1	3	-1	1	20	9614	9633	AAAAAAAGAAGAAAAGAGAA	:::::::::::::: :: ::	UUCUCUUUUCUUCUCUUCUU	Cleavage	pacid=30779617 locus=Cre06.g278289 ID=Cre06.g278289.t2.1.v5.5 annot-version=v5.5	1
AAAAAAAGAAGAAAAGAGAA	Cre13.g601519.t1.1	3	-1	1	20	9348	9367	AAAAAAAGAAGAAAAGAGAA	:::::::::::::: :: ::	UUCUCUUUUCUUCUCUUCUU	Cleavage	pacid=30784261 locus=Cre13.g601519 ID=Cre13.g601519.t1.1.v5.5 annot-version=v5.5	1
AAAAAAAGAAGAAAAGAGAA	Cre16.g666627.t1.1	3	-1	1	20	8468	8487	AAAAAAAGAAGAAAAGAGAA	:::::::::::::: :: ::	UUCUCUUUUCUUCUCUUCUU	Cleavage	pacid=30777698 locus=Cre16.g666627 ID=Cre16.g666627.t1.1.v5.5 annot-version=v5.5	1
AAAAAAAGAAGAAAAGAGAA	Cre02.g095032.t1.1	3	-1	1	20	8227	8246	AAAAAAAGAAGAAAAGAGAA	:::::::::::::: :: ::	UUCUCUUUUCUUCUCUUCUU	Cleavage	pacid=30786061 locus=Cre02.g095032 ID=Cre02.g095032.t1.1.v5.5 annot-version=v5.5	1
AAAAAAAGAAGAAAAGAGAA	Cre16.g666602.t1.1	3	-1	1	20	5243	5262	AAAAAAAGAAGAAAAGAGAA	:::::::::::::: :: ::	UUCUCUUUUCUUCUCUUCUU	Cleavage	pacid=30777360 locus=Cre16.g666602 ID=Cre16.g666602.t1.1.v5.5 annot-version=v5.5	1
AAAAAAAGAAGAAAAGAGAA	Cre06.g278273.t1.1	3	-1	1	20	2919	2938	AAAAAAAGAAGAAAAGAGAA	:::::::::::::: :: ::	UUCUCUUUUCUUCUCUUCUU	Cleavage	pacid=30778902 locus=Cre06.g278273 ID=Cre06.g278273.t1.1.v5.5 annot-version=v5.5	1
AAAAAAAGAAGAAAAGAGAA	Cre03.g198288.t2.1	3	-1	1	20	2216	2235	AAAAAAAGAAGAAAAGAGAA	:::::::::::::: :: ::	UUCUCUUUUCUUCUCUUCUU	Cleavage	pacid=30788254 locus=Cre03.g198288 ID=Cre03.g198288.t2.1.v5.5 annot-version=v5.5	1
AAAAAAAGAAGAAAAGAGAA	Cre03.g198288.t1.1	3	-1	1	20	2205	2224	AAAAAAAGAAGAAAAGAGAA	:::::::::::::: :: ::	UUCUCUUUUCUUCUCUUCUU	Cleavage	pacid=30788253 locus=Cre03.g198288 ID=Cre03.g198288.t1.1.v5.5 annot-version=v5.5	1
AAAAAAAGAAGAAAAGAGAA	Cre03.g198288.t3.1	3	-1	1	20	2109	2128	AAAAAAAGAAGAAAAGAGAA	:::::::::::::: :: ::	UUCUCUUUUCUUCUCUUCUU	Cleavage	pacid=30788255 locus=Cre03.g198288 ID=Cre03.g198288.t3.1.v5.5 annot-version=v5.5	1
AAAAAAAGAAGAAAAGAGAA	Cre20.g751447.t1.1	3	-1	1	20	3690	3709	AAAAAAAGAAGAAAAGAGAA	:::::::::::::: :: ::	UUCUCUUUUCUUCUCUUCUU	Cleavage	pacid=30782944 locus=Cre20.g751447 ID=Cre20.g751447.t1.1.v5.5 annot-version=v5.5	1
AAAAAAAGAAGAAAAGAGAA	Cre01.g006600.t1.2	3	-1	1	20	3429	3448	AAAAAAAGAAGAAAAGAGAA	:::::::::::::: :: ::	UUCUCUUUUCUUCUCUUCUU	Cleavage	pacid=30788808 locus=Cre01.g006600 ID=Cre01.g006600.t1.2.v5.5 annot-version=v5.5	1
AAAAAAAGAAGAAAAGAGAA	Cre07.g333711.t1.1	3	-1	1	20	3090	3109	AAAAAAAGAAGAAAAGAGAA	:::::::::::::: :: ::	UUCUCUUUUCUUCUCUUCUU	Cleavage	pacid=30774262 locus=Cre07.g333711 ID=Cre07.g333711.t1.1.v5.5 annot-version=v5.5	1
AAAAAAAGAAGAAAAGAGAA	Cre06.g278274.t1.1	3	-1	1	20	2599	2618	AAAAAAAGAAGAAAAGAGAA	:::::::::::::: :: ::	UUCUCUUUUCUUCUCUUCUU	Cleavage	pacid=30779107 locus=Cre06.g278274 ID=Cre06.g278274.t1.1.v5.5 annot-version=v5.5	1
AAAAAAAGAAGAAAAGAGAA	Cre30.g758247.t1.1	3	-1	1	20	2479	2498	AAAAAAAGAAGAAAAGAGAA	:::::::::::::: :: ::	UUCUCUUUUCUUCUCUUCUU	Cleavage	pacid=30781562 locus=Cre30.g758247 ID=Cre30.g758247.t1.1.v5.5 annot-version=v5.5	1
AAAAAAAGAAGAAAAGAGAA	Cre08.g373421.t1.1	3	-1	1	20	8	27	AAAAAAAGAAGAAAAGAGAA	:::::::::::::: :: ::	UUCUCUUUUCUUCUCUUCUU	Cleavage	pacid=30773836 locus=Cre08.g373421 ID=Cre08.g373421.t1.1.v5.5 annot-version=v5.5	1
AAAAAAAGAAGAAAAGAGAA	Cre17.g742866.t1.1	3	-1	1	20	1517	1536	AAAAAAAGAAGAAAAGAGAA	:::::::::::::: :: ::	UUCUCUUUUCUUCUCUUCUU	Cleavage	pacid=30782526 locus=Cre17.g742866 ID=Cre17.g742866.t1.1.v5.5 annot-version=v5.5	1
AAAAAAAGAAGAAAAGAGAA	Cre17.g743447.t1.1	3	-1	1	20	2345	2364	AAAAAAAGAAGAAAAGAGAA	:::::::::::::: :: ::	UUCUCUUUUCUUCUCUUCUU	Cleavage	pacid=30782694 locus=Cre17.g743447 ID=Cre17.g743447.t1.1.v5.5 annot-version=v5.5	1
AAAAAAAGAAGAAAAGAGAA	Cre14.g622270.t1.1	3	-1	1	20	2306	2325	AAAAAAAGAAGAAAAGAGAA	:::::::::::::: :: ::	UUCUCUUUUCUUCUCUUCUU	Cleavage	pacid=30776187 locus=Cre14.g622270 ID=Cre14.g622270.t1.1.v5.5 annot-version=v5.5	1
AAAAAAAGAAGAAAAGAGAA	Cre02.g093252.t1.1	3	-1	1	20	2105	2124	AAAAAAAGAAGAAAAGAGAA	:::::::::::::: :: ::	UUCUCUUUUCUUCUCUUCUU	Cleavage	pacid=30786219 locus=Cre02.g093252 ID=Cre02.g093252.t1.1.v5.5 annot-version=v5.5	1
AAAAAAAGAAGAAAAGAGAA	Cre30.g758197.t1.1	3	-1	1	20	628	647	AAAAAAAGAAGAAAAGAGAA	:::::::::::::: :: ::	UUCUCUUUUCUUCUCUUCUU	Cleavage	pacid=30781559 locus=Cre30.g758197 ID=Cre30.g758197.t1.1.v5.5 annot-version=v5.5	1
AAAAAAAGAAGAAAAGAGAA	Cre06.g278290.t1.1	3	-1	1	20	1651	1670	AAAAAAAGAAGAAAAGAGAA	:::::::::::::: :: ::	UUCUCUUUUCUUCUCUUCUU	Cleavage	pacid=30778632 locus=Cre06.g278290 ID=Cre06.g278290.t1.1.v5.5 annot-version=v5.5	2
AAAAAAAGAAGAAAAGAGAA	Cre06.g278290.t1.1	3	-1	1	20	1991	2010	AAAAAAAGAAGAAAAGAGAA	:::::::::::::: :: ::	UUCUCUUUUCUUCUCUUCUU	Cleavage	pacid=30778632 locus=Cre06.g278290 ID=Cre06.g278290.t1.1.v5.5 annot-version=v5.5	2
AAAAAAAGAAGAAAAGAGAA	Cre03.g208306.t1.1	3	-1	1	20	1858	1877	AAAAAAAGAAGAAAAGAGAA	:::::::::::::: :: ::	UUCUCUUUUCUUCUCUUCUU	Cleavage	pacid=30787794 locus=Cre03.g208306 ID=Cre03.g208306.t1.1.v5.5 annot-version=v5.5	1
AAAAAAAGAAGAAAAGAGAA	Cre06.g278275.t1.1	3	-1	1	20	1595	1614	AAAAAAAGAAGAAAAGAGAA	:::::::::::::: :: ::	UUCUCUUUUCUUCUCUUCUU	Cleavage	pacid=30778870 locus=Cre06.g278275 ID=Cre06.g278275.t1.1.v5.5 annot-version=v5.5	1
AAAAAAAGAAGAAAAGAGAA	Cre05.g234892.t1.1	3	-1	1	20	1327	1346	AAAAAAAGAAGAAAAGAGAA	:::::::::::::: :: ::	UUCUCUUUUCUUCUCUUCUU	Cleavage	pacid=30782955 locus=Cre05.g234892 ID=Cre05.g234892.t1.1.v5.5 annot-version=v5.5	1
AAAAAAAGAAGAAAAGAGAA	Cre10.g445251.t1.1	3	-1	1	20	23	42	AAAAAAAGAAGAAAAGAGAA	:::::::::::::: :: ::	UUCUCUUUUCUUCUCUUCUU	Cleavage	pacid=30789802 locus=Cre10.g445251 ID=Cre10.g445251.t1.1.v5.5 annot-version=v5.5	2
AAAAAAAGAAGAAAAGAGAA	Cre10.g445251.t1.1	3	-1	1	20	1111	1130	AAAAAAAGAAGAAAAGAGAA	:::::::::::::: :: ::	UUCUCUUUUCUUCUCUUCUU	Cleavage	pacid=30789802 locus=Cre10.g445251 ID=Cre10.g445251.t1.1.v5.5 annot-version=v5.5	2
AAAAAAAGAAGAAAAGAGAA	Cre25.g756147.t1.1	3	-1	1	20	1094	1113	AAAAAAAGAAGAAAAGAGAA	:::::::::::::: :: ::	UUCUCUUUUCUUCUCUUCUU	Cleavage	pacid=30783808 locus=Cre25.g756147 ID=Cre25.g756147.t1.1.v5.5 annot-version=v5.5	1
AAAAAAAGAAGAAAAGAGAA	Cre16.g668481.t1.1	3	-1	1	20	1050	1069	AAAAAAAGAAGAAAAGAGAA	:::::::::::::: :: ::	UUCUCUUUUCUUCUCUUCUU	Cleavage	pacid=30777736 locus=Cre16.g668481 ID=Cre16.g668481.t1.1.v5.5 annot-version=v5.5	1
AAAAAAAGAAGAAAAGAGAA	Cre16.g669549.t1.1	3	-1	1	20	987	1006	AAAAAAAGAAGAAAAGAGAA	:::::::::::::: :: ::	UUCUCUUUUCUUCUCUUCUU	Cleavage	pacid=30777811 locus=Cre16.g669549 ID=Cre16.g669549.t1.1.v5.5 annot-version=v5.5	1
AAAAAAAGAAGAAAAGAGAA	Cre17.g743697.t1.1	3	-1	1	20	1893	1912	AAAAAAAGAAGAAAAGAGAA	::::: ::::::.: :::::	UUCUCCUUUCUUUUCUUUUU	Cleavage	pacid=30781678 locus=Cre17.g743697 ID=Cre17.g743697.t1.1.v5.5 annot-version=v5.5	1
AACTCTGTGCCAGCAGCCGTA	Cre12.g512300.t1.2	3	-1	1	21	3544	3564	AACUCUGUGCCAGCAGCCGUA	::: :.::.::::.:::.:::	UACCGUUGUUGGCGCAGGGUU	Cleavage	pacid=30791835 locus=Cre12.g512300 ID=Cre12.g512300.t1.2.v5.5 annot-version=v5.5	1
AACTCTGTGCCAGCAGCCGTA	Cre09.g411975.t1.1	3	-1	1	21	353	373	AACUCUGUGCCAGCAGCCGUA	:::::::: :::.:.:.:::	GACGGCUGCAGGCGCGGGGUU	Cleavage	pacid=30780803 locus=Cre09.g411975 ID=Cre09.g411975.t1.1.v5.5 annot-version=v5.5	1
AACTCTGTGCCAGCAGCCGTA	Cre08.g373100.t1.1	3	-1	1	21	1037	1057	AACUCUGUGCCAGCAGCCGUA	.::::::: :::::.::::	AGCGGCUGCGGGCACGGAGUA	Cleavage	pacid=30773572 locus=Cre08.g373100 ID=Cre08.g373100.t1.1.v5.5 annot-version=v5.5	1
AACTCTGTGCCAGCAGCCGTA	Cre10.g452850.t1.1	3	-1	1	21	1251	1271	AACUCUGUGCCAGCAGCCGUA	::::: ::::::. ::::::	GACGGCGGCUGGCGGAGAGUU	Cleavage	pacid=30789859 locus=Cre10.g452850 ID=Cre10.g452850.t1.1.v5.5 annot-version=v5.5	1
AACTCTGTGCCAGCAGCCGTA	Cre12.g515350.t1.1	3	-1	1	21	14016	14036	AACUCUGUGCCAGCAGCCGUA	::::::::::::::::	CGGCGCUGCUGGCACAGAGUC	Cleavage	pacid=30791859 locus=Cre12.g515350 ID=Cre12.g515350.t1.1.v5.5 annot-version=v5.5	1
AACTCTGTGCCAGCAGCCGTA	Cre12.g515350.t2.1	3	-1	1	21	14334	14354	AACUCUGUGCCAGCAGCCGUA	::::::::::::::::	CGGCGCUGCUGGCACAGAGUC	Cleavage	pacid=30791860 locus=Cre12.g515350 ID=Cre12.g515350.t2.1.v5.5 annot-version=v5.5	1
AACTCTGTGCCAGCAGCCGTA	Cre06.g277700.t1.1	3	-1	1	21	2834	2854	AACUCUGUGCCAGCAGCCGUA	:::::: :::::::.:::	CGGGGCUGCGGGCACAGGGUU	Cleavage	pacid=30779144 locus=Cre06.g277700 ID=Cre06.g277700.t1.1.v5.5 annot-version=v5.5	1
AACTCTGTGCCAGCAGCCGTA	Cre10.g433400.t1.2	3	-1	1	21	1398	1418	AACUCUGUGCCAGCAGCCGUA	.:::: :.::::: ::::::	AGCGGCAGUUGGCAAAGAGUU	Cleavage	pacid=30790695 locus=Cre10.g433400 ID=Cre10.g433400.t1.2.v5.5 annot-version=v5.5	1
AACTCTGTGCCAGCAGCCGTA	Cre17.g715600.t1.1	3	-1	1	21	3613	3633	AACUCUGUGCCAGCAGCCGUA	.: ::::::::: :.:::::	CGCAGCUGCUGGCCCGGAGUU	Cleavage	pacid=30782300 locus=Cre17.g715600 ID=Cre17.g715600.t1.1.v5.5 annot-version=v5.5	1
AACTCTGTGCCAGCAGCCGTA	Cre01.g044850.t1.2	3	-1	1	21	6029	6049	AACUCUGUGCCAGCAGCCGUA	.: :::::::::.::::: :	GGCUGCUGCUGGCGCAGAGCU	Cleavage	pacid=30788853 locus=Cre01.g044850 ID=Cre01.g044850.t1.2.v5.5 annot-version=v5.5	2
AACTCTGTGCCAGCAGCCGTA	Cre10.g430700.t1.1	3	-1	1	21	2341	2361	AACUCUGUGCCAGCAGCCGUA	.:::: :.:::..:.:::::	CGCGGCGGUUGGUGCGGAGUU	Cleavage	pacid=30789798 locus=Cre10.g430700 ID=Cre10.g430700.t1.1.v5.5 annot-version=v5.5	1
AACTCTGTGCCAGCAGCCGTA	Cre04.g229550.t1.1	3	-1	1	21	9550	9571	AACUCUGUGCCAGCA-GCCGUA	: :::. :::::::.:::::::	UUCGGUGUGCUGGCGCAGAGUU	Cleavage	pacid=30791407 locus=Cre04.g229550 ID=Cre04.g229550.t1.1.v5.5 annot-version=v5.5	1
AAGAAGGTGAAAAAAAAAA	Cre04.g217987.t1.1	3	-1	1	19	153	171	AAGAAGGUGAAAAAAAAAA	::::::::::..:. ::::	UUUUUUUUUUUGCUCUCUU	Cleavage	pacid=30791023 locus=Cre04.g217987 ID=Cre04.g217987.t1.1.v5.5 annot-version=v5.5	1
ACAGTACTGTGATAGCTGAAGTA	Cre02.g103000.t1.2	3	-1	1	23	2861	2883	ACAGUACUGUGAUAGCUGAAGUA	::.:: .:::::::..:::	AAAGUCGGCAGUCACAGUGUUGU	Cleavage	pacid=30785721 locus=Cre02.g103000 ID=Cre02.g103000.t1.2.v5.5 annot-version=v5.5	1
AGAATTTTTTTTTGGGGAA	Cre03.g160100.t1.2	3	-1	1	19	134	152	AGAAUUUUUUUUUGGGGAA	::..:::..:.::.:::::	UUUUCCAGGAGAAGAUUCU	Cleavage	pacid=30788170 locus=Cre03.g160100 ID=Cre03.g160100.t1.2.v5.5 annot-version=v5.5	1
AGAATTTTTTTTTGGGGAA	Cre14.g626600.t1.1	3	-1	1	19	5473	5491	AGAAUUUUUUUUUGGGGAA	: ::::::...::::::.:	UGCCCCAAGGGAAAAUUUU	Cleavage	pacid=30776387 locus=Cre14.g626600 ID=Cre14.g626600.t1.1.v5.5 annot-version=v5.5	1
AGAATTTTTTTTTGGGGAA	Cre14.g626600.t2.1	3	-1	1	19	5359	5377	AGAAUUUUUUUUUGGGGAA	: ::::::...::::::.:	UGCCCCAAGGGAAAAUUUU	Cleavage	pacid=30776388 locus=Cre14.g626600 ID=Cre14.g626600.t2.1.v5.5 annot-version=v5.5	1
AGAGAAGAAAGAAAAAAAA	Cre06.g278289.t1.1	3	-1	1	19	9601	9619	AGAGAAGAAAGAAAAAAAA	:::: : :.::::::::::	UUUUCUGUUUUUCUUCUCU	Cleavage	pacid=30779618 locus=Cre06.g278289 ID=Cre06.g278289.t1.1.v5.5 annot-version=v5.5	1
AGAGAAGAAAGAAAAAAAA	Cre06.g278289.t2.1	3	-1	1	19	9601	9619	AGAGAAGAAAGAAAAAAAA	:::: : :.::::::::::	UUUUCUGUUUUUCUUCUCU	Cleavage	pacid=30779617 locus=Cre06.g278289 ID=Cre06.g278289.t2.1.v5.5 annot-version=v5.5	1
AGAGAAGAAAGAAAAAAAA	Cre21.g753147.t1.1	3	-1	1	19	4945	4963	AGAGAAGAAAGAAAAAAAA	:::: : :.::::::::::	UUUUCUGUUUUUCUUCUCU	Cleavage	pacid=30791633 locus=Cre21.g753147 ID=Cre21.g753147.t1.1.v5.5 annot-version=v5.5	1
AGAGAAGAAAGAAAAAAAA	Cre20.g751447.t1.1	3	-1	1	19	3677	3695	AGAGAAGAAAGAAAAAAAA	:::: : :.::::::::::	UUUUCUGUUUUUCUUCUCU	Cleavage	pacid=30782944 locus=Cre20.g751447 ID=Cre20.g751447.t1.1.v5.5 annot-version=v5.5	1
AGAGAAGAAAGAAAAAAAA	Cre01.g006600.t1.2	3	-1	1	19	3416	3434	AGAGAAGAAAGAAAAAAAA	:::: : :.::::::::::	UUUUCUGUUUUUCUUCUCU	Cleavage	pacid=30788808 locus=Cre01.g006600 ID=Cre01.g006600.t1.2.v5.5 annot-version=v5.5	1
AGAGAAGAAAGAAAAAAAA	Cre06.g278274.t1.1	3	-1	1	19	2586	2604	AGAGAAGAAAGAAAAAAAA	:::: : :.::::::::::	UUUUCUGUUUUUCUUCUCU	Cleavage	pacid=30779107 locus=Cre06.g278274 ID=Cre06.g278274.t1.1.v5.5 annot-version=v5.5	1
AGAGAAGAAAGAAAAAAAA	Cre30.g758197.t1.1	3	-1	1	19	615	633	AGAGAAGAAAGAAAAAAAA	:::: : :.::::::::::	UUUUCUGUUUUUCUUCUCU	Cleavage	pacid=30781559 locus=Cre30.g758197 ID=Cre30.g758197.t1.1.v5.5 annot-version=v5.5	1
AGAGAAGAAAGAAAAAAAA	Cre03.g198100.t1.2	3	-1	1	19	137	155	AGAGAAGAAAGAAAAAAAA	::::: :::::::: ::.:	UUUUUGUUCUUUCUCCUUU	Cleavage	pacid=30787453 locus=Cre03.g198100 ID=Cre03.g198100.t1.2.v5.5 annot-version=v5.5	1
AGGTGGAAGACAGATCATTGA	Cre09.g397350.t1.1	3	-1	1	21	1000	1020	AGGUGGAAGACAGAUCAUUGA	::.: :: :::::::::.:::	UCGAGGAGCUGUCUUCCGCCU	Cleavage	pacid=30781526 locus=Cre09.g397350 ID=Cre09.g397350.t1.1.v5.5 annot-version=v5.5	1
ATGGTCGCCTTTGATAGACGA	Cre12.g487900.t1.2	3	-1	1	21	380	400	AUGGUCGCCUUUGAUAGACGA	:.: :::::::. ::::::::	UUGACUAUCAAGAGCGACCAU	Cleavage	pacid=30792901 locus=Cre12.g487900 ID=Cre12.g487900.t1.2.v5.5 annot-version=v5.5	1
ATGGTCGCCTTTGATAGACGA	Cre08.g358571.t1.1	3	-1	1	21	140	160	AUGGUCGCCUUUGAUAGACGA	::::::::::::::::	ACACCUAUCAAAGGCGACCAG	Cleavage	pacid=30773894 locus=Cre08.g358571 ID=Cre08.g358571.t1.1.v5.5 annot-version=v5.5	1
ATGGTCGCCTTTGATAGACGA	Cre02.g103400.t1.2	3	-1	1	21	4195	4215	AUGGUCGCCUUUGAUAGACGA	::::.::..:::::.:::	GGGUCUGUCGGAGGCGGCCAC	Cleavage	pacid=30785217 locus=Cre02.g103400 ID=Cre02.g103400.t1.2.v5.5 annot-version=v5.5	1
ATGGTCGCCTTTGATAGACGA	Cre03.g164250.t1.1	3	-1	1	21	6636	6656	AUGGUCGCCUUUGAUAGACGA	.:: :.:::.:::::.:.::	AUGUAUGUCAGAGGCGGCUAU	Cleavage	pacid=30787441 locus=Cre03.g164250 ID=Cre03.g164250.t1.1.v5.5 annot-version=v5.5	1
ATGGTCGCCTTTGATAGACGA	Cre06.g300050.t1.1	3	-1	1	21	3789	3809	AUGGUCGCCUUUGAUAGACGA	::: ::..:::::::::::	CCGUAGAUUGAAGGCGACCAU	Cleavage	pacid=30778384 locus=Cre06.g300050 ID=Cre06.g300050.t1.1.v5.5 annot-version=v5.5	1
ATGGTCGCCTTTGATAGACGA	Cre06.g309450.t1.2	3	-1	1	21	900	920	AUGGUCGCCUUUGAUAGACGA	:: :: :::::::::.::.:	CCGCCUCUCAAAGGCGGCCGU	Cleavage	pacid=30779386 locus=Cre06.g309450 ID=Cre06.g309450.t1.2.v5.5 annot-version=v5.5	1
ATTCAAATGAGAACTTTGACA	Cre11.g467658.t1.1	3	-1	1	21	64	84	AUUCAAAUGAGAACUUUGACA	::::::: ::::: :::::	CCUCAAAGUCCUCAUGUGAAU	Cleavage	pacid=30775862 locus=Cre11.g467658 ID=Cre11.g467658.t1.1.v5.5 annot-version=v5.5	1
ATTCAAATGAGAACTTTGACA	Cre12.g518500.t1.1	3	-1	1	21	2520	2540	AUUCAAAUGAGAACUUUGACA	: ::::::::.:::::.:	GUUAAAAGUUCUUAUUUGGAG	Cleavage	pacid=30792176 locus=Cre12.g518500 ID=Cre12.g518500.t1.1.v5.5 annot-version=v5.5	1
CAAAGCGGCTGCAGCACGTGA	Cre13.g573450.t1.2	3	-1	1	21	5183	5203	CAAAGCGGCUGCAGCACGUGA	:::::::: :::::::: :::	UCACGUGCGGCAGCCGCGUUG	Cleavage	pacid=30784541 locus=Cre13.g573450 ID=Cre13.g573450.t1.2.v5.5 annot-version=v5.5	1
CAAAGCGGCTGCAGCACGTGA	Cre13.g577150.t1.2	3	-1	1	21	895	915	CAAAGCGGCUGCAGCACGUGA	:.::::::::..::.:::: :	UUACGUGCUGUGGCUGCUUGG	Cleavage	pacid=30784161 locus=Cre13.g577150 ID=Cre13.g577150.t1.2.v5.5 annot-version=v5.5	1
CAAAGCGGCTGCAGCACGTGA	Cre10.g432550.t1.2	3	-1	1	21	2444	2464	CAAAGCGGCUGCAGCACGUGA	:.:::::::.:::: .::::	GCGCGUGCUGUAGCCCUUUUG	Cleavage	pacid=30790677 locus=Cre10.g432550 ID=Cre10.g432550.t1.2.v5.5 annot-version=v5.5	1
CAAAGCGGCTGCAGCACGTGA	Cre05.g232454.t1.1	3	-1	1	21	1748	1768	CAAAGCGGCUGCAGCACGUGA	:.:: :::::::: ::::::	ACGCGGGCUGCAGCGGCUUUG	Cleavage	pacid=30783366 locus=Cre05.g232454 ID=Cre05.g232454.t1.1.v5.5 annot-version=v5.5	1
CAAAGCGGCTGCAGCACGTGA	Cre09.g403550.t2.1	3	-1	1	21	1047	1066	CAAAGCGGCUGCAGCACGUGA	.:::::::: ::::::::::	CUACGUGCUG-AGCCGCUUUG	Translation	pacid=30781070 locus=Cre09.g403550 ID=Cre09.g403550.t2.1.v5.5 annot-version=v5.5	1
CAAAGCGGCTGCAGCACGTGA	Cre09.g403550.t1.2	3	-1	1	21	1080	1099	CAAAGCGGCUGCAGCACGUGA	.:::::::: ::::::::::	CUACGUGCUG-AGCCGCUUUG	Translation	pacid=30781069 locus=Cre09.g403550 ID=Cre09.g403550.t1.2.v5.5 annot-version=v5.5	1
CAAAGCGGCTGCAGCACGTGA	Cre02.g095116.t1.1	3	-1	1	21	3518	3538	CAAAGCGGCUGCAGCACGUGA	:: ::::::::::.:::: :	GCAGGUGCUGCAGCUGCUUGG	Cleavage	pacid=30785482 locus=Cre02.g095116 ID=Cre02.g095116.t1.1.v5.5 annot-version=v5.5	1
CAAAGCGGCTGCAGCACGTGA	Cre05.g233100.t1.2	3	-1	1	21	1961	1981	CAAAGCGGCUGCAGCACGUGA	::::::::::::.::: :	CAACGUGCUGCAGCUGCUGUC	Cleavage	pacid=30783378 locus=Cre05.g233100 ID=Cre05.g233100.t1.2.v5.5 annot-version=v5.5	1
CAAAGCGGCTGCAGCACGTGA	Cre05.g233100.t2.1	3	-1	1	21	2131	2151	CAAAGCGGCUGCAGCACGUGA	::::::::::::.::: :	CAACGUGCUGCAGCUGCUGUC	Cleavage	pacid=30783379 locus=Cre05.g233100 ID=Cre05.g233100.t2.1.v5.5 annot-version=v5.5	1
CAAAGCGGCTGCAGCACGTGA	Cre10.g420400.t1.1	3	-1	1	21	1444	1464	CAAAGCGGCUGCAGCACGUGA	.:::::::::::::: ::	GGCUGUGCUGCAGCCGCUGUG	Cleavage	pacid=30789848 locus=Cre10.g420400 ID=Cre10.g420400.t1.1.v5.5 annot-version=v5.5	1
CAAAGCGGCTGCAGCACGTGA	Cre12.g494100.t1.1	3	-1	1	21	2342	2362	CAAAGCGGCUGCAGCACGUGA	:::::::: ::::::: ::	CGACGUGCUGGAGCCGCUGUG	Translation	pacid=30793549 locus=Cre12.g494100 ID=Cre12.g494100.t1.1.v5.5 annot-version=v5.5	1
CAAAGCGGCTGCAGCACGTGA	Cre17.g736329.t1.2	3	-1	1	21	2647	2667	CAAAGCGGCUGCAGCACGUGA	:::::: ::::::::: ::	GGACGUGCCGCAGCCGCUGUG	Cleavage	pacid=30781788 locus=Cre17.g736329 ID=Cre17.g736329.t1.2.v5.5 annot-version=v5.5	1
CAAAGCGGCTGCAGCACGTGA	Cre17.g724150.t1.1	3	-1	1	21	1259	1279	CAAAGCGGCUGCAGCACGUGA	.:: :::::::::.::: ::	CUACCUGCUGCAGCUGCUGUG	Cleavage	pacid=30782073 locus=Cre17.g724150 ID=Cre17.g724150.t1.1.v5.5 annot-version=v5.5	1
CAAAGCGGCTGCAGCACGTGA	Cre01.g029750.t1.1	3	-1	1	21	1618	1638	CAAAGCGGCUGCAGCACGUGA	: : ::::::.::.::::::	ACUCCUGCUGCGGCUGCUUUG	Cleavage	pacid=30789698 locus=Cre01.g029750 ID=Cre01.g029750.t1.1.v5.5 annot-version=v5.5	2
CAAAGCGGCTGCAGCACGTGA	Cre01.g029750.t1.1	3	-1	1	21	2935	2955	CAAAGCGGCUGCAGCACGUGA	: : ::::::.::.::::::	ACUCCUGCUGCGGCUGCUUUG	Cleavage	pacid=30789698 locus=Cre01.g029750 ID=Cre01.g029750.t1.1.v5.5 annot-version=v5.5	2
CAAAGCGGCTGCAGCACGTGA	Cre02.g097213.t1.2	3	-1	1	21	1742	1762	CAAAGCGGCUGCAGCACGUGA	:.: ::: :::::::::::	CAAUGAGCUACAGCCGCUUUG	Cleavage	pacid=30785012 locus=Cre02.g097213 ID=Cre02.g097213.t1.2.v5.5 annot-version=v5.5	1
CAAAGCGGCTGCAGCACGTGA	Cre01.g045150.t1.2	3	-1	1	21	744	764	CAAAGCGGCUGCAGCACGUGA	:.: :::::::::::: ::	CAAUGGGCUGCAGCCGCUGUG	Cleavage	pacid=30789033 locus=Cre01.g045150 ID=Cre01.g045150.t1.2.v5.5 annot-version=v5.5	1
CACCTCCTGGGGCCCGCAC	Cre14.g616000.t1.1	3	-1	1	19	205	223	CACCUCCUGGGGCCCGCAC	::.::::::: :::::::	CUGUGGGCCCCUGGAGGUG	Cleavage	pacid=30776459 locus=Cre14.g616000 ID=Cre14.g616000.t1.1.v5.5 annot-version=v5.5	1
CACCTCCTGGGGCCCGCAC	Cre06.g302350.t3.1	3	-1	1	19	4066	4084	CACCUCCUGGGGCCCGCAC	::.::::::::::::: :	CUGUGGGCCCCAGGAGGGG	Cleavage	pacid=30779268 locus=Cre06.g302350 ID=Cre06.g302350.t3.1.v5.5 annot-version=v5.5	1
CACCTCCTGGGGCCCGCAC	Cre06.g302350.t2.1	3	-1	1	19	4169	4187	CACCUCCUGGGGCCCGCAC	::.::::::::::::: :	CUGUGGGCCCCAGGAGGGG	Cleavage	pacid=30779267 locus=Cre06.g302350 ID=Cre06.g302350.t2.1.v5.5 annot-version=v5.5	1
CACCTCCTGGGGCCCGCAC	Cre06.g302350.t1.1	3	-1	1	19	4319	4337	CACCUCCUGGGGCCCGCAC	::.::::::::::::: :	CUGUGGGCCCCAGGAGGGG	Cleavage	pacid=30779266 locus=Cre06.g302350 ID=Cre06.g302350.t1.1.v5.5 annot-version=v5.5	1
CACCTCCTGGGGCCCGCAC	Cre12.g512450.t2.1	3	-1	1	19	3607	3625	CACCUCCUGGGGCCCGCAC	::::::::: :::: ::::	GUGCGGGCCGCAGGUGGUG	Translation	pacid=30792381 locus=Cre12.g512450 ID=Cre12.g512450.t2.1.v5.5 annot-version=v5.5	1
CACCTCCTGGGGCCCGCAC	Cre12.g512450.t1.1	3	-1	1	19	3610	3628	CACCUCCUGGGGCCCGCAC	::::::::: :::: ::::	GUGCGGGCCGCAGGUGGUG	Translation	pacid=30792380 locus=Cre12.g512450 ID=Cre12.g512450.t1.1.v5.5 annot-version=v5.5	1
CACCTCCTGGGGCCCGCAC	Cre09.g396326.t1.1	3	-1	1	19	4630	4648	CACCUCCUGGGGCCCGCAC	::: :::::::::::::	AUGCAGGCCCCAGGAGGUC	Cleavage	pacid=30781078 locus=Cre09.g396326 ID=Cre09.g396326.t1.1.v5.5 annot-version=v5.5	2
CACCTCCTGGGGCCCGCAC	Cre11.g467666.t1.1	3	-1	1	19	1282	1300	CACCUCCUGGGGCCCGCAC	::: :::..:::::::::	CUGCAGGCUUCAGGAGGUG	Cleavage	pacid=30776031 locus=Cre11.g467666 ID=Cre11.g467666.t1.1.v5.5 annot-version=v5.5	1
CACCTCCTGGGGCCCGCAC	Cre10.g433550.t1.1	3	-1	1	19	38	56	CACCUCCUGGGGCCCGCAC	: :::::::..:::::::	GGGCGGGCCUUAGGAGGUA	Cleavage	pacid=30789769 locus=Cre10.g433550 ID=Cre10.g433550.t1.1.v5.5 annot-version=v5.5	2
CACCTCCTGGGGCCCGCAC	Cre07.g349650.t1.2	3	-1	1	19	1335	1353	CACCUCCUGGGGCCCGCAC	: ::::::. :::::::::	GCGCGGGCUGCAGGAGGUG	Translation	pacid=30774654 locus=Cre07.g349650 ID=Cre07.g349650.t1.2.v5.5 annot-version=v5.5	1
CACCTCCTGGGGCCCGCAC	Cre07.g330850.t1.1	3	-1	1	19	931	949	CACCUCCUGGGGCCCGCAC	: :::::::.: :::::::	GGGCGGGCCUCUGGAGGUG	Cleavage	pacid=30774317 locus=Cre07.g330850 ID=Cre07.g330850.t1.1.v5.5 annot-version=v5.5	1
CACCTCCTGGGGCCCGCAC	Cre13.g568400.t1.2	3	-1	1	19	1505	1523	CACCUCCUGGGGCCCGCAC	: ::::::.: ::::::::	GAGCGGGCUCAAGGAGGUG	Cleavage	pacid=30784443 locus=Cre13.g568400 ID=Cre13.g568400.t1.2.v5.5 annot-version=v5.5	1
CACCTCCTGGGGCCCGCAC	Cre13.g603450.t1.2	3	-1	1	19	2056	2074	CACCUCCUGGGGCCCGCAC	: :.:::::: ::::::::	GCGUGGGCCCGAGGAGGUG	Cleavage	pacid=30784079 locus=Cre13.g603450 ID=Cre13.g603450.t1.2.v5.5 annot-version=v5.5	1
CAGTGCACTACAGAACTTTGTA	Cre12.g485418.t1.1	3	-1	1	22	3944	3965	CAGUGCACUACAGAACUUUGUA	:::.::::::::. ::.::::	AACAGAGUUCUGUGCUGUACUG	Cleavage	pacid=30792694 locus=Cre12.g485418 ID=Cre12.g485418.t1.1.v5.5 annot-version=v5.5	1
CAGTGCACTACAGAACTTTGTA	Cre12.g536150.t1.1	3	-1	1	22	2295	2316	CAGUGCACUACAGAACUUUGUA	:. :::::::::::::.:	AGGAGCGUUCUGUAGUGCAUUC	Cleavage	pacid=30792327 locus=Cre12.g536150 ID=Cre12.g536150.t1.1.v5.5 annot-version=v5.5	1
CCGGAGGGGGAGCCTGAGA	Cre12.g544950.t1.2	3	-1	1	19	624	642	CCGGAGGGGGAGCCUGAGA	:: :::::::.::.::::	UCGCAGGCUCUCCUUCCGC	Cleavage	pacid=30792085 locus=Cre12.g544950 ID=Cre12.g544950.t1.2.v5.5 annot-version=v5.5	1
CCGGAGGGGGAGCCTGAGA	Cre11.g477625.t1.1	3	-1	1	19	3620	3638	CCGGAGGGGGAGCCUGAGA	::: ::::::.::::.::	CCUCUGGCUCCUCCUCUGG	Cleavage	pacid=30775524 locus=Cre11.g477625 ID=Cre11.g477625.t1.1.v5.5 annot-version=v5.5	1
CCGGAGGGGGAGCCTGAGA	Cre03.g151400.t1.1	3	-1	1	19	5859	5877	CCGGAGGGGGAGCCUGAGA	::: ::::.:::::.:::	ACUCCGGCUUCCCCUUCGG	Cleavage	pacid=30787934 locus=Cre03.g151400 ID=Cre03.g151400.t1.1.v5.5 annot-version=v5.5	2
CCGGAGGGGGAGCCTGAGA	Cre16.g660601.t1.1	3	-1	1	19	2889	2907	CCGGAGGGGGAGCCUGAGA	:::: : :::::.::::::	UCUCCGCCUCCCUCUCCGG	Cleavage	pacid=30777799 locus=Cre16.g660601 ID=Cre16.g660601.t1.1.v5.5 annot-version=v5.5	3
CCGGAGGGGGAGCCTGAGA	Cre08.g360001.t1.1	3	-1	1	19	16816	16834	CCGGAGGGGGAGCCUGAGA	:::: : :::::.::::::	UCUCCGUCUCCCUCUCCGG	Cleavage	pacid=30773882 locus=Cre08.g360001 ID=Cre08.g360001.t1.1.v5.5 annot-version=v5.5	2
CCGGAGGGGGAGCCTGAGA	Cre03.g206950.t1.1	3	-1	1	19	333	351	CCGGAGGGGGAGCCUGAGA	:: : ::::::.::::.::	UCCCUGGCUCCUCCUCUGG	Cleavage	pacid=30788161 locus=Cre03.g206950 ID=Cre03.g206950.t1.1.v5.5 annot-version=v5.5	1
CCTGTACTGAGCTGCCCCGAGTA	Cre12.g503100.t1.1	3	-1	1	23	2550	2572	CCUGUACUGAGCUGCCCCGAGUA	::::::::::.::::.:	CGCAGGGGGCAGCUCGGUACGGC	Cleavage	pacid=30792391 locus=Cre12.g503100 ID=Cre12.g503100.t1.1.v5.5 annot-version=v5.5	1
CCTGTACTGAGCTGCCCCGAGTA	Cre17.g707800.t1.2	3	-1	1	23	3233	3255	CCUGUACUGAGCUGCCCCGAGUA	:::::: :: :::::::::	UGGGCGGGGCCGCGCAGUACAGG	Translation	pacid=30781728 locus=Cre17.g707800 ID=Cre17.g707800.t1.2.v5.5 annot-version=v5.5	1
CCTGTACTGAGCTGCCCCGAGTA	Cre17.g706500.t1.1	3	-1	1	23	65	87	CCUGUACUGAGCUGCCCCGAGUA	: :::::::::.::.:::	UGACCUGGGCAGCUCGGUGCAGA	Cleavage	pacid=30782856 locus=Cre17.g706500 ID=Cre17.g706500.t1.1.v5.5 annot-version=v5.5	1
CCTGTACTGAGCTGCCCCGAGTA	Cre03.g177826.t1.1	3	-1	1	23	240	262	CCUGUACUGAGCUGCCCCGAGUA	.: ::::::::.::.:.::	CAGCUGCGGCAGCUCGGUGCGGG	Cleavage	pacid=30787508 locus=Cre03.g177826 ID=Cre03.g177826.t1.1.v5.5 annot-version=v5.5	1
CCTGTACTGAGCTGCCCCGAGTA	Cre04.g232602.t1.1	3	-1	1	23	1333	1355	CCUGUACUGAGCUGCCCCGAGUA	: ::::::: ::::.::::	GGAGCUGGGCAGCACAGUGCAGG	Translation	pacid=30790984 locus=Cre04.g232602 ID=Cre04.g232602.t1.1.v5.5 annot-version=v5.5	1
CCTGTACTGAGCTGCCCCGAGTA	Cre10.g445900.t1.1	3	-1	1	23	2037	2059	CCUGUACUGAGCUGCCCCGAGUA	: ::::::: :.:::::::	CGUGCUGGGCAGCGCGGUACAGG	Translation	pacid=30790251 locus=Cre10.g445900 ID=Cre10.g445900.t1.1.v5.5 annot-version=v5.5	1
CCTGTACTGAGCTGCCCCGAGTA	Cre12.g531050.t1.1	3	-1	1	23	2707	2729	CCUGUACUGAGCUGCCCCGAGUA	:: ::::::::: :::.::	CUGGCGCGGCAGCUCAAUACGGG	Cleavage	pacid=30792431 locus=Cre12.g531050 ID=Cre12.g531050.t1.1.v5.5 annot-version=v5.5	1
CCTGTACTGAGCTGCCCCGAGTA	Cre17.g743797.t1.1	3	-1	1	23	4795	4817	CCUGUACUGAGCUGCCCCGAGUA	::: ::.:::.:::.:.::	GCGGCGGCGCGGCUUAGUGCGGG	Cleavage	pacid=30782712 locus=Cre17.g743797 ID=Cre17.g743797.t1.1.v5.5 annot-version=v5.5	1
CCTGTACTGAGCTGCCCCGAGTA	Cre02.g095033.t1.1	3	-1	1	23	1038	1060	CCUGUACUGAGCUGCCCCGAGUA	: : ::::::::::::::	CGGCGGCGCCAGCUCAGUACAGG	Cleavage	pacid=30786311 locus=Cre02.g095033 ID=Cre02.g095033.t1.1.v5.5 annot-version=v5.5	1
CCTGTACTGAGCTGCCCCGAGTA	Cre12.g503100.t1.1	3	-1	1	23	2550	2572	CCUGUACUGAGCUGCCCCGAGUA	::::::::::.::::.:	CGCAGGGGGCAGCUCGGUACGGC	Cleavage	pacid=30792391 locus=Cre12.g503100 ID=Cre12.g503100.t1.1.v5.5 annot-version=v5.5	1
CCTGTACTGAGCTGCCCCGAGTA	Cre17.g707800.t1.2	3	-1	1	23	3233	3255	CCUGUACUGAGCUGCCCCGAGUA	:::::: :: :::::::::	UGGGCGGGGCCGCGCAGUACAGG	Translation	pacid=30781728 locus=Cre17.g707800 ID=Cre17.g707800.t1.2.v5.5 annot-version=v5.5	1
CCTGTACTGAGCTGCCCCGAGTA	Cre17.g706500.t1.1	3	-1	1	23	65	87	CCUGUACUGAGCUGCCCCGAGUA	: :::::::::.::.:::	UGACCUGGGCAGCUCGGUGCAGA	Cleavage	pacid=30782856 locus=Cre17.g706500 ID=Cre17.g706500.t1.1.v5.5 annot-version=v5.5	1
CCTGTACTGAGCTGCCCCGAGTA	Cre03.g177826.t1.1	3	-1	1	23	240	262	CCUGUACUGAGCUGCCCCGAGUA	.: ::::::::.::.:.::	CAGCUGCGGCAGCUCGGUGCGGG	Cleavage	pacid=30787508 locus=Cre03.g177826 ID=Cre03.g177826.t1.1.v5.5 annot-version=v5.5	1
CCTGTACTGAGCTGCCCCGAGTA	Cre04.g232602.t1.1	3	-1	1	23	1333	1355	CCUGUACUGAGCUGCCCCGAGUA	: ::::::: ::::.::::	GGAGCUGGGCAGCACAGUGCAGG	Translation	pacid=30790984 locus=Cre04.g232602 ID=Cre04.g232602.t1.1.v5.5 annot-version=v5.5	1
CCTGTACTGAGCTGCCCCGAGTA	Cre10.g445900.t1.1	3	-1	1	23	2037	2059	CCUGUACUGAGCUGCCCCGAGUA	: ::::::: :.:::::::	CGUGCUGGGCAGCGCGGUACAGG	Translation	pacid=30790251 locus=Cre10.g445900 ID=Cre10.g445900.t1.1.v5.5 annot-version=v5.5	1
CCTGTACTGAGCTGCCCCGAGTA	Cre12.g531050.t1.1	3	-1	1	23	2707	2729	CCUGUACUGAGCUGCCCCGAGUA	:: ::::::::: :::.::	CUGGCGCGGCAGCUCAAUACGGG	Cleavage	pacid=30792431 locus=Cre12.g531050 ID=Cre12.g531050.t1.1.v5.5 annot-version=v5.5	1
CCTGTACTGAGCTGCCCCGAGTA	Cre17.g743797.t1.1	3	-1	1	23	4795	4817	CCUGUACUGAGCUGCCCCGAGUA	::: ::.:::.:::.:.::	GCGGCGGCGCGGCUUAGUGCGGG	Cleavage	pacid=30782712 locus=Cre17.g743797 ID=Cre17.g743797.t1.1.v5.5 annot-version=v5.5	1
CCTGTACTGAGCTGCCCCGAGTA	Cre02.g095033.t1.1	3	-1	1	23	1038	1060	CCUGUACUGAGCUGCCCCGAGUA	: : ::::::::::::::	CGGCGGCGCCAGCUCAGUACAGG	Cleavage	pacid=30786311 locus=Cre02.g095033 ID=Cre02.g095033.t1.1.v5.5 annot-version=v5.5	1
CCTTTAGATCTTTTTGAAGAA	Cre07.g316100.t1.1	3	-1	1	21	590	610	CCUUUAGAUCUUUUUGAAGAA	::::::.:::.:::. :::	GACUUCAAGAAGGUCUGCAGG	Cleavage	pacid=30774342 locus=Cre07.g316100 ID=Cre07.g316100.t1.1.v5.5 annot-version=v5.5	1
CCTTTAGATCTTTTTGAAGAA	Cre05.g236050.t1.1	3	-1	1	21	237	257	CCUUUAGAUCUUUUUGAAGAA	:: ::.::::: :::::::	CGCUGCAGAAAGAGCUAAAGG	Cleavage	pacid=30783330 locus=Cre05.g236050 ID=Cre05.g236050.t1.1.v5.5 annot-version=v5.5	1
CGCCGTAAACGATGGATACTA	Cre03.g197100.t1.2	3	-1	1	21	3162	3182	CGCCGUAAACGAUGGAUACUA	::::: .: ::::::::::	CUGUAUCAGUAGUUUACGGCG	Translation	pacid=30787755 locus=Cre03.g197100 ID=Cre03.g197100.t1.2.v5.5 annot-version=v5.5	1
CGCCGTAAACGATGGATACTA	Cre16.g651700.t1.1	3	-1	1	21	4964	4984	CGCCGUAAACGAUGGAUACUA	.:: :::::::::.:::.:	CGGUCGCCAUCGUUUGCGGUG	Cleavage	pacid=30777913 locus=Cre16.g651700 ID=Cre16.g651700.t1.1.v5.5 annot-version=v5.5	1
CGTACTAAATCTCCGACAA	Cre01.g055420.t1.1	3	-1	1	19	2061	2079	CGUACUAAAUCUCCGACAA	::::::::::: ::::::	UUGUCGGAGAUGGAGUACG	Cleavage	pacid=30789130 locus=Cre01.g055420 ID=Cre01.g055420.t1.1.v5.5 annot-version=v5.5	1
CGTACTAAATCTCCGACAA	Cre03.g208000.t1.1	3	-1	1	19	417	435	CGUACUAAAUCUCCGACAA	:: : :::::::::::::	CUGCCCGAGAUUUAGUACG	Cleavage	pacid=30787488 locus=Cre03.g208000 ID=Cre03.g208000.t1.1.v5.5 annot-version=v5.5	1
CTCAAAAAAAAAAAAAAATTA	Cre09.g399923.t1.1	3	-1	1	21	5557	5577	CUCAAAAAAAAAAAAAAAUUA	::::::::::::::::	UUGGGUUUUUUUUUUUUUGAG	Cleavage	pacid=30781011 locus=Cre09.g399923 ID=Cre09.g399923.t1.1.v5.5 annot-version=v5.5	1
CTGTGGGAATCTCTCTGAGCCTTA	Cre12.g509200.t1.2	3	-1	1	24	210	233	CUGUGGGAAUCUCUCUGAGCCUUA	: .:::::: ::.:::::::: ::	UUGGGCUCAAAGGGAUUCCCAAAG	Cleavage	pacid=30793326 locus=Cre12.g509200 ID=Cre12.g509200.t1.2.v5.5 annot-version=v5.5	1
CTTGAAATTGTTGAGAGGGAAAA	Cre10.g456300.t1.1	3	-1	1	23	5131	5153	CUUGAAAUUGUUGAGAGGGAAAA	:: :::::.::::::::.:	GGGUCAGUCUCAGCAAUUUCAGG	Cleavage	pacid=30790215 locus=Cre10.g456300 ID=Cre10.g456300.t1.1.v5.5 annot-version=v5.5	1
CTTGAAATTGTTGAGAGGGAAAA	Cre17.g731950.t1.2	3	-1	1	23	1495	1517	CUUGAAAUUGUUGAGAGGGAAAA	::::: :::::.:::::.	GCAACCCUCACAACAGUUUCAGU	Cleavage	pacid=30782469 locus=Cre17.g731950 ID=Cre17.g731950.t1.2.v5.5 annot-version=v5.5	1
GAACTTTGTTTTCTGTCCCAA	Cre12.g539650.t1.1	3	-1	1	21	15224	15244	GAACUUUGUUUUCUGUCCCAA	:::..::.::::::::: :	GGGGGGUAGGAAACAAAGUGC	Cleavage	pacid=30792591 locus=Cre12.g539650 ID=Cre12.g539650.t1.1.v5.5 annot-version=v5.5	1
GAACTTTGTTTTCTGTCCCAA	Cre04.g225000.t1.1	3	-1	1	21	11424	11444	GAACUUUGUUUUCUGUCCCAA	:::..::.::::::::: :	GGGGGGUAGGAAACAAAGUGC	Cleavage	pacid=30791556 locus=Cre04.g225000 ID=Cre04.g225000.t1.1.v5.5 annot-version=v5.5	1
GAACTTTGTTTTCTGTCCCAA	Cre04.g225000.t2.1	3	-1	1	21	11397	11417	GAACUUUGUUUUCUGUCCCAA	:::..::.::::::::: :	GGGGGGUAGGAAACAAAGUGC	Cleavage	pacid=30791557 locus=Cre04.g225000 ID=Cre04.g225000.t2.1.v5.5 annot-version=v5.5	1
GAACTTTGTTTTCTGTCCCAA	Cre04.g225000.t3.1	3	-1	1	21	11364	11384	GAACUUUGUUUUCUGUCCCAA	:::..::.::::::::: :	GGGGGGUAGGAAACAAAGUGC	Cleavage	pacid=30791558 locus=Cre04.g225000 ID=Cre04.g225000.t3.1.v5.5 annot-version=v5.5	1
GAACTTTGTTTTCTGTCCCAA	Cre01.g004124.t1.1	3	-1	1	21	10469	10489	GAACUUUGUUUUCUGUCCCAA	:::..::::::::.::: :	GGGGGGUAGAAAACAGAGUGC	Cleavage	pacid=30788731 locus=Cre01.g004124 ID=Cre01.g004124.t1.1.v5.5 annot-version=v5.5	1
GAACTTTGTTTTCTGTCCCAA	Cre01.g004124.t2.1	3	-1	1	21	10463	10483	GAACUUUGUUUUCUGUCCCAA	:::..::::::::.::: :	GGGGGGUAGAAAACAGAGUGC	Cleavage	pacid=30788732 locus=Cre01.g004124 ID=Cre01.g004124.t2.1.v5.5 annot-version=v5.5	1
GAACTTTGTTTTCTGTCCCAA	Cre16.g672100.t1.1	3	-1	1	21	4573	4593	GAACUUUGUUUUCUGUCCCAA	:::..::.::::::::: :	GGGGGGUAGGAAACAAAGUGC	Cleavage	pacid=30777386 locus=Cre16.g672100 ID=Cre16.g672100.t1.1.v5.5 annot-version=v5.5	1
GAACTTTGTTTTCTGTCCCAA	Cre16.g648600.t1.1	3	-1	1	21	4340	4360	GAACUUUGUUUUCUGUCCCAA	:::..::.::::::::: :	GGGGGGUAGGAAACAAAGUGC	Cleavage	pacid=30777355 locus=Cre16.g648600 ID=Cre16.g648600.t1.1.v5.5 annot-version=v5.5	1
GAACTTTGTTTTCTGTCCCAA	Cre01.g003550.t1.1	3	-1	1	21	3462	3482	GAACUUUGUUUUCUGUCCCAA	:::..::.::::::::: :	GGGGGGUAGGAAACAAAGUGC	Cleavage	pacid=30789709 locus=Cre01.g003550 ID=Cre01.g003550.t1.1.v5.5 annot-version=v5.5	1
GAACTTTGTTTTCTGTCCCAA	Cre10.g463900.t2.1	3	-1	1	21	2027	2047	GAACUUUGUUUUCUGUCCCAA	:::..::.::::::::: :	GGGGGGUAGGAAACAAAGUAC	Cleavage	pacid=30790481 locus=Cre10.g463900 ID=Cre10.g463900.t2.1.v5.5 annot-version=v5.5	1
GAACTTTGTTTTCTGTCCCAA	Cre03.g143927.t1.1	3	-1	1	21	2540	2560	GAACUUUGUUUUCUGUCCCAA	:::..::.::::::::: :	GGGGGGUAGGAAACAAAGUGC	Cleavage	pacid=30786568 locus=Cre03.g143927 ID=Cre03.g143927.t1.1.v5.5 annot-version=v5.5	1
GAACTTTGTTTTCTGTCCCAA	Cre17.g705750.t1.2	3	-1	1	21	2318	2338	GAACUUUGUUUUCUGUCCCAA	:::.:::.::.:::::: :	GCGGGGCAGGAAGCAAAGUGC	Cleavage	pacid=30781591 locus=Cre17.g705750 ID=Cre17.g705750.t1.2.v5.5 annot-version=v5.5	1
GAACTTTGTTTTCTGTCCCAA	Cre14.g629050.t1.2	3	-1	1	21	1742	1762	GAACUUUGUUUUCUGUCCCAA	:::..::.::::::::: :	GGGGGGUAGGAAACAAAGUGC	Cleavage	pacid=30776685 locus=Cre14.g629050 ID=Cre14.g629050.t1.2.v5.5 annot-version=v5.5	1
GAACTTTGTTTTCTGTCCCAA	Cre12.g553700.t1.2	3	-1	1	21	1490	1510	GAACUUUGUUUUCUGUCCCAA	:::..::.::::::::: :	GGGGGGUAGGAAACAAAGUGC	Cleavage	pacid=30792795 locus=Cre12.g553700 ID=Cre12.g553700.t1.2.v5.5 annot-version=v5.5	1
GAACTTTGTTTTCTGTCCCAA	Cre10.g427150.t1.2	3	-1	1	21	1446	1466	GAACUUUGUUUUCUGUCCCAA	:::..::.::::::::: :	GGGGGGUAGGAAACAAAGUGC	Cleavage	pacid=30789885 locus=Cre10.g427150 ID=Cre10.g427150.t1.2.v5.5 annot-version=v5.5	1
GAACTTTGTTTTCTGTCCCAA	Cre09.g389504.t1.1	3	-1	1	21	1376	1396	GAACUUUGUUUUCUGUCCCAA	:::..::.::::::::: :	GGGGGGUAGGAAACAAAGUGC	Cleavage	pacid=30781279 locus=Cre09.g389504 ID=Cre09.g389504.t1.1.v5.5 annot-version=v5.5	1
GAACTTTGTTTTCTGTCCCAA	Cre16.g691351.t1.1	3	-1	1	21	926	946	GAACUUUGUUUUCUGUCCCAA	:::..::.::::::::: :	GGGGGGUAGGAAACAAAGUGC	Cleavage	pacid=30778021 locus=Cre16.g691351 ID=Cre16.g691351.t1.1.v5.5 annot-version=v5.5	1
GAACTTTGTTTTCTGTCCCAA	Cre09.g417037.t1.1	3	-1	1	21	811	831	GAACUUUGUUUUCUGUCCCAA	:::..::.::::::::: :	GGGGGGUAGGAAACAAAGUGC	Cleavage	pacid=30781403 locus=Cre09.g417037 ID=Cre09.g417037.t1.1.v5.5 annot-version=v5.5	1
GAGATGAAGCACTGTAGCTCTA	Cre03.g168700.t1.2	3	-1	1	22	235	256	GAGAUGAAGCACUGUAGCUCUA	:: :. ::::::::::::.	AGAAGGUGGAGUGCUUCAUCUU	Cleavage	pacid=30787466 locus=Cre03.g168700 ID=Cre03.g168700.t1.2.v5.5 annot-version=v5.5	1
GAGGTAGTAAGTTGTATTGTTAA	Cre03.g164000.t1.2	3	-1	1	23	1456	1478	GAGGUAGUAAGUUGUAUUGUUAA	::::: : ::::::.::::	CGCUCAAUAAACCUUACUGCCUC	Cleavage	pacid=30787251 locus=Cre03.g164000 ID=Cre03.g164000.t1.2.v5.5 annot-version=v5.5	1
GCTCGGCGCTCTGGGCTGCCAA	Cre06.g278257.t1.1	3	-1	1	22	2235	2256	GCUCGGCGCUCUGGGCUGCCAA	::::.::::::: :::::::	CUGGCGGCCCAGACCGCCGAGG	Cleavage	pacid=30778513 locus=Cre06.g278257 ID=Cre06.g278257.t1.1.v5.5 annot-version=v5.5	2
GCTCGGCGCTCTGGGCTGCCAA	Cre13.g580450.t1.1	3	-1	1	22	25	46	GCUCGGCGCUCUGGGCUGCCAA	:::: :.:.::::::::::::	UUGGGCGUCUAGAGCGCCGAGC	Cleavage	pacid=30784289 locus=Cre13.g580450 ID=Cre13.g580450.t1.1.v5.5 annot-version=v5.5	1
GCTCGGCGCTCTGGGCTGCCAA	Cre08.g376800.t1.1	3	-1	1	22	4634	4655	GCUCGGCGCUCUGGGCUGCCAA	::::. :: ::::::::::::	GUGGCGCCCGAGAGCGCCGAGC	Cleavage	pacid=30773828 locus=Cre08.g376800 ID=Cre08.g376800.t1.1.v5.5 annot-version=v5.5	1
GCTCGGCGCTCTGGGCTGCCAA	Cre16.g658150.t1.2	3	-1	1	22	2542	2563	GCUCGGCGCUCUGGGCUGCCAA	::::::::::.::: ::::	CAGGCAGCCCAGGGCGGCGAGG	Cleavage	pacid=30777917 locus=Cre16.g658150 ID=Cre16.g658150.t1.2.v5.5 annot-version=v5.5	1
GCTCGGCGCTCTGGGCTGCCAA	Cre03.g157800.t1.1	3	-1	1	22	889	910	GCUCGGCGCUCUGGGCUGCCAA	:::.::.:::.::: :::::	AAGGCGGCUCAGGGCGACGAGC	Cleavage	pacid=30786929 locus=Cre03.g157800 ID=Cre03.g157800.t1.1.v5.5 annot-version=v5.5	1
GCTCGGCGCTCTGGGCTGCCAA	Cre17.g699600.t1.2	3	-1	1	22	891	912	GCUCGGCGCUCUGGGCUGCCAA	:::.::.:::: :::::::.	GCGGCGGCUCAGAACGCCGAGU	Cleavage	pacid=30782761 locus=Cre17.g699600 ID=Cre17.g699600.t1.2.v5.5 annot-version=v5.5	1
GCTCGGCGCTCTGGGCTGCCAA	Cre03.g149700.t1.2	3	-1	1	22	236	257	GCUCGGCGCUCUGGGCUGCCAA	::::::::. ::.::::.::	GCGGCAGCCCGCAGUGCCGGGC	Translation	pacid=30787303 locus=Cre03.g149700 ID=Cre03.g149700.t1.2.v5.5 annot-version=v5.5	1
GCTCGGCGCTCTGGGCTGCCAA	Cre13.g586350.t1.1	3	-1	1	22	297	318	GCUCGGCGCUCUGGGCUGCCAA	::::::::.: ::::.:.::	CAGGCAGCCCGGCGCGCUGGGC	Translation	pacid=30784363 locus=Cre13.g586350 ID=Cre13.g586350.t1.1.v5.5 annot-version=v5.5	2
GCTCGGCGCTCTGGGCTGCCAA	Cre07.g315600.t1.1	3	-1	1	22	1473	1494	GCUCGGCGCUCUGGGCUGCCAA	:::.::::.::::::: .::	GGGGCGGCCCGGAGCGCCUGGC	Cleavage	pacid=30775132 locus=Cre07.g315600 ID=Cre07.g315600.t1.1.v5.5 annot-version=v5.5	1
GCTCGGCGCTCTGGGCTGCCAA	Cre06.g281600.t2.1	3	-1	1	22	1709	1730	GCUCGGCGCUCUGGGCUGCCAA	:::.::: ::.::::::.::	GCGGCGGCCAAGGGCGCCGGGC	Cleavage	pacid=30779724 locus=Cre06.g281600 ID=Cre06.g281600.t2.1.v5.5 annot-version=v5.5	1
GCTCGGCGCTCTGGGCTGCCAA	Cre06.g281600.t1.2	3	-1	1	22	1712	1733	GCUCGGCGCUCUGGGCUGCCAA	:::.::: ::.::::::.::	GCGGCGGCCAAGGGCGCCGGGC	Cleavage	pacid=30779723 locus=Cre06.g281600 ID=Cre06.g281600.t1.2.v5.5 annot-version=v5.5	1
GCTCGGCGCTCTGGGCTGCCAA	Cre17.g709800.t1.2	3	-1	1	22	3419	3440	GCUCGGCGCUCUGGGCUGCCAA	:::::::::.:::::::	GCAGCAGCCCAGGGCGCCGACG	Cleavage	pacid=30782747 locus=Cre17.g709800 ID=Cre17.g709800.t1.2.v5.5 annot-version=v5.5	1
GCTCGGCGCTCTGGGCTGCCAA	Cre05.g239000.t1.1	3	-1	1	22	893	914	GCUCGGCGCUCUGGGCUGCCAA	::..:.: ::::::::::::	GCGGUGGUCGAGAGCGCCGAGC	Cleavage	pacid=30783401 locus=Cre05.g239000 ID=Cre05.g239000.t1.1.v5.5 annot-version=v5.5	1
GCTCGGCGCTCTGGGCTGCCAA	Cre12.g550800.t2.1	3	-1	1	22	2176	2197	GCUCGGCGCUCUGGGCUGCCAA	:::.::: .:.:::::::::	CCGGCGGCCAGGGGCGCCGAGC	Cleavage	pacid=30792668 locus=Cre12.g550800 ID=Cre12.g550800.t2.1.v5.5 annot-version=v5.5	1
GCTCGGCGCTCTGGGCTGCCAA	Cre12.g550800.t1.1	3	-1	1	22	2176	2197	GCUCGGCGCUCUGGGCUGCCAA	:::.::: .:.:::::::::	CCGGCGGCCAGGGGCGCCGAGC	Cleavage	pacid=30792667 locus=Cre12.g550800 ID=Cre12.g550800.t1.1.v5.5 annot-version=v5.5	1
GCTCGGCGCTCTGGGCTGCCAA	Cre18.g749797.t2.1	3	-1	1	22	2322	2343	GCUCGGCGCUCUGGGCUGCCAA	::::.: :::.:::::::::	CUGGCGGGGCAGGGCGCCGAGC	Cleavage	pacid=30783819 locus=Cre18.g749797 ID=Cre18.g749797.t2.1.v5.5 annot-version=v5.5	1
GCTCGGCGCTCTGGGCTGCCAA	Cre18.g749797.t1.1	3	-1	1	22	2322	2343	GCUCGGCGCUCUGGGCUGCCAA	::::.: :::.:::::::::	CUGGCGGGGCAGGGCGCCGAGC	Cleavage	pacid=30783820 locus=Cre18.g749797 ID=Cre18.g749797.t1.1.v5.5 annot-version=v5.5	1
GCTCGGCGCTCTGGGCTGCCAA	Cre06.g278247.t1.1	3	-1	1	22	2761	2782	GCUCGGCGCUCUGGGCUGCCAA	: ::::.:::::::..:.::	GCGCCAGCUCAGAGCGUUGGGC	Cleavage	pacid=30778643 locus=Cre06.g278247 ID=Cre06.g278247.t1.1.v5.5 annot-version=v5.5	1
GCTCGGCGCTCTGGGCTGCCAA	Cre10.g445650.t1.2	3	-1	1	22	2925	2946	GCUCGGCGCUCUGGGCUGCCAA	::: ::.:::::::::: ::	CGGGCCGCUCAGAGCGCCGCGC	Cleavage	pacid=30790176 locus=Cre10.g445650 ID=Cre10.g445650.t1.2.v5.5 annot-version=v5.5	2
GCTCGGCGCTCTGGGCTGCCAA	Cre07.g343933.t2.1	3	-1	1	22	4216	4237	GCUCGGCGCUCUGGGCUGCCAA	:: .::::.:.::::::.::	GAGGGGGCCCGGGGCGCCGGGC	Cleavage	pacid=30775169 locus=Cre07.g343933 ID=Cre07.g343933.t2.1.v5.5 annot-version=v5.5	1
GCTCGGCGCTCTGGGCTGCCAA	Cre07.g343933.t1.1	3	-1	1	22	4765	4786	GCUCGGCGCUCUGGGCUGCCAA	:: .::::.:.::::::.::	GAGGGGGCCCGGGGCGCCGGGC	Cleavage	pacid=30775168 locus=Cre07.g343933 ID=Cre07.g343933.t1.1.v5.5 annot-version=v5.5	1
GCTCGGCGCTCTGGGCTGCCAA	Cre16.g651350.t1.1	3	-1	1	22	4537	4558	GCUCGGCGCUCUGGGCUGCCAA	: :.:::.::::::.::.::	GAGUCGGCCUAGAGCGUCGGGC	Cleavage	pacid=30777652 locus=Cre16.g651350 ID=Cre16.g651350.t1.1.v5.5 annot-version=v5.5	1
GCTCGGCGCTCTGGGCTGCCAA	Cre01.g041583.t1.1	3	-1	1	22	638	659	GCUCGGCGCUCUGGGCUGCCAA	::.::.:.:.::::::::	UACGCGGCUCGGGGCGCCGAGA	Cleavage	pacid=30789668 locus=Cre01.g041583 ID=Cre01.g041583.t1.1.v5.5 annot-version=v5.5	1
GCTCGGCGCTCTGGGCTGCCAA	Cre09.g389282.t1.1	3	-1	1	22	1144	1165	GCUCGGCGCUCUGGGCUGCCAA	:::::. .:.:::::::::	CGCGCAGCUGGGGGCGCCGAGC	Cleavage	pacid=30781512 locus=Cre09.g389282 ID=Cre09.g389282.t1.1.v5.5 annot-version=v5.5	1
GCTCGGCGCTCTGGGCTGCCAA	Cre17.g696450.t1.1	3	-1	1	22	1881	1902	GCUCGGCGCUCUGGGCUGCCAA	:.:::..:.:::::::::	GCCACGGCCUGGGGCGCCGAGC	Cleavage	pacid=30782589 locus=Cre17.g696450 ID=Cre17.g696450.t1.1.v5.5 annot-version=v5.5	1
GCTCGGCGCTCTGGGCTGCCAA	Cre05.g245352.t2.1	3	-1	1	22	12863	12884	GCUCGGCGCUCUGGGCUGCCAA	::..:: :::::::..::::	CAGGUGGCGCAGAGCGUUGAGC	Cleavage	pacid=30783148 locus=Cre05.g245352 ID=Cre05.g245352.t2.1.v5.5 annot-version=v5.5	1
GCTCGGCGCTCTGGGCTGCCAA	Cre05.g245352.t1.1	3	-1	1	22	12896	12917	GCUCGGCGCUCUGGGCUGCCAA	::..:: :::::::..::::	CAGGUGGCGCAGAGCGUUGAGC	Cleavage	pacid=30783147 locus=Cre05.g245352 ID=Cre05.g245352.t1.1.v5.5 annot-version=v5.5	1
GCTCGGCGCTCTGGGCTGCCAA	Cre06.g310800.t1.1	3	-1	1	22	376	397	GCUCGGCGCUCUGGGCUGCCAA	: ::.:::: :.:.:::::::	GUAGCGGCCCUGGGUGCCGAGC	Cleavage	pacid=30778564 locus=Cre06.g310800 ID=Cre06.g310800.t1.1.v5.5 annot-version=v5.5	1
GCTCGGCGCTCTGGGCTGCCAA	Cre10.g440750.t1.2	3	-1	1	22	2288	2309	GCUCGGCGCUCUGGGCUGCCAA	::::: ::::::::::::	ACGGCAGAACAGAGCGCCGAGG	Cleavage	pacid=30790945 locus=Cre10.g440750 ID=Cre10.g440750.t1.2.v5.5 annot-version=v5.5	1
GCTCGGCGCTCTGGGCTGCCAA	Cre04.g231614.t1.1	3	-1	1	22	1185	1206	GCUCGGCGCUCUGGGCUGCCAA	:::::::: :::::: :::	CACGCAGCCCACAGCGCCCAGC	Translation	pacid=30791516 locus=Cre04.g231614 ID=Cre04.g231614.t1.1.v5.5 annot-version=v5.5	1
GCTCGGCGCTCTGGGCTGCCAA	Cre12.g502700.t1.2	3	-1	1	22	1069	1090	GCUCGGCGCUCUGGGCUGCCAA	:::::::::: :::::: :	AGCGCAGCCCAGAUCGCCGAAC	Cleavage	pacid=30793373 locus=Cre12.g502700 ID=Cre12.g502700.t1.2.v5.5 annot-version=v5.5	1
GCTCGGCGCTCTGGGCTGCCAA	Cre04.g215400.t1.2	3	-1	1	22	2487	2508	GCUCGGCGCUCUGGGCUGCCAA	:::::: .:.::::.::::	CGCGCAGCCAGGGGCGCUGAGC	Cleavage	pacid=30791004 locus=Cre04.g215400 ID=Cre04.g215400.t1.2.v5.5 annot-version=v5.5	1
GGAGCTCATTTCAGTCGACTCA	Cre16.g660601.t1.1	3	-1	1	22	6977	6998	GGAGCUCAUUUCAGUCGACUCA	:.::::::::::.:::..	UCUCUUGACUGAAAUGGGCUUU	Cleavage	pacid=30777799 locus=Cre16.g660601 ID=Cre16.g660601.t1.1.v5.5 annot-version=v5.5	1
GTTCAGCATGGACGAGGGTGA	Cre06.g291450.t1.2	3	-1	1	21	1740	1760	GUUCAGCAUGGACGAGGGUGA	::: : ::::::::::::::	UCAGCGGCGUCCAUGCUGAAC	Cleavage	pacid=30779877 locus=Cre06.g291450 ID=Cre06.g291450.t1.2.v5.5 annot-version=v5.5	1
GTTCAGCATGGACGAGGGTGA	Cre01.g009250.t1.1	3	-1	1	21	2257	2276	GUUCAGCAUGGACGAGGGUGA	::.:: :::::::::::.::	CCAUCC-CGUCCAUGCUGGAC	Cleavage	pacid=30789357 locus=Cre01.g009250 ID=Cre01.g009250.t1.1.v5.5 annot-version=v5.5	1
TAATTGAAAGTGTGATTTTGA	Cre12.g514050.t1.2	3	-1	1	21	148	168	UAAUUGAAAGUGUGAUUUUGA	::: .::::.:::::::::	GCAACGUCACGCUUUCAAUUU	Cleavage	pacid=30792611 locus=Cre12.g514050 ID=Cre12.g514050.t1.2.v5.5 annot-version=v5.5	1
TCCTCTCTTTTCATTCGAAAA	Cre04.g229948.t1.1	3	-1	1	21	2724	2744	UCCUCUCUUUUCAUUCGAAAA	: ::::..::.:.::.:.:::	UGUUCGGGUGGAGAGGGGGGA	Cleavage	pacid=30791118 locus=Cre04.g229948 ID=Cre04.g229948.t1.1.v5.5 annot-version=v5.5	1
TCCTTGGGTGTCTGAGCGCCA	Cre08.g374300.t1.1	3	-1	1	21	234	254	UCCUUGGGUGUCUGAGCGCCA	: .:::::::::...:::::	AGCUGCUCAGACAUUUAAGGA	Cleavage	pacid=30773574 locus=Cre08.g374300 ID=Cre08.g374300.t1.1.v5.5 annot-version=v5.5	1
TCCTTGGGTGTCTGAGCGCCA	Cre09.g396600.t1.1	3	-1	1	21	2109	2129	UCCUUGGGUGUCUGAGCGCCA	:: :.:::::.::..:::::	CGGAGUUCAGAUACUUAAGGA	Cleavage	pacid=30780196 locus=Cre09.g396600 ID=Cre09.g396600.t1.1.v5.5 annot-version=v5.5	1
TCCTTGGGTGTCTGAGCGCCA	Cre09.g392766.t4.1	3	-1	1	21	623	643	UCCUUGGGUGUCUGAGCGCCA	::: :::::.:.:.::.:::	GGGCCCUCAGGCGCUCAGGGA	Cleavage	pacid=30781230 locus=Cre09.g392766 ID=Cre09.g392766.t4.1.v5.5 annot-version=v5.5	1
TCCTTGGGTGTCTGAGCGCCA	Cre09.g392766.t1.1	3	-1	1	21	522	542	UCCUUGGGUGUCUGAGCGCCA	::: :::::.:.:.::.:::	GGGCCCUCAGGCGCUCAGGGA	Cleavage	pacid=30781227 locus=Cre09.g392766 ID=Cre09.g392766.t1.1.v5.5 annot-version=v5.5	1
TCCTTGGGTGTCTGAGCGCCA	Cre09.g392766.t3.1	3	-1	1	21	435	455	UCCUUGGGUGUCUGAGCGCCA	::: :::::.:.:.::.:::	GGGCCCUCAGGCGCUCAGGGA	Cleavage	pacid=30781229 locus=Cre09.g392766 ID=Cre09.g392766.t3.1.v5.5 annot-version=v5.5	1
TCCTTGGGTGTCTGAGCGCCA	Cre09.g392766.t2.1	3	-1	1	21	432	452	UCCUUGGGUGUCUGAGCGCCA	::: :::::.:.:.::.:::	GGGCCCUCAGGCGCUCAGGGA	Cleavage	pacid=30781228 locus=Cre09.g392766 ID=Cre09.g392766.t2.1.v5.5 annot-version=v5.5	1
TCCTTGGGTGTCTGAGCGCCA	Cre03.g200750.t1.1	3	-1	1	21	3378	3398	UCCUUGGGUGUCUGAGCGCCA	:: : :::.:::::.::::	CCGCCCGCAGGCACCCGAGGA	Cleavage	pacid=30786585 locus=Cre03.g200750 ID=Cre03.g200750.t1.1.v5.5 annot-version=v5.5	1
TCCTTGGGTGTCTGAGCGCCA	Cre03.g200750.t2.1	3	-1	1	21	3375	3395	UCCUUGGGUGUCUGAGCGCCA	:: : :::.:::::.::::	CCGCCCGCAGGCACCCGAGGA	Cleavage	pacid=30786586 locus=Cre03.g200750 ID=Cre03.g200750.t2.1.v5.5 annot-version=v5.5	1
TGTCTGCCTCGACGTCACCAA	Cre09.g401552.t1.1	3	-1	1	21	735	755	UGUCUGCCUCGACGUCACCAA	:: :::.::::::::.:::	CUGCUGAUGUCGAGGCGGACU	Cleavage	pacid=30781418 locus=Cre09.g401552 ID=Cre09.g401552.t1.1.v5.5 annot-version=v5.5	1
TGTCTGCCTCGACGTCACCAA	Cre03.g180017.t1.1	3	-1	1	21	2887	2907	UGUCUGCCUCGACGUCACCAA	::: :::: ::::::::::.	GUGGCGACGACGAGGCAGACG	Cleavage	pacid=30786871 locus=Cre03.g180017 ID=Cre03.g180017.t1.1.v5.5 annot-version=v5.5	2
TGTCTGCCTCGACGTCACCAA	Cre02.g111050.t1.1	3	-1	1	21	2479	2499	UGUCUGCCUCGACGUCACCAA	:::.:::::::::.:.:.	CCCGUGGCGUCGAGGCGGGCG	Cleavage	pacid=30784862 locus=Cre02.g111050 ID=Cre02.g111050.t1.1.v5.5 annot-version=v5.5	1
TGTCTGCCTCGACGTCACCAA	Cre08.g359800.t1.2	3	-1	1	21	2037	2057	UGUCUGCCUCGACGUCACCAA	: ::::::::::.: :::.:.	UGGGUGACGUCGGGCCAGGCG	Cleavage	pacid=30773388 locus=Cre08.g359800 ID=Cre08.g359800.t1.2.v5.5 annot-version=v5.5	1
TGTCTGCCTCGACGTCACCAA	Cre10.g424150.t1.2	3	-1	1	21	601	621	UGUCUGCCUCGACGUCACCAA	::::.:::::.::: :.::	GCGGUGGCGUCGGGGCUGGCA	Cleavage	pacid=30790793 locus=Cre10.g424150 ID=Cre10.g424150.t1.2.v5.5 annot-version=v5.5	1
TGTCTGCCTCGACGTCACCAA	Cre14.g632775.t1.1	3	-1	1	21	1924	1944	UGUCUGCCUCGACGUCACCAA	::::::::::.:::: .:.	GGGGUGACGUCGGGGCAAGCG	Cleavage	pacid=30776081 locus=Cre14.g632775 ID=Cre14.g632775.t1.1.v5.5 annot-version=v5.5	1
TGTCTGCCTCGACGTCACCAA	Cre10.g420551.t1.2	3	-1	1	21	348	368	UGUCUGCCUCGACGUCACCAA	::::.::::: ::::::..	GCGGUGGCGUCGCGGCAGAUG	Cleavage	pacid=30790364 locus=Cre10.g420551 ID=Cre10.g420551.t1.2.v5.5 annot-version=v5.5	1
TGTCTGCCTCGACGTCACCAA	Cre08.g380650.t1.1	3	-1	1	21	1122	1142	UGUCUGCCUCGACGUCACCAA	::::::: :: ::::::::	CCGGUGACGCCGCGGCAGACA	Cleavage	pacid=30773870 locus=Cre08.g380650 ID=Cre08.g380650.t1.1.v5.5 annot-version=v5.5	1
TGTCTGCCTCGACGTCACCAA	Cre12.g535400.t1.1	3	-1	1	21	1209	1229	UGUCUGCCUCGACGUCACCAA	::::..::::.:::.:.:.	GCGGUGGUGUCGGGGCGGGCG	Cleavage	pacid=30792512 locus=Cre12.g535400 ID=Cre12.g535400.t1.1.v5.5 annot-version=v5.5	1
TGTCTGCCTCGACGTCACCAA	Cre05.g242050.t1.2	3	-1	1	21	1103	1123	UGUCUGCCUCGACGUCACCAA	::::::: :::::: ::::	CGGGUGACGACGAGGCCGACA	Cleavage	pacid=30783361 locus=Cre05.g242050 ID=Cre05.g242050.t1.2.v5.5 annot-version=v5.5	1
TGTCTGCCTCGACGTCACCAA	Cre07.g352500.t1.1	3	-1	1	21	3204	3224	UGUCUGCCUCGACGUCACCAA	: : ::.::::::::::::.	UGGCUGGCGUCGAGGCAGAUC	Cleavage	pacid=30774902 locus=Cre07.g352500 ID=Cre07.g352500.t1.1.v5.5 annot-version=v5.5	2
TGTCTGCCTCGACGTCACCAA	Cre07.g354600.t1.1	3	-1	1	21	6422	6442	UGUCUGCCUCGACGUCACCAA	::::: ::::::::.:::.	CUGGUGCAGUCGAGGCGGACG	Cleavage	pacid=30775277 locus=Cre07.g354600 ID=Cre07.g354600.t1.1.v5.5 annot-version=v5.5	1
TGTCTGCCTCGACGTCACCAA	Cre01.g010950.t1.1	3	-1	1	21	5881	5901	UGUCUGCCUCGACGUCACCAA	: ::: .:: :::::::::::	UGGGUUGCGGCGAGGCAGACA	Cleavage	pacid=30789578 locus=Cre01.g010950 ID=Cre01.g010950.t1.1.v5.5 annot-version=v5.5	2
TGTCTGCCTCGACGTCACCAA	Cre02.g103000.t1.2	3	-1	1	21	715	735	UGUCUGCCUCGACGUCACCAA	:: :.:::.:::::.:.::	CCGGCGGCGUUGAGGCGGGCA	Cleavage	pacid=30785721 locus=Cre02.g103000 ID=Cre02.g103000.t1.2.v5.5 annot-version=v5.5	1
TGTCTGCCTCGACGTCACCAA	Cre01.g053150.t2.1	3	-1	1	21	2111	2131	UGUCUGCCUCGACGUCACCAA	: ::::::::::: .::::	CCGUUGACGUCGAGGAGGACA	Cleavage	pacid=30789053 locus=Cre01.g053150 ID=Cre01.g053150.t2.1.v5.5 annot-version=v5.5	1
TGTCTGCCTCGACGTCACCAA	Cre01.g053150.t1.2	3	-1	1	21	2135	2155	UGUCUGCCUCGACGUCACCAA	: ::::::::::: .::::	CCGUUGACGUCGAGGAGGACA	Cleavage	pacid=30789052 locus=Cre01.g053150 ID=Cre01.g053150.t1.2.v5.5 annot-version=v5.5	1
TGTCTGCCTCGACGTCACCAA	Cre03.g201650.t1.1	3	-1	1	21	2580	2600	UGUCUGCCUCGACGUCACCAA	:::: .:: ::::::::::	ACGGUGCUGUGGAGGCAGACA	Translation	pacid=30786617 locus=Cre03.g201650 ID=Cre03.g201650.t1.1.v5.5 annot-version=v5.5	2
TGTCTGCCTCGACGTCACCAA	Cre03.g201650.t1.1	3	-1	1	21	2421	2441	UGUCUGCCUCGACGUCACCAA	: :: :::::::::.:::.	GCGCUGUCGUCGAGGCGGACG	Cleavage	pacid=30786617 locus=Cre03.g201650 ID=Cre03.g201650.t1.1.v5.5 annot-version=v5.5	2
TGTCTGCCTCGACGTCACCAA	Cre03.g192450.t1.1	3	-1	1	21	8256	8276	UGUCUGCCUCGACGUCACCAA	:: :.:: :::::::::::	CCGGCGGCGCCGAGGCAGACA	Cleavage	pacid=30786875 locus=Cre03.g192450 ID=Cre03.g192450.t1.1.v5.5 annot-version=v5.5	1
TTAAAAAAAAAAGAAAACA	Cre06.g278287.t1.1	3	-1	1	19	288	306	UUAAAAAAAAAAGAAAACA	::::::.::::::::::	UGUUUUUUUUUUUUUUUUU	Cleavage	pacid=30779770 locus=Cre06.g278287 ID=Cre06.g278287.t1.1.v5.5 annot-version=v5.5	1
TTAAAAAAAAAAGAAAACA	Cre03.g208554.t1.1	3	-1	1	19	4050	4068	UUAAAAAAAAAAGAAAACA	: :::.::::::::::.:	AGCUUUUUUUUUUUUUUGA	Cleavage	pacid=30786778 locus=Cre03.g208554 ID=Cre03.g208554.t1.1.v5.5 annot-version=v5.5	1
TTAAAAAAAAAAGAAAACA	Cre09.g399923.t1.1	3	-1	1	19	5558	5576	UUAAAAAAAAAAGAAAACA	:: ::.::::::::::.:	UGGGUUUUUUUUUUUUUGA	Cleavage	pacid=30781011 locus=Cre09.g399923 ID=Cre09.g399923.t1.1.v5.5 annot-version=v5.5	1
TTGAAAAAAAAAAAAAAAAA	Cre09.g398104.t1.1	3	-1	1	20	3596	3615	UUGAAAAAAAAAAAAAAAAA	:::::::: ::::::::: :	UUUUUUUUCUUUUUUUUCCA	Cleavage	pacid=30780603 locus=Cre09.g398104 ID=Cre09.g398104.t1.1.v5.5 annot-version=v5.5	1
TTTATCTTGTAGCTATTCTCA	Cre12.g544115.t1.1	3	-1	1	21	199	219	UUUAUCUUGUAGCUAUUCUCA	:::.:::::::.::: :::.	CGAGGAUAGCUAUAAGCUAAG	Cleavage	pacid=30793127 locus=Cre12.g544115 ID=Cre12.g544115.t1.1.v5.5 annot-version=v5.5	1
TTTATCTTGTAGCTATTCTCA	Cre16.g666576.t1.1	3	-1	1	21	3850	3870	UUUAUCUUGUAGCUAUUCUCA	.::: ::::.::.:::.::	GUGGAACAGCUGCAGGAUGAA	Cleavage	pacid=30777541 locus=Cre16.g666576 ID=Cre16.g666576.t1.1.v5.5 annot-version=v5.5	1
TTTATCTTGTAGCTATTCTCA	Cre02.g085100.t1.2	3	-1	1	21	815	835	UUUAUCUUGUAGCUAUUCUCA	.:: :.:::.::::::::.	AAGGACUGGCUGCAAGAUAAG	Cleavage	pacid=30784835 locus=Cre02.g085100 ID=Cre02.g085100.t1.2.v5.5 annot-version=v5.5	1
TTTATCTTGTAGCTATTCTCA	Cre02.g075550.t1.2	3	-1	1	21	329	349	UUUAUCUUGUAGCUAUUCUCA	:::: .:::::.:::::..	GCAGAAGGGCUACGAGAUAGG	Cleavage	pacid=30785010 locus=Cre02.g075550 ID=Cre02.g075550.t1.2.v5.5 annot-version=v5.5	1
TTTGAACCCAGGCCCTTAGATGA	Cre10.g429400.t1.1	3	-1	1	23	5819	5841	UUUGAACCCAGGCCCUUAGAUGA	:::: ::.: :::::::::	GCCGCUAAAGGUCCGGGUUCAAA	Translation	pacid=30790551 locus=Cre10.g429400 ID=Cre10.g429400.t1.1.v5.5 annot-version=v5.5	1
TTTTGAAGATGGTGACGGTA	Cre10.g458350.t1.1	3	-1	1	20	14676	14695	UUUUGAAGAUGGUGACGGUA	.::: :.::::::::.::.	CGCCGCCGCCAUCUUCGAAG	Cleavage	pacid=30790173 locus=Cre10.g458350 ID=Cre10.g458350.t1.1.v5.5 annot-version=v5.5	1
TTTTGAAGATGGTGACGGTA	Cre10.g458350.t2.1	3	-1	1	20	14670	14689	UUUUGAAGAUGGUGACGGUA	.::: :.::::::::.::.	CGCCGCCGCCAUCUUCGAAG	Cleavage	pacid=30790174 locus=Cre10.g458350 ID=Cre10.g458350.t2.1.v5.5 annot-version=v5.5	1
TTTTGAAGATGGTGACGGTA	Cre10.g458350.t3.1	3	-1	1	20	14658	14677	UUUUGAAGAUGGUGACGGUA	.::: :.::::::::.::.	CGCCGCCGCCAUCUUCGAAG	Cleavage	pacid=30790175 locus=Cre10.g458350 ID=Cre10.g458350.t3.1.v5.5 annot-version=v5.5	1
TTTTGAAGATGGTGACGGTA	Cre02.g100950.t1.1	3	-1	1	20	7787	7806	UUUUGAAGAUGGUGACGGUA	.:: ::::::::::::.:	GGCCAACACCAUCUUCAAGA	Cleavage	pacid=30785880 locus=Cre02.g100950 ID=Cre02.g100950.t1.1.v5.5 annot-version=v5.5	1
AAAAAAAGAAGAAAAGAGAA	Cre16.g668700.t1.2	3.5	-1	1	20	3447	3466	AAAAAAAGAAGAAAAGAGAA	::.::::: ::::::::: :	UUUUCUUUCCUUCUUUUUCU	Cleavage	pacid=30777551 locus=Cre16.g668700 ID=Cre16.g668700.t1.2.v5.5 annot-version=v5.5	1
AAAAAAAGAAGAAAAGAGAA	Cre02.g095035.t1.1	3.5	-1	1	20	2019	2038	AAAAAAAGAAGAAAAGAGAA	:::: ::::::::: ::::	UUCUGUUUUCUUCUCUUUUC	Cleavage	pacid=30785710 locus=Cre02.g095035 ID=Cre02.g095035.t1.1.v5.5 annot-version=v5.5	2
AAAAAAAGAAGAAAAGAGAA	Cre02.g095035.t1.1	3.5	-1	1	20	3341	3360	AAAAAAAGAAGAAAAGAGAA	:::: ::::::::: ::::	UUCUGUUUUCUUCUCUUUUC	Cleavage	pacid=30785710 locus=Cre02.g095035 ID=Cre02.g095035.t1.1.v5.5 annot-version=v5.5	2
AAAAAAAGAAGAAAAGAGAA	Cre09.g399997.t1.1	3.5	-1	1	20	3633	3652	AAAAAAAGAAGAAAAGAGAA	:.::::.::.:::::::	GGGUUUUUUUUUUUUUUUUU	Cleavage	pacid=30781258 locus=Cre09.g399997 ID=Cre09.g399997.t1.1.v5.5 annot-version=v5.5	1
AAAAAAAGAAGAAAAGAGAA	Cre09.g400108.t1.1	3.5	-1	1	20	1558	1577	AAAAAAAGAAGAAAAGAGAA	:.::::.::.:::::::	AGAUUUUUUUUUUUUUUUUU	Cleavage	pacid=30780523 locus=Cre09.g400108 ID=Cre09.g400108.t1.1.v5.5 annot-version=v5.5	1
AAAAAAAGAAGAAAAGAGAA	Cre14.g609551.t1.1	3.5	-1	1	20	3367	3386	AAAAAAAGAAGAAAAGAGAA	:.:.: : :::::::::::	CUUUUUGUGCUUCUUUUUUU	Cleavage	pacid=30776613 locus=Cre14.g609551 ID=Cre14.g609551.t1.1.v5.5 annot-version=v5.5	1
AAAAAAGAGTCTGAATGTAGA	Cre12.g551501.t1.1	3.5	-1	1	21	81	101	AAAAAAGAGUCUGAAUGUAGA	:::::: ::::.:.: ::::	GCUACAUACAGAUUUUCUUUU	Cleavage	pacid=30792764 locus=Cre12.g551501 ID=Cre12.g551501.t1.1.v5.5 annot-version=v5.5	2
AACTCTGTGCCAGCAGCCGTA	Cre03.g199311.t1.1	3.5	-1	1	21	2485	2505	AACUCUGUGCCAGCAGCCGUA	::::::::::: :.::::: :	UACGGCUGCUGCCGCAGAGCU	Translation	pacid=30787058 locus=Cre03.g199311 ID=Cre03.g199311.t1.1.v5.5 annot-version=v5.5	2
AACTCTGTGCCAGCAGCCGTA	Cre12.g509450.t2.1	3.5	-1	1	21	689	709	AACUCUGUGCCAGCAGCCGUA	:.::::::::: :.:.::::	UGCGGCUGCUGUCGCGGAGUG	Translation	pacid=30792626 locus=Cre12.g509450 ID=Cre12.g509450.t2.1.v5.5 annot-version=v5.5	2
AACTCTGTGCCAGCAGCCGTA	Cre12.g509450.t1.1	3.5	-1	1	21	767	787	AACUCUGUGCCAGCAGCCGUA	:.::::::::: :.:.::::	UGCGGCUGCUGUCGCGGAGUG	Translation	pacid=30792625 locus=Cre12.g509450 ID=Cre12.g509450.t1.1.v5.5 annot-version=v5.5	2
AACTCTGTGCCAGCAGCCGTA	Cre03.g178200.t1.1	3.5	-1	1	21	1108	1128	AACUCUGUGCCAGCAGCCGUA	..::::::::::::::.:	AGUGGCUGCUGGCACAGGGAG	Cleavage	pacid=30787746 locus=Cre03.g178200 ID=Cre03.g178200.t1.1.v5.5 annot-version=v5.5	1
AACTCTGTGCCAGCAGCCGTA	Cre05.g245101.t1.1	3.5	-1	1	21	3618	3638	AACUCUGUGCCAGCAGCCGUA	:.::::::::: ..::::::	UGCGGCUGCUGCUGCAGAGUC	Translation	pacid=30783334 locus=Cre05.g245101 ID=Cre05.g245101.t1.1.v5.5 annot-version=v5.5	1
AACTCTGTGCCAGCAGCCGTA	Cre13.g584500.t1.2	3.5	-1	1	21	934	954	AACUCUGUGCCAGCAGCCGUA	:..::: :::::..::::::	UGUGGCAGCUGGUGCAGAGUG	Cleavage	pacid=30784657 locus=Cre13.g584500 ID=Cre13.g584500.t1.2.v5.5 annot-version=v5.5	1
AACTCTGTGCCAGCAGCCGTA	Cre01.g019850.t1.1	3.5	-1	1	21	686	706	AACUCUGUGCCAGCAGCCGUA	:::::::::::.:::.:	ACCGGCUGCUGGCGCAGGGGC	Cleavage	pacid=30788646 locus=Cre01.g019850 ID=Cre01.g019850.t1.1.v5.5 annot-version=v5.5	1
AACTCTGTGCCAGCAGCCGTA	Cre07.g326833.t2.1	3.5	-1	1	21	1615	1635	AACUCUGUGCCAGCAGCCGUA	:.: ::::::: :.:.:::::	UGCAGCUGCUGCCGCGGAGUU	Translation	pacid=30775024 locus=Cre07.g326833 ID=Cre07.g326833.t2.1.v5.5 annot-version=v5.5	1
AACTCTGTGCCAGCAGCCGTA	Cre07.g326833.t1.1	3.5	-1	1	21	1618	1638	AACUCUGUGCCAGCAGCCGUA	:.: ::::::: :.:.:::::	UGCAGCUGCUGCCGCGGAGUU	Translation	pacid=30775023 locus=Cre07.g326833 ID=Cre07.g326833.t1.1.v5.5 annot-version=v5.5	1
AACTCTGTGCCAGCAGCCGTA	Cre06.g289200.t1.1	3.5	-1	1	21	4221	4241	AACUCUGUGCCAGCAGCCGUA	:.: ::::: ::::::::::	UGCAGCUGCCGGCACAGAGUC	Cleavage	pacid=30778402 locus=Cre06.g289200 ID=Cre06.g289200.t1.1.v5.5 annot-version=v5.5	1
AACTCTGTGCCAGCAGCCGTA	Cre02.g082450.t1.2	3.5	-1	1	21	3083	3103	AACUCUGUGCCAGCAGCCGUA	:.:::. :::::.:::: :::	UGCGGUAGCUGGUACAGUGUU	Cleavage	pacid=30785632 locus=Cre02.g082450 ID=Cre02.g082450.t1.2.v5.5 annot-version=v5.5	1
AACTCTGTGCCAGCAGCCGTA	Cre06.g290250.t1.1	3.5	-1	1	21	8096	8116	AACUCUGUGCCAGCAGCCGUA	:::::::::::.:.:::	GCCGGCUGCUGGCGCGGAGCC	Cleavage	pacid=30779238 locus=Cre06.g290250 ID=Cre06.g290250.t1.1.v5.5 annot-version=v5.5	3
AACTCTGTGCCAGCAGCCGTA	Cre17.g728200.t1.1	3.5	-1	1	21	1237	1257	AACUCUGUGCCAGCAGCCGUA	.:::::::::::.: :.::	CGCGGCUGCUGGCGCUGGGUC	Cleavage	pacid=30782729 locus=Cre17.g728200 ID=Cre17.g728200.t1.1.v5.5 annot-version=v5.5	1
AACTCTGTGCCAGCAGCCGTA	Cre10.g428500.t1.1	3.5	-1	1	21	1557	1577	AACUCUGUGCCAGCAGCCGUA	.::::::::::::..:: :	GGCGGCUGCUGGCAUGGACUG	Cleavage	pacid=30790578 locus=Cre10.g428500 ID=Cre10.g428500.t1.1.v5.5 annot-version=v5.5	1
AACTCTGTGCCAGCAGCCGTA	Cre06.g285550.t1.1	3.5	-1	1	21	2147	2167	AACUCUGUGCCAGCAGCCGUA	:.:::: ::::::::. .:::	UGCGGCGGCUGGCACGCGGUU	Cleavage	pacid=30779774 locus=Cre06.g285550 ID=Cre06.g285550.t1.1.v5.5 annot-version=v5.5	1
AACTCTGTGCCAGCAGCCGTA	Cre06.g271050.t1.1	3.5	-1	1	21	374	394	AACUCUGUGCCAGCAGCCGUA	::::: :.:::.::.::::	GACGGCAGUUGGUACGGAGUA	Cleavage	pacid=30779300 locus=Cre06.g271050 ID=Cre06.g271050.t1.1.v5.5 annot-version=v5.5	1
AACTCTGTGCCAGCAGCCGTA	Cre10.g428150.t1.1	3.5	-1	1	21	2216	2236	AACUCUGUGCCAGCAGCCGUA	: ::.:::::::::.:.::	AAGGGUUGCUGGCACGGGGUG	Cleavage	pacid=30790478 locus=Cre10.g428150 ID=Cre10.g428150.t1.1.v5.5 annot-version=v5.5	1
AACTCTGTGCCAGCAGCCGTA	Cre04.g227500.t1.1	3.5	-1	1	21	4461	4481	AACUCUGUGCCAGCAGCCGUA	:::::::::::....::: :	GACGGCUGCUGGUGUGGAGCU	Cleavage	pacid=30790983 locus=Cre04.g227500 ID=Cre04.g227500.t1.1.v5.5 annot-version=v5.5	1
AACTCTGTGCCAGCAGCCGTA	Cre07.g317800.t2.1	3.5	-1	1	21	921	941	AACUCUGUGCCAGCAGCCGUA	.:::::::::::.:.: ::	GGCGGCUGCUGGCGCGGUGUG	Cleavage	pacid=30774360 locus=Cre07.g317800 ID=Cre07.g317800.t2.1.v5.5 annot-version=v5.5	1
AACTCTGTGCCAGCAGCCGTA	Cre07.g317800.t1.2	3.5	-1	1	21	921	941	AACUCUGUGCCAGCAGCCGUA	.:::::::::::.:.: ::	GGCGGCUGCUGGCGCGGUGUG	Cleavage	pacid=30774359 locus=Cre07.g317800 ID=Cre07.g317800.t1.2.v5.5 annot-version=v5.5	1
AACTCTGTGCCAGCAGCCGTA	Cre11.g467592.t1.1	3.5	-1	1	21	2443	2463	AACUCUGUGCCAGCAGCCGUA	.:::::::::::.:. :::	AGCGGCUGCUGGCGCGCAGUG	Cleavage	pacid=30775919 locus=Cre11.g467592 ID=Cre11.g467592.t1.1.v5.5 annot-version=v5.5	1
AACTCTGTGCCAGCAGCCGTA	Cre14.g632250.t1.1	3.5	-1	1	21	293	313	AACUCUGUGCCAGCAGCCGUA	.:::::::::::.::: ::	GGCGGCUGCUGGCGCAGCAUU	Cleavage	pacid=30776486 locus=Cre14.g632250 ID=Cre14.g632250.t1.1.v5.5 annot-version=v5.5	1
AACTCTGTGCCAGCAGCCGTA	Cre14.g610351.t1.1	3.5	-1	1	21	2080	2100	AACUCUGUGCCAGCAGCCGUA	..:::::: ::::..:.:::	GGUGGCUGCGGGCAUGGGGUU	Cleavage	pacid=30776627 locus=Cre14.g610351 ID=Cre14.g610351.t1.1.v5.5 annot-version=v5.5	1
AACTCTGTGCCAGCAGCCGTA	Cre13.g565050.t1.1	3.5	-1	1	21	935	955	AACUCUGUGCCAGCAGCCGUA	::::::::::.:.:.::	AGGGGCUGCUGGCGCGGGGUC	Cleavage	pacid=30784758 locus=Cre13.g565050 ID=Cre13.g565050.t1.1.v5.5 annot-version=v5.5	1
AACTCTGTGCCAGCAGCCGTA	Cre06.g288950.t1.2	3.5	-1	1	21	499	519	AACUCUGUGCCAGCAGCCGUA	:.: :: ::::::::.::::	UGCCGCAGCUGGCACGGAGUC	Cleavage	pacid=30779844 locus=Cre06.g288950 ID=Cre06.g288950.t1.2.v5.5 annot-version=v5.5	1
AACTCTGTGCCAGCAGCCGTA	Cre10.g462350.t1.1	3.5	-1	1	21	3699	3719	AACUCUGUGCCAGCAGCCGUA	.:::::::::::.::: : :	AGCGGCUGCUGGCGCAGUGCU	Cleavage	pacid=30789743 locus=Cre10.g462350 ID=Cre10.g462350.t1.1.v5.5 annot-version=v5.5	1
AACTCTGTGCCAGCAGCCGTA	Cre12.g514750.t1.2	3.5	-1	1	21	72	92	AACUCUGUGCCAGCAGCCGUA	: ::::::::: :::.::: :	UUCGGCUGCUGACACGGAGAU	Translation	pacid=30791992 locus=Cre12.g514750 ID=Cre12.g514750.t1.2.v5.5 annot-version=v5.5	1
AACTCTGTGCCAGCAGCCGTA	Cre09.g405150.t1.1	3.5	-1	1	21	355	375	AACUCUGUGCCAGCAGCCGUA	:::::::::::::.:. :	GUCGGCUGCUGGCACGGGCUG	Cleavage	pacid=30780723 locus=Cre09.g405150 ID=Cre09.g405150.t1.1.v5.5 annot-version=v5.5	1
AACTCTGTGCCAGCAGCCGTA	Cre01.g044850.t1.2	3.5	-1	1	21	18230	18250	AACUCUGUGCCAGCAGCCGUA	.::::::::::..: ::::	AGCGGCUGCUGGUGCUGAGUG	Cleavage	pacid=30788853 locus=Cre01.g044850 ID=Cre01.g044850.t1.2.v5.5 annot-version=v5.5	2
AACTCTGTGCCAGCAGCCGTA	Cre01.g045100.t1.2	3.5	-1	1	21	879	899	AACUCUGUGCCAGCAGCCGUA	.: ::::::::..:::.::	GGCAGCUGCUGGUGCAGGGUG	Cleavage	pacid=30789636 locus=Cre01.g045100 ID=Cre01.g045100.t1.2.v5.5 annot-version=v5.5	1
AACTCTGTGCCAGCAGCCGTA	Cre12.g555378.t1.1	3.5	-1	1	21	1989	2009	AACUCUGUGCCAGCAGCCGUA	::::::: :::.:.::::	CCCGGCUGCAGGCGCGGAGUG	Cleavage	pacid=30791996 locus=Cre12.g555378 ID=Cre12.g555378.t1.1.v5.5 annot-version=v5.5	1
AACTCTGTGCCAGCAGCCGTA	Cre07.g349540.t1.1	3.5	-1	1	21	540	560	AACUCUGUGCCAGCAGCCGUA	.::::::::::.:.:.: :	CCUGGCUGCUGGCGCGGGGAU	Cleavage	pacid=30774536 locus=Cre07.g349540 ID=Cre07.g349540.t1.1.v5.5 annot-version=v5.5	2
AACTCTGTGCCAGCAGCCGTA	Cre12.g523650.t1.2	3.5	-1	1	21	985	1005	AACUCUGUGCCAGCAGCCGUA	:::::::::::.: ::: :	GCCGGCUGCUGGCGCUGAGCU	Cleavage	pacid=30791984 locus=Cre12.g523650 ID=Cre12.g523650.t1.2.v5.5 annot-version=v5.5	1
AAGAAGGTGAAAAAAAAAA	Cre16.g676869.t1.1	3.5	-1	1	19	21	39	AAGAAGGUGAAAAAAAAAA	:::::::: ::..:::::	AUUUUUUUUACAUUUUCUU	Translation	pacid=30777940 locus=Cre16.g676869 ID=Cre16.g676869.t1.1.v5.5 annot-version=v5.5	1
AAGAAGGTGAAAAAAAAAA	Cre06.g278287.t1.1	3.5	-1	1	19	290	308	AAGAAGGUGAAAAAAAAAA	::::::::::. ..::.::	UUUUUUUUUUUUUUUUUUU	Cleavage	pacid=30779770 locus=Cre06.g278287 ID=Cre06.g278287.t1.1.v5.5 annot-version=v5.5	1
AAGAAGGTGAAAAAAAAAA	Cre06.g275350.t1.1	3.5	-1	1	19	6323	6341	AAGAAGGUGAAAAAAAAAA	:::: ::::::.:::::	UUUUCCUUUUCAUCUUCUC	Cleavage	pacid=30778881 locus=Cre06.g275350 ID=Cre06.g275350.t1.1.v5.5 annot-version=v5.5	1
AATGTAGAGAATAGGTGGTAA	Cre08.g365825.t2.1	3.5	-1	1	21	3792	3812	AAUGUAGAGAAUAGGUGGUAA	::.:::.:::::::.::..:	UUGCCAUCUAUUCUUUAUGUG	Cleavage	pacid=30773532 locus=Cre08.g365825 ID=Cre08.g365825.t2.1.v5.5 annot-version=v5.5	1
AATGTAGAGAATAGGTGGTAA	Cre08.g365825.t1.1	3.5	-1	1	21	3777	3797	AAUGUAGAGAAUAGGUGGUAA	::.:::.:::::::.::..:	UUGCCAUCUAUUCUUUAUGUG	Cleavage	pacid=30773531 locus=Cre08.g365825 ID=Cre08.g365825.t1.1.v5.5 annot-version=v5.5	1
AATGTAGAGAATAGGTGGTAA	Cre06.g250650.t1.2	3.5	-1	1	21	816	836	AAUGUAGAGAAUAGGUGGUAA	::::::.::: ::::.:::	CUACCACUUAUACUCUGCAUA	Translation	pacid=30780089 locus=Cre06.g250650 ID=Cre06.g250650.t1.2.v5.5 annot-version=v5.5	1
ACAACTTTCTCTCTTTACA	Cre09.g393950.t1.2	3.5	-1	1	19	2125	2143	ACAACUUUCUCUCUUUACA	::.:.:::::::.::::	GGUGAGGAGAGAAGGUUGG	Cleavage	pacid=30780473 locus=Cre09.g393950 ID=Cre09.g393950.t1.2.v5.5 annot-version=v5.5	1
ACAACTTTCTCTCTTTACA	Cre13.g570550.t1.2	3.5	-1	1	19	71	89	ACAACUUUCUCUCUUUACA	:::.:::: :::: :::::	UGUGAAGACAGAACGUUGU	Translation	pacid=30784576 locus=Cre13.g570550 ID=Cre13.g570550.t1.2.v5.5 annot-version=v5.5	1
ACAACTTTCTCTCTTTACA	Cre11.g477700.t1.1	3.5	-1	1	19	3636	3654	ACAACUUUCUCUCUUUACA	: :.:.::::::: :::::	UAUGAGGAGAGAAUGUUGU	Cleavage	pacid=30775587 locus=Cre11.g477700 ID=Cre11.g477700.t1.1.v5.5 annot-version=v5.5	1
ACAGTACTGTGATAGCTGAAGTA	Cre06.g289200.t1.1	3.5	-1	1	23	5770	5791	ACAGUACUGUGAUAGCUGAAGUA	:.::::::: ::::::::.:::	UGCUUCAGC-AUCACAGUGCUGC	Cleavage	pacid=30778402 locus=Cre06.g289200 ID=Cre06.g289200.t1.1.v5.5 annot-version=v5.5	1
ACAGTACTGTGATAGCTGAAGTA	Cre01.g047950.t1.1	3.5	-1	1	23	308	330	ACAGUACUGUGAUAGCUGAAGUA	::: ::::.::::::::	AGGAGCAGAUAUCGCAGUACUGG	Cleavage	pacid=30788506 locus=Cre01.g047950 ID=Cre01.g047950.t1.1.v5.5 annot-version=v5.5	1
ACAGTACTGTGATAGCTGAAGTA	Cre14.g609850.t1.2	3.5	-1	1	23	472	494	ACAGUACUGUGAUAGCUGAAGUA	:: :::.:::::: .::::	CGGCUCCGCUGUCACAGCGCUGU	Cleavage	pacid=30776389 locus=Cre14.g609850 ID=Cre14.g609850.t1.2.v5.5 annot-version=v5.5	1
ACAGTACTGTGATAGCTGAAGTA	Cre03.g183300.t1.1	3.5	-1	1	23	1080	1102	ACAGUACUGUGAUAGCUGAAGUA	::: .:.::.::::..:::	AGUAUCAUUUGUCGCAGUGUUGU	Cleavage	pacid=30787362 locus=Cre03.g183300 ID=Cre03.g183300.t1.1.v5.5 annot-version=v5.5	2
ACAGTACTGTGATAGCTGAAGTA	Cre03.g183300.t2.1	3.5	-1	1	23	993	1015	ACAGUACUGUGAUAGCUGAAGUA	::: .:.::.::::..:::	AGUAUCAUUUGUCGCAGUGUUGU	Cleavage	pacid=30787363 locus=Cre03.g183300 ID=Cre03.g183300.t2.1.v5.5 annot-version=v5.5	2
ACAGTACTGTGATAGCTGAAGTA	Cre02.g108900.t1.2	3.5	-1	1	23	972	994	ACAGUACUGUGAUAGCUGAAGUA	:::: :::..: :::::::	GUGCUCAGGUAUUGCUGUACUGU	Cleavage	pacid=30786016 locus=Cre02.g108900 ID=Cre02.g108900.t1.2.v5.5 annot-version=v5.5	1
ACGAAGCGGAAGTGAGAATGA	Cre11.g467527.t1.1	3.5	-1	1	21	145	165	ACGAAGCGGAAGUGAGAAUGA	:::: ::::::..::::.::	UCAUAGUCACUUUUGCUUUGU	Cleavage	pacid=30775844 locus=Cre11.g467527 ID=Cre11.g467527.t1.1.v5.5 annot-version=v5.5	1
ACGAAGCGGAAGTGAGAATGA	Cre01.g007700.t1.1	3.5	-1	1	21	1419	1439	ACGAAGCGGAAGUGAGAAUGA	::: ::::::::::: :::	ACAUCCUCACUUCCGCCUCGG	Cleavage	pacid=30788708 locus=Cre01.g007700 ID=Cre01.g007700.t1.1.v5.5 annot-version=v5.5	1
ACGAAGCGGAAGTGAGAATGA	Cre06.g278800.t1.2	3.5	-1	1	21	795	815	ACGAAGCGGAAGUGAGAAUGA	.: :. :::::::::::::	GUACUUCAACUUCCGCUUCGU	Cleavage	pacid=30778836 locus=Cre06.g278800 ID=Cre06.g278800.t1.2.v5.5 annot-version=v5.5	1
ACGAAGCGGAAGTGAGAATGA	Cre11.g467527.t1.1	3.5	-1	1	21	145	165	ACGAAGCGGAAGUGAGAAUGA	:::: ::::::..::::.::	UCAUAGUCACUUUUGCUUUGU	Cleavage	pacid=30775844 locus=Cre11.g467527 ID=Cre11.g467527.t1.1.v5.5 annot-version=v5.5	1
ACGAAGCGGAAGTGAGAATGA	Cre01.g007700.t1.1	3.5	-1	1	21	1419	1439	ACGAAGCGGAAGUGAGAAUGA	::: ::::::::::: :::	ACAUCCUCACUUCCGCCUCGG	Cleavage	pacid=30788708 locus=Cre01.g007700 ID=Cre01.g007700.t1.1.v5.5 annot-version=v5.5	1
ACGAAGCGGAAGTGAGAATGA	Cre06.g278800.t1.2	3.5	-1	1	21	795	815	ACGAAGCGGAAGUGAGAAUGA	.: :. :::::::::::::	GUACUUCAACUUCCGCUUCGU	Cleavage	pacid=30778836 locus=Cre06.g278800 ID=Cre06.g278800.t1.2.v5.5 annot-version=v5.5	1
AGAATTTTTTTTTGGGGAA	Cre06.g254250.t1.2	3.5	-1	1	19	1926	1944	AGAAUUUUUUUUUGGGGAA	::::::..::::::: ::	UUCCCCGGAAAAAAAAUCC	Cleavage	pacid=30779102 locus=Cre06.g254250 ID=Cre06.g254250.t1.2.v5.5 annot-version=v5.5	1
AGAATTTTTTTTTGGGGAA	Cre02.g142586.t1.1	3.5	-1	1	19	1609	1627	AGAAUUUUUUUUUGGGGAA	::::::..:::::::: :	UUCCCCGGAAAAAAAUCCG	Cleavage	pacid=30785416 locus=Cre02.g142586 ID=Cre02.g142586.t1.1.v5.5 annot-version=v5.5	1
AGAATTTTTTTTTGGGGAA	Cre02.g111700.t1.2	3.5	-1	1	19	1163	1181	AGAAUUUUUUUUUGGGGAA	:::.:::::...:.::::	UUCUCCAAAGGGAGAUUCG	Cleavage	pacid=30785809 locus=Cre02.g111700 ID=Cre02.g111700.t1.2.v5.5 annot-version=v5.5	1
AGAGAAGAAAGAAAAAAAA	Cre09.g399960.t1.1	3.5	-1	1	19	10112	10130	AGAGAAGAAAGAAAAAAAA	::: ::.::::::::::	GCUUUCUUUUUUCUUCUCU	Cleavage	pacid=30781162 locus=Cre09.g399960 ID=Cre09.g399960.t1.1.v5.5 annot-version=v5.5	1
AGAGAAGAAAGAAAAAAAA	Cre05.g235102.t1.1	3.5	-1	1	19	5383	5401	AGAGAAGAAAGAAAAAAAA	::: ::.::::::::::	GCUUUCUUUUUUCUUCUCU	Cleavage	pacid=30783328 locus=Cre05.g235102 ID=Cre05.g235102.t1.1.v5.5 annot-version=v5.5	1
AGAGAAGAAAGAAAAAAAA	Cre04.g217987.t1.1	3.5	-1	1	19	152	170	AGAGAAGAAAGAAAAAAAA	::::::::.::: :::::	UUUUUUUUUUUUGCUCUCU	Cleavage	pacid=30791023 locus=Cre04.g217987 ID=Cre04.g217987.t1.1.v5.5 annot-version=v5.5	1
AGAGAAGAAAGAAAAAAAA	Cre16.g670151.t1.1	3.5	-1	1	19	1259	1277	AGAGAAGAAAGAAAAAAAA	::: ::::: ::.::::.:	UUUGUUUUCCUUUUUCUUU	Translation	pacid=30777748 locus=Cre16.g670151 ID=Cre16.g670151.t1.1.v5.5 annot-version=v5.5	1
AGAGAAGAAAGAAAAAAAA	Cre25.g756247.t1.1	3.5	-1	1	19	4220	4238	AGAGAAGAAAGAAAAAAAA	: : ::::::::.::.:.:	UCUGUUUUCUUUUUUUUUU	Cleavage	pacid=30783791 locus=Cre25.g756247 ID=Cre25.g756247.t1.1.v5.5 annot-version=v5.5	1
AGAGAAGAAAGAAAAAAAA	Cre07.g327900.t1.1	3.5	-1	1	19	2007	2025	AGAGAAGAAAGAAAAAAAA	:: :: ::::::: :::::	UUAUUAUUCUUUCGUCUCU	Cleavage	pacid=30774924 locus=Cre07.g327900 ID=Cre07.g327900.t1.1.v5.5 annot-version=v5.5	1
AGGCCCTTAGATGAGAGCTCA	Cre06.g259500.t1.1	3.5	-1	1	21	8822	8842	AGGCCCUUAGAUGAGAGCUCA	::: :::.:::. ::::::	CCAGCCCUCGUCUGUGGGCCU	Cleavage	pacid=30779683 locus=Cre06.g259500 ID=Cre06.g259500.t1.1.v5.5 annot-version=v5.5	1
AGGCCCTTAGATGAGAGCTCA	Cre01.g004800.t1.2	3.5	-1	1	21	711	731	AGGCCCUUAGAUGAGAGCUCA	:::: ::: ::..::::::	AAAGCUAUCACCUGGGGGCCU	Translation	pacid=30788382 locus=Cre01.g004800 ID=Cre01.g004800.t1.2.v5.5 annot-version=v5.5	1
AGGCCCTTAGATGAGAGCTCA	Cre12.g515550.t1.2	3.5	-1	1	21	1040	1060	AGGCCCUUAGAUGAGAGCUCA	: :: :: :.:.:.:::::::	UCAGAUCACGUUUGAGGGCCU	Cleavage	pacid=30792179 locus=Cre12.g515550 ID=Cre12.g515550.t1.2.v5.5 annot-version=v5.5	1
AGGCCCTTAGATGAGAGCTCA	Cre09.g389986.t2.1	3.5	-1	1	21	2200	2220	AGGCCCUUAGAUGAGAGCUCA	:: ::..:::::::::.:	CAAGAGCUUGUCUAAGGGCUU	Cleavage	pacid=30781204 locus=Cre09.g389986 ID=Cre09.g389986.t2.1.v5.5 annot-version=v5.5	1
AGGCCCTTAGATGAGAGCTCA	Cre09.g389986.t1.1	3.5	-1	1	21	2197	2217	AGGCCCUUAGAUGAGAGCUCA	:: ::..:::::::::.:	CAAGAGCUUGUCUAAGGGCUU	Cleavage	pacid=30781203 locus=Cre09.g389986 ID=Cre09.g389986.t1.1.v5.5 annot-version=v5.5	1
AGGTGGAAGACAGATCATTGA	Cre11.g467536.t1.1	3.5	-1	1	21	6039	6059	AGGUGGAAGACAGAUCAUUGA	: :. : :::::::::::::	UGAGGGCACUGUCUUCCACCU	Cleavage	pacid=30776052 locus=Cre11.g467536 ID=Cre11.g467536.t1.1.v5.5 annot-version=v5.5	1
ATGGTCGCCTTTGATAGACGA	Cre12.g503100.t1.1	3.5	-1	1	21	502	522	AUGGUCGCCUUUGAUAGACGA	::::: ::.:::::::: .:	ACGUCUCUCGAAGGCGACGGU	Cleavage	pacid=30792391 locus=Cre12.g503100 ID=Cre12.g503100.t1.1.v5.5 annot-version=v5.5	1
ATGGTCGCCTTTGATAGACGA	Cre17.g729250.t1.1	3.5	-1	1	21	2858	2878	AUGGUCGCCUUUGAUAGACGA	:::.:: ::::::.::::	CAUUCUGUCCAAGGCGGCCAU	Cleavage	pacid=30782291 locus=Cre17.g729250 ID=Cre17.g729250.t1.1.v5.5 annot-version=v5.5	1
ATGGTCGCCTTTGATAGACGA	Cre12.g520950.t1.1	3.5	-1	1	21	1750	1770	AUGGUCGCCUUUGAUAGACGA	.::: :::::.::::.::.	AUGUCCAUCAAGGGCGGCCGC	Cleavage	pacid=30793100 locus=Cre12.g520950 ID=Cre12.g520950.t1.1.v5.5 annot-version=v5.5	1
ATGGTCGCCTTTGATAGACGA	Cre16.g668150.t1.2	3.5	-1	1	21	235	254	AUGGUCGCCUUUGAUAGACGA	:::::: :..:::::.::::	GCGUCUA-CGGAGGCGGCCAU	Cleavage	pacid=30777370 locus=Cre16.g668150 ID=Cre16.g668150.t1.2.v5.5 annot-version=v5.5	1
ATGGTCGCCTTTGATAGACGA	Cre12.g553850.t1.1	3.5	-1	1	21	2868	2888	AUGGUCGCCUUUGAUAGACGA	: :::::..:::::.:..:	AGGGCUAUCGGAGGCGGCUGU	Cleavage	pacid=30792378 locus=Cre12.g553850 ID=Cre12.g553850.t1.1.v5.5 annot-version=v5.5	1
ATGGTCGCCTTTGATAGACGA	Cre23.g754697.t2.1	3.5	-1	1	21	381	401	AUGGUCGCCUUUGAUAGACGA	::: :::...::.:.::::	CAGUCCAUCGGGGGUGGCCAU	Cleavage	pacid=30774201 locus=Cre23.g754697 ID=Cre23.g754697.t2.1.v5.5 annot-version=v5.5	1
ATGGTCGCCTTTGATAGACGA	Cre23.g754697.t1.1	3.5	-1	1	21	381	401	AUGGUCGCCUUUGAUAGACGA	::: :::...::.:.::::	CAGUCCAUCGGGGGUGGCCAU	Cleavage	pacid=30774200 locus=Cre23.g754697 ID=Cre23.g754697.t1.1.v5.5 annot-version=v5.5	1
ATGGTCGCCTTTGATAGACGA	Cre16.g683050.t1.1	3.5	-1	1	21	3070	3090	AUGGUCGCCUUUGAUAGACGA	: : ::. ::::::.:.::::	UGGGCUGGCAAAGGUGGCCAU	Cleavage	pacid=30777554 locus=Cre16.g683050 ID=Cre16.g683050.t1.1.v5.5 annot-version=v5.5	1
ATTTGATCAGAGTCTCTTA	Cre14.g626950.t1.1	3.5	-1	1	19	1813	1831	AUUUGAUCAGAGUCUCUUA	::::::::.:::: ::.:	CAAGAGACUUUGAUGAAGU	Cleavage	pacid=30776733 locus=Cre14.g626950 ID=Cre14.g626950.t1.1.v5.5 annot-version=v5.5	1
ATTTGATCAGAGTCTCTTA	Cre01.g028101.t1.1	3.5	-1	1	19	1759	1777	AUUUGAUCAGAGUCUCUUA	:::.: :::::::::.::	GAAGGGCCUCUGAUCAGAU	Cleavage	pacid=30789290 locus=Cre01.g028101 ID=Cre01.g028101.t1.1.v5.5 annot-version=v5.5	1
ATTTGATCAGAGTCTCTTA	Cre07.g327050.t1.2	3.5	-1	1	19	3138	3156	AUUUGAUCAGAGUCUCUUA	:..::::.:.::::..:.:	UGGGAGAUUUUGAUUGAGU	Cleavage	pacid=30775300 locus=Cre07.g327050 ID=Cre07.g327050.t1.2.v5.5 annot-version=v5.5	1
ATTTGATCAGAGTCTCTTA	Cre16.g660800.t1.2	3.5	-1	1	19	1685	1703	AUUUGAUCAGAGUCUCUUA	::: .: :::::.::::::	UAACGGCCUCUGGUCAAAU	Cleavage	pacid=30777932 locus=Cre16.g660800 ID=Cre16.g660800.t1.2.v5.5 annot-version=v5.5	1
CAAAGCGGCTGCAGCACGTGA	Cre06.g263950.t1.1	3.5	-1	1	21	4171	4191	CAAAGCGGCUGCAGCACGUGA	:::.::::: ::: :::::::	UCAUGUGCUUCAGACGCUUUG	Cleavage	pacid=30779251 locus=Cre06.g263950 ID=Cre06.g263950.t1.1.v5.5 annot-version=v5.5	1
CAAAGCGGCTGCAGCACGTGA	Cre16.g664600.t1.2	3.5	-1	1	21	702	722	CAAAGCGGCUGCAGCACGUGA	::.::::::.. :.::::::	GCAUGUGCUGUGUCUGCUUUG	Cleavage	pacid=30777597 locus=Cre16.g664600 ID=Cre16.g664600.t1.2.v5.5 annot-version=v5.5	1
CAAAGCGGCTGCAGCACGTGA	Cre06.g276050.t1.2	3.5	-1	1	21	2447	2467	CAAAGCGGCUGCAGCACGUGA	:::::::::: :.:::: ::	GCACGUGCUGCUGUCGCUGUG	Translation	pacid=30779542 locus=Cre06.g276050 ID=Cre06.g276050.t1.2.v5.5 annot-version=v5.5	1
CAAAGCGGCTGCAGCACGTGA	Cre14.g620250.t2.1	3.5	-1	1	21	1453	1473	CAAAGCGGCUGCAGCACGUGA	:..:::::::.::.:::: :	GCGUGUGCUGCGGCUGCUUCG	Cleavage	pacid=30776464 locus=Cre14.g620250 ID=Cre14.g620250.t2.1.v5.5 annot-version=v5.5	1
CAAAGCGGCTGCAGCACGTGA	Cre14.g620250.t1.1	3.5	-1	1	21	1456	1476	CAAAGCGGCUGCAGCACGUGA	:..:::::::.::.:::: :	GCGUGUGCUGCGGCUGCUUCG	Cleavage	pacid=30776463 locus=Cre14.g620250 ID=Cre14.g620250.t1.1.v5.5 annot-version=v5.5	1
CAAAGCGGCTGCAGCACGTGA	Cre06.g278154.t1.1	3.5	-1	1	21	1559	1579	CAAAGCGGCUGCAGCACGUGA	.:::::::::::.::.: :	CUACGUGCUGCAGUCGUUGUC	Cleavage	pacid=30778506 locus=Cre06.g278154 ID=Cre06.g278154.t1.1.v5.5 annot-version=v5.5	1
CAAAGCGGCTGCAGCACGTGA	Cre08.g368300.t1.1	3.5	-1	1	21	1212	1232	CAAAGCGGCUGCAGCACGUGA	::: :::::: ::::::::	GCACCUGCUGCUGCCGCUUUC	Translation	pacid=30773670 locus=Cre08.g368300 ID=Cre08.g368300.t1.1.v5.5 annot-version=v5.5	1
CAAAGCGGCTGCAGCACGTGA	Cre05.g236926.t1.2	3.5	-1	1	21	1444	1464	CAAAGCGGCUGCAGCACGUGA	::.: :.::::::.:::::	GCAUGCGUUGCAGCUGCUUUC	Cleavage	pacid=30783357 locus=Cre05.g236926 ID=Cre05.g236926.t1.2.v5.5 annot-version=v5.5	1
CAAAGCGGCTGCAGCACGTGA	Cre08.g380850.t1.2	3.5	-1	1	21	1908	1928	CAAAGCGGCUGCAGCACGUGA	: :.::::::. ::::::::	UAAUGUGCUGUUGCCGCUUUA	Translation	pacid=30774188 locus=Cre08.g380850 ID=Cre08.g380850.t1.2.v5.5 annot-version=v5.5	1
CAAAGCGGCTGCAGCACGTGA	Cre14.g611350.t1.1	3.5	-1	1	21	1069	1089	CAAAGCGGCUGCAGCACGUGA	::::::::::::: :::	GUUGGUGCUGCAGCCGCAUUG	Cleavage	pacid=30776441 locus=Cre14.g611350 ID=Cre14.g611350.t1.1.v5.5 annot-version=v5.5	1
CAAAGCGGCTGCAGCACGTGA	Cre13.g570700.t1.1	3.5	-1	1	21	1896	1916	CAAAGCGGCUGCAGCACGUGA	:. ::::::::::. :::::	ACGAGUGCUGCAGCUUCUUUG	Cleavage	pacid=30784129 locus=Cre13.g570700 ID=Cre13.g570700.t1.1.v5.5 annot-version=v5.5	1
CAAAGCGGCTGCAGCACGTGA	Cre03.g172400.t1.1	3.5	-1	1	21	1102	1122	CAAAGCGGCUGCAGCACGUGA	:.:: :::::.:: ::::::	GCGCGGGCUGCGGCAGCUUUG	Cleavage	pacid=30787853 locus=Cre03.g172400 ID=Cre03.g172400.t1.1.v5.5 annot-version=v5.5	1
CAAAGCGGCTGCAGCACGTGA	Cre02.g102850.t1.1	3.5	-1	1	21	1090	1110	CAAAGCGGCUGCAGCACGUGA	:..: ::::..::.::::::	CCGUGCGCUGUGGCUGCUUUG	Cleavage	pacid=30786355 locus=Cre02.g102850 ID=Cre02.g102850.t1.1.v5.5 annot-version=v5.5	1
CAAAGCGGCTGCAGCACGTGA	Cre16.g684715.t1.1	3.5	-1	1	21	5269	5290	CAAAGCGGCUGCAGCA-CGUGA	:::: ::::::::::::: ::	GCACGGUGCUGCAGCCGCUGUG	Cleavage	pacid=30777952 locus=Cre16.g684715 ID=Cre16.g684715.t1.1.v5.5 annot-version=v5.5	2
CAAAGCGGCTGCAGCACGTGA	Cre13.g606300.t1.1	3.5	-1	1	21	214	234	CAAAGCGGCUGCAGCACGUGA	: :::::.:::. ..::::::	UGACGUGUUGCGAUUGCUUUG	Cleavage	pacid=30784464 locus=Cre13.g606300 ID=Cre13.g606300.t1.1.v5.5 annot-version=v5.5	1
CAAAGCGGCTGCAGCACGTGA	Cre07.g341952.t1.1	3.5	-1	1	21	1246	1266	CAAAGCGGCUGCAGCACGUGA	.::::: ::::: ::::::	AGGCGUGCGGCAGCGGCUUUG	Cleavage	pacid=30774562 locus=Cre07.g341952 ID=Cre07.g341952.t1.1.v5.5 annot-version=v5.5	1
CAAAGCGGCTGCAGCACGTGA	Cre12.g551100.t1.2	3.5	-1	1	21	641	661	CAAAGCGGCUGCAGCACGUGA	::::::::: ::.::: ::	GAACGUGCUGCUGCUGCUGUG	Translation	pacid=30792348 locus=Cre12.g551100 ID=Cre12.g551100.t1.2.v5.5 annot-version=v5.5	1
CAAAGCGGCTGCAGCACGTGA	Cre03.g194800.t1.2	3.5	-1	1	21	62	81	CAAAGCGGCUGCAGCACGUGA	:..:::: :::::.::.::::	UUGCGUG-UGCAGUCGUUUUG	Cleavage	pacid=30787378 locus=Cre03.g194800 ID=Cre03.g194800.t1.2.v5.5 annot-version=v5.5	1
CAAAGCGGCTGCAGCACGTGA	Cre06.g309800.t1.1	3.5	-1	1	21	14619	14639	CAAAGCGGCUGCAGCACGUGA	..:::::::: :::::: ::	CUGCGUGCUGCCGCCGCUGUG	Translation	pacid=30778396 locus=Cre06.g309800 ID=Cre06.g309800.t1.1.v5.5 annot-version=v5.5	1
CAAAGCGGCTGCAGCACGTGA	Cre06.g278177.t1.1	3.5	-1	1	21	1304	1324	CAAAGCGGCUGCAGCACGUGA	:::::::::.::.::: :	GGACGUGCUGCGGCUGCUGUU	Cleavage	pacid=30780081 locus=Cre06.g278177 ID=Cre06.g278177.t1.1.v5.5 annot-version=v5.5	1
CAAAGCGGCTGCAGCACGTGA	Cre05.g234400.t1.1	3.5	-1	1	21	2571	2591	CAAAGCGGCUGCAGCACGUGA	:::::::::.:.:::: :	CGACGUGCUGCGGUCGCUGUC	Cleavage	pacid=30783407 locus=Cre05.g234400 ID=Cre05.g234400.t1.1.v5.5 annot-version=v5.5	1
CAAAGCGGCTGCAGCACGTGA	Cre16.g681750.t2.1	3.5	-1	1	21	2723	2743	CAAAGCGGCUGCAGCACGUGA	::::::::::::. :: ::	CAACGUGCUGCAGCUCCUCUG	Cleavage	pacid=30777770 locus=Cre16.g681750 ID=Cre16.g681750.t2.1.v5.5 annot-version=v5.5	1
CAAAGCGGCTGCAGCACGTGA	Cre17.g724600.t2.1	3.5	-1	1	21	69	89	CAAAGCGGCUGCAGCACGUGA	.:: ::.:::.: :::::::	GUACUUGUUGCGGGCGCUUUG	Cleavage	pacid=30782161 locus=Cre17.g724600 ID=Cre17.g724600.t2.1.v5.5 annot-version=v5.5	1
CAAAGCGGCTGCAGCACGTGA	Cre14.g632860.t1.2	3.5	-1	1	21	4419	4439	CAAAGCGGCUGCAGCACGUGA	:::::.:: :::::::::	AGACGUGUUGGUGCCGCUUUG	Translation	pacid=30776552 locus=Cre14.g632860 ID=Cre14.g632860.t1.2.v5.5 annot-version=v5.5	1
CAAAGCGGCTGCAGCACGTGA	Cre16.g681750.t1.1	3.5	-1	1	21	2723	2743	CAAAGCGGCUGCAGCACGUGA	::::::::::::. :: ::	CAACGUGCUGCAGCUCCUCUG	Cleavage	pacid=30777769 locus=Cre16.g681750 ID=Cre16.g681750.t1.1.v5.5 annot-version=v5.5	1
CAAAGCGGCTGCAGCACGTGA	Cre17.g724600.t1.2	3.5	-1	1	21	228	248	CAAAGCGGCUGCAGCACGUGA	.:: ::.:::.: :::::::	GUACUUGUUGCGGGCGCUUUG	Cleavage	pacid=30782160 locus=Cre17.g724600 ID=Cre17.g724600.t1.2.v5.5 annot-version=v5.5	1
CAACTCACCTGCCGAATCA	Cre08.g359950.t1.2	3.5	-1	1	19	689	707	CAACUCACCUGCCGAAUCA	:::::.:::: ::: ::::	UGAUUUGGCACGUGCGUUG	Cleavage	pacid=30773762 locus=Cre08.g359950 ID=Cre08.g359950.t1.2.v5.5 annot-version=v5.5	1
CAACTCACCTGCCGAATCA	Cre02.g098500.t1.2	3.5	-1	1	19	1567	1585	CAACUCACCUGCCGAAUCA	::. ::::::::::.: ::	UGGGUCGGCAGGUGGGCUG	Cleavage	pacid=30785863 locus=Cre02.g098500 ID=Cre02.g098500.t1.2.v5.5 annot-version=v5.5	1
CAACTCACCTGCCGAATCA	Cre02.g144606.t1.1	3.5	-1	1	19	1193	1211	CAACUCACCUGCCGAAUCA	::: ::::..: :::::::	UGAGUCGGUGGCUGAGUUG	Cleavage	pacid=30785392 locus=Cre02.g144606 ID=Cre02.g144606.t1.1.v5.5 annot-version=v5.5	1
CAACTCACCTGCCGAATCA	Cre02.g144606.t2.1	3.5	-1	1	19	633	651	CAACUCACCUGCCGAAUCA	::: ::::..: :::::::	UGAGUCGGUGGCUGAGUUG	Cleavage	pacid=30785393 locus=Cre02.g144606 ID=Cre02.g144606.t2.1.v5.5 annot-version=v5.5	1
CACCTCCTGGGGCCCGCAC	Cre09.g411975.t1.1	3.5	-1	1	19	7955	7973	CACCUCCUGGGGCCCGCAC	:::::::::::.::.::	GUGCGGGCCCCGGGGGGCA	Cleavage	pacid=30780803 locus=Cre09.g411975 ID=Cre09.g411975.t1.1.v5.5 annot-version=v5.5	1
CACCTCCTGGGGCCCGCAC	Cre06.g255250.t1.1	3.5	-1	1	19	1120	1138	CACCUCCUGGGGCCCGCAC	:::::::: :.:::::::	GUGCGGGCGGCGGGAGGUG	Translation	pacid=30779320 locus=Cre06.g255250 ID=Cre06.g255250.t1.1.v5.5 annot-version=v5.5	1
CACCTCCTGGGGCCCGCAC	Cre12.g516000.t1.1	3.5	-1	1	19	1494	1512	CACCUCCUGGGGCCCGCAC	:::::::: :::::.: ::	GUGCGGGCGCCAGGGGCUG	Translation	pacid=30793420 locus=Cre12.g516000 ID=Cre12.g516000.t1.1.v5.5 annot-version=v5.5	1
CACCTCCTGGGGCCCGCAC	Cre02.g141450.t1.2	3.5	-1	1	19	1146	1164	CACCUCCUGGGGCCCGCAC	:::.::::. :.::.::::	GUGUGGGCUGCGGGGGGUG	Translation	pacid=30786437 locus=Cre02.g141450 ID=Cre02.g141450.t1.2.v5.5 annot-version=v5.5	1
CACCTCCTGGGGCCCGCAC	Cre06.g277350.t1.1	3.5	-1	1	19	2244	2262	CACCUCCUGGGGCCCGCAC	:::.::::::: :: ::::	GUGUGGGCCCCUGGUGGUG	Cleavage	pacid=30778526 locus=Cre06.g277350 ID=Cre06.g277350.t1.1.v5.5 annot-version=v5.5	1
CACCTCCTGGGGCCCGCAC	Cre09.g407450.t1.2	3.5	-1	1	19	2738	2756	CACCUCCUGGGGCCCGCAC	:::.:::: : ::::::::	GUGUGGGCGCGAGGAGGUG	Translation	pacid=30780893 locus=Cre09.g407450 ID=Cre09.g407450.t1.2.v5.5 annot-version=v5.5	1
CACCTCCTGGGGCCCGCAC	Cre14.g618350.t1.1	3.5	-1	1	19	1285	1303	CACCUCCUGGGGCCCGCAC	::::::: :.::::::: :	GUGCGGGACUCAGGAGGAG	Cleavage	pacid=30776660 locus=Cre14.g618350 ID=Cre14.g618350.t1.1.v5.5 annot-version=v5.5	2
CACCTCCTGGGGCCCGCAC	Cre01.g052800.t1.1	3.5	-1	1	19	680	698	CACCUCCUGGGGCCCGCAC	:::::: ::::.::::: :	GUGCGGCCCCCGGGAGGCG	Cleavage	pacid=30788499 locus=Cre01.g052800 ID=Cre01.g052800.t1.1.v5.5 annot-version=v5.5	1
CACCTCCTGGGGCCCGCAC	Cre01.g052800.t2.1	3.5	-1	1	19	683	701	CACCUCCUGGGGCCCGCAC	:::::: ::::.::::: :	GUGCGGCCCCCGGGAGGCG	Cleavage	pacid=30788500 locus=Cre01.g052800 ID=Cre01.g052800.t2.1.v5.5 annot-version=v5.5	1
CACCTCCTGGGGCCCGCAC	Cre01.g052850.t1.1	3.5	-1	1	19	733	751	CACCUCCUGGGGCCCGCAC	:::::: ::::.::::: :	GUGCGGCCCCCGGGAGGCG	Cleavage	pacid=30789312 locus=Cre01.g052850 ID=Cre01.g052850.t1.1.v5.5 annot-version=v5.5	1
CACCTCCTGGGGCCCGCAC	Cre15.g636350.t1.1	3.5	-1	1	19	997	1015	CACCUCCUGGGGCCCGCAC	::: :::::::: :::::	CUGCUGGCCCCAGAAGGUG	Cleavage	pacid=30783660 locus=Cre15.g636350 ID=Cre15.g636350.t1.1.v5.5 annot-version=v5.5	1
CACCTCCTGGGGCCCGCAC	Cre08.g373878.t1.1	3.5	-1	1	19	3816	3834	CACCUCCUGGGGCCCGCAC	:: .::::::..::::::	GUUUGGGCCCUGGGAGGUC	Cleavage	pacid=30773802 locus=Cre08.g373878 ID=Cre08.g373878.t1.1.v5.5 annot-version=v5.5	1
CACCTCCTGGGGCCCGCAC	Cre16.g650900.t1.1	3.5	-1	1	19	5923	5941	CACCUCCUGGGGCCCGCAC	::: :::::::::::: :	CUGCCGGCCCCAGGAGGCG	Cleavage	pacid=30777462 locus=Cre16.g650900 ID=Cre16.g650900.t1.1.v5.5 annot-version=v5.5	1
CACCTCCTGGGGCCCGCAC	Cre14.g609030.t1.1	3.5	-1	1	19	407	425	CACCUCCUGGGGCCCGCAC	: :::: ..::::::::::	GGGCGGCUUCCAGGAGGUG	Cleavage	pacid=30776170 locus=Cre14.g609030 ID=Cre14.g609030.t1.1.v5.5 annot-version=v5.5	1
CACCTCCTGGGGCCCGCAC	Cre13.g576650.t1.2	3.5	-1	1	19	497	515	CACCUCCUGGGGCCCGCAC	:::: ::..: ::::::::	GUGCUGGUUCAAGGAGGUG	Cleavage	pacid=30784578 locus=Cre13.g576650 ID=Cre13.g576650.t1.2.v5.5 annot-version=v5.5	1
CACCTCCTGGGGCCCGCAC	Cre07.g354301.t1.1	3.5	-1	1	19	701	719	CACCUCCUGGGGCCCGCAC	:: ::::..:::: :::::	GUCCGGGUUCCAGCAGGUG	Cleavage	pacid=30774462 locus=Cre07.g354301 ID=Cre07.g354301.t1.1.v5.5 annot-version=v5.5	1
CACCTCCTGGGGCCCGCAC	Cre09.g397105.t1.1	3.5	-1	1	19	983	1001	CACCUCCUGGGGCCCGCAC	: :::::..: ::::::::	GGGCGGGUUCAAGGAGGUG	Cleavage	pacid=30780474 locus=Cre09.g397105 ID=Cre09.g397105.t1.1.v5.5 annot-version=v5.5	1
CACCTCCTGGGGCCCGCAC	Cre07.g313143.t1.1	3.5	-1	1	19	3108	3126	CACCUCCUGGGGCCCGCAC	:::: ::::::.::.:: :	GUGCAGGCCCCGGGGGGGG	Cleavage	pacid=30775284 locus=Cre07.g313143 ID=Cre07.g313143.t1.1.v5.5 annot-version=v5.5	1
CACCTCCTGGGGCCCGCAC	Cre02.g141700.t1.1	3.5	-1	1	19	2033	2051	CACCUCCUGGGGCCCGCAC	: :::: ..::::::::::	GAGCGGCUUCCAGGAGGUG	Cleavage	pacid=30786401 locus=Cre02.g141700 ID=Cre02.g141700.t1.1.v5.5 annot-version=v5.5	1
CACCTCCTGGGGCCCGCAC	Cre04.g217930.t1.1	3.5	-1	1	19	359	377	CACCUCCUGGGGCCCGCAC	: :.::: ::::::.::::	GCGUGGGGCCCAGGGGGUG	Cleavage	pacid=30791529 locus=Cre04.g217930 ID=Cre04.g217930.t1.1.v5.5 annot-version=v5.5	2
CACCTCCTGGGGCCCGCAC	Cre06.g296150.t1.2	3.5	-1	1	19	3072	3090	CACCUCCUGGGGCCCGCAC	: :.:::: ::.:::::::	GCGUGGGCACCGGGAGGUG	Translation	pacid=30779478 locus=Cre06.g296150 ID=Cre06.g296150.t1.2.v5.5 annot-version=v5.5	1
CACCTCCTGGGGCCCGCAC	Cre06.g292150.t2.1	3.5	-1	1	19	3113	3131	CACCUCCUGGGGCCCGCAC	: ::::::.:: ::.::::	GCGCGGGCUCCCGGGGGUG	Cleavage	pacid=30780058 locus=Cre06.g292150 ID=Cre06.g292150.t2.1.v5.5 annot-version=v5.5	1
CACCTCCTGGGGCCCGCAC	Cre05.g237950.t1.1	3.5	-1	1	19	6223	6241	CACCUCCUGGGGCCCGCAC	: ::::::.:. :::::::	GGGCGGGCUCUUGGAGGUG	Cleavage	pacid=30783262 locus=Cre05.g237950 ID=Cre05.g237950.t1.1.v5.5 annot-version=v5.5	1
CACCTCCTGGGGCCCGCAC	Cre08.g365825.t1.1	3.5	-1	1	19	379	397	CACCUCCUGGGGCCCGCAC	::::: :.::::: .::::	GUGCGCGUCCCAGCGGGUG	Cleavage	pacid=30773531 locus=Cre08.g365825 ID=Cre08.g365825.t1.1.v5.5 annot-version=v5.5	1
CACCTCCTGGGGCCCGCAC	Cre08.g365825.t2.1	3.5	-1	1	19	379	397	CACCUCCUGGGGCCCGCAC	::::: :.::::: .::::	GUGCGCGUCCCAGCGGGUG	Cleavage	pacid=30773532 locus=Cre08.g365825 ID=Cre08.g365825.t2.1.v5.5 annot-version=v5.5	1
CACCTCCTGGGGCCCGCAC	Cre06.g292150.t1.1	3.5	-1	1	19	3113	3131	CACCUCCUGGGGCCCGCAC	: ::::::.:: ::.::::	GCGCGGGCUCCCGGGGGUG	Cleavage	pacid=30780057 locus=Cre06.g292150 ID=Cre06.g292150.t1.1.v5.5 annot-version=v5.5	1
CACCTCCTGGGGCCCGCAC	Cre12.g560050.t1.1	3.5	-1	1	19	7356	7374	CACCUCCUGGGGCCCGCAC	:: ::::..::::: ::::	GUUCGGGUUCCAGGUGGUG	Cleavage	pacid=30793631 locus=Cre12.g560050 ID=Cre12.g560050.t1.1.v5.5 annot-version=v5.5	1
CACCTCCTGGGGCCCGCAC	Cre07.g337933.t1.1	3.5	-1	1	19	92	110	CACCUCCUGGGGCCCGCAC	: : :::: ::::::::::	GGGGGGGCACCAGGAGGUG	Translation	pacid=30775366 locus=Cre07.g337933 ID=Cre07.g337933.t1.1.v5.5 annot-version=v5.5	1
CACCTCCTGGGGCCCGCAC	Cre07.g338550.t1.1	3.5	-1	1	19	13491	13509	CACCUCCUGGGGCCCGCAC	: ::: :::...:::::::	GCGCGCGCCUUGGGAGGUG	Cleavage	pacid=30774344 locus=Cre07.g338550 ID=Cre07.g338550.t1.1.v5.5 annot-version=v5.5	1
CACCTCCTGGGGCCCGCAC	Cre07.g337950.t1.2	3.5	-1	1	19	642	660	CACCUCCUGGGGCCCGCAC	: : :::: ::::::::::	GGGGGGGCACCAGGAGGUG	Translation	pacid=30774698 locus=Cre07.g337950 ID=Cre07.g337950.t1.2.v5.5 annot-version=v5.5	1
CACCTCCTGGGGCCCGCAC	Cre17.g745397.t1.1	3.5	-1	1	19	1937	1955	CACCUCCUGGGGCCCGCAC	: :.: ::::..:::::::	GCGUGUGCCCUGGGAGGUG	Cleavage	pacid=30782359 locus=Cre17.g745397 ID=Cre17.g745397.t1.1.v5.5 annot-version=v5.5	1
CACCTCCTGGGGCCCGCAC	Cre14.g629750.t2.1	3.5	-1	1	19	1782	1800	CACCUCCUGGGGCCCGCAC	: ::: :::: ::::::::	GCGCGUGCCCGAGGAGGUG	Cleavage	pacid=30776766 locus=Cre14.g629750 ID=Cre14.g629750.t2.1.v5.5 annot-version=v5.5	1
CACCTCCTGGGGCCCGCAC	Cre09.g386759.t1.1	3.5	-1	1	19	369	387	CACCUCCUGGGGCCCGCAC	: ::: :.:.:.:::::::	GCGCGCGUCUCGGGAGGUG	Cleavage	pacid=30781193 locus=Cre09.g386759 ID=Cre09.g386759.t1.1.v5.5 annot-version=v5.5	1
CACCTCCTGGGGCCCGCAC	Cre14.g629750.t1.1	3.5	-1	1	19	1950	1968	CACCUCCUGGGGCCCGCAC	: ::: :::: ::::::::	GCGCGUGCCCGAGGAGGUG	Cleavage	pacid=30776767 locus=Cre14.g629750 ID=Cre14.g629750.t1.1.v5.5 annot-version=v5.5	1
CACCTCCTGGGGCCCGCAC	Cre09.g401663.t1.1	3.5	-1	1	19	983	1001	CACCUCCUGGGGCCCGCAC	: :: ::..::.:::::::	GGGCCGGUUCCGGGAGGUG	Cleavage	pacid=30781249 locus=Cre09.g401663 ID=Cre09.g401663.t1.1.v5.5 annot-version=v5.5	1
CACCTCCTGGGGCCCGCAC	Cre02.g141306.t1.1	3.5	-1	1	19	1653	1671	CACCUCCUGGGGCCCGCAC	:::: ::::::::: :::	GUGCUCGCCCCAGGAAGUG	Cleavage	pacid=30785026 locus=Cre02.g141306 ID=Cre02.g141306.t1.1.v5.5 annot-version=v5.5	1
CACCTCCTGGGGCCCGCAC	Cre04.g225250.t1.1	3.5	-1	1	19	1795	1813	CACCUCCUGGGGCCCGCAC	: :: ::: ::::::::::	GGGCUGGCGCCAGGAGGUG	Translation	pacid=30791550 locus=Cre04.g225250 ID=Cre04.g225250.t1.1.v5.5 annot-version=v5.5	1
CACCTCCTGGGGCCCGCAC	Cre07.g325752.t1.1	3.5	-1	1	19	2652	2670	CACCUCCUGGGGCCCGCAC	: :: :::::: :::::::	GCGCAGGCCCCCGGAGGUG	Cleavage	pacid=30774606 locus=Cre07.g325752 ID=Cre07.g325752.t1.1.v5.5 annot-version=v5.5	1
CACCTCCTGGGGCCCGCAC	Cre14.g633400.t1.1	3.5	-1	1	19	4202	4220	CACCUCCUGGGGCCCGCAC	: :: :::::::::::: :	GCGCCGGCCCCAGGAGGAG	Cleavage	pacid=30776172 locus=Cre14.g633400 ID=Cre14.g633400.t1.1.v5.5 annot-version=v5.5	1
CACCTCCTGGGGCCCGCAC	Cre12.g544550.t1.1	3.5	-1	1	19	4667	4685	CACCUCCUGGGGCCCGCAC	::: : :...:::::::::	GUGAGUGUUUCAGGAGGUG	Cleavage	pacid=30793553 locus=Cre12.g544550 ID=Cre12.g544550.t1.1.v5.5 annot-version=v5.5	1
CACCTCCTGGGGCCCGCAC	Cre14.g612200.t1.1	3.5	-1	1	19	5608	5626	CACCUCCUGGGGCCCGCAC	: :: ::: ::::::::::	GCGCCGGCGCCAGGAGGUG	Translation	pacid=30776726 locus=Cre14.g612200 ID=Cre14.g612200.t1.1.v5.5 annot-version=v5.5	1
CACCTCCTGGGGCCCGCAC	Cre14.g612200.t2.1	3.5	-1	1	19	5608	5626	CACCUCCUGGGGCCCGCAC	: :: ::: ::::::::::	GCGCCGGCGCCAGGAGGUG	Translation	pacid=30776727 locus=Cre14.g612200 ID=Cre14.g612200.t2.1.v5.5 annot-version=v5.5	1
CACCTCCTGGGGCCCGCAC	Cre03.g146427.t1.1	3.5	-1	1	19	4186	4204	CACCUCCUGGGGCCCGCAC	:::: ::::::::: :::	GUGCUCGCCCCAGGAAGUG	Cleavage	pacid=30787704 locus=Cre03.g146427 ID=Cre03.g146427.t1.1.v5.5 annot-version=v5.5	1
CACCTCCTGGGGCCCGCAC	Cre13.g581500.t1.1	3.5	-1	1	19	2566	2584	CACCUCCUGGGGCCCGCAC	: ::: ::::: :::::::	GAGCGAGCCCCUGGAGGUG	Cleavage	pacid=30783957 locus=Cre13.g581500 ID=Cre13.g581500.t1.1.v5.5 annot-version=v5.5	1
CAGTGCACTACAGAACTTTGTA	Cre17.g720400.t1.1	3.5	-1	1	22	6444	6465	CAGUGCACUACAGAACUUUGUA	.:.:.:: .:::.:::.::::	GGCGAGGUGUUGUGGUGUACUG	Cleavage	pacid=30781677 locus=Cre17.g720400 ID=Cre17.g720400.t1.1.v5.5 annot-version=v5.5	1
CAGTGCACTACAGAACTTTGTA	Cre11.g478950.t1.2	3.5	-1	1	22	5179	5200	CAGUGCACUACAGAACUUUGUA	.:.:.:: .:::.:::.::::	AGCGAGGUGUUGUGGUGUACUG	Cleavage	pacid=30775827 locus=Cre11.g478950 ID=Cre11.g478950.t1.2.v5.5 annot-version=v5.5	1
CAGTGCACTACAGAACTTTGTA	Cre05.g240900.t1.2	3.5	-1	1	22	5732	5753	CAGUGCACUACAGAACUUUGUA	.:.:.:: .:::.:::.::::	GGCGAGGUGUUGUGGUGUACUG	Cleavage	pacid=30783172 locus=Cre05.g240900 ID=Cre05.g240900.t1.2.v5.5 annot-version=v5.5	1
CAGTGCACTACAGAACTTTGTA	Cre05.g240900.t2.1	3.5	-1	1	22	5708	5729	CAGUGCACUACAGAACUUUGUA	.:.:.:: .:::.:::.::::	GGCGAGGUGUUGUGGUGUACUG	Cleavage	pacid=30783173 locus=Cre05.g240900 ID=Cre05.g240900.t2.1.v5.5 annot-version=v5.5	1
CAGTGCACTACAGAACTTTGTA	Cre03.g152950.t1.1	3.5	-1	1	22	3996	4017	CAGUGCACUACAGAACUUUGUA	.:.:.:: .:::.:::.::::	GGCGAGGUGUUGUGGUGUACUG	Cleavage	pacid=30787527 locus=Cre03.g152950 ID=Cre03.g152950.t1.1.v5.5 annot-version=v5.5	1
CAGTGCACTACAGAACTTTGTA	Cre03.g199759.t1.1	3.5	-1	1	22	3814	3835	CAGUGCACUACAGAACUUUGUA	.:.:.:: .:::.:::.::::	GGCGAGGUGUUGUGGUGUACUG	Cleavage	pacid=30788007 locus=Cre03.g199759 ID=Cre03.g199759.t1.1.v5.5 annot-version=v5.5	1
CAGTGCACTACAGAACTTTGTA	Cre02.g080700.t1.2	3.5	-1	1	22	3780	3801	CAGUGCACUACAGAACUUUGUA	.:.:.:: .:::.:::.::::	GGCGAGGUGUUGUGGUGUACUG	Cleavage	pacid=30785571 locus=Cre02.g080700 ID=Cre02.g080700.t1.2.v5.5 annot-version=v5.5	1
CAGTGCACTACAGAACTTTGTA	Cre03.g199759.t2.1	3.5	-1	1	22	3814	3835	CAGUGCACUACAGAACUUUGUA	.:.:.:: .:::.:::.::::	GGCGAGGUGUUGUGGUGUACUG	Cleavage	pacid=30788008 locus=Cre03.g199759 ID=Cre03.g199759.t2.1.v5.5 annot-version=v5.5	1
CAGTGCACTACAGAACTTTGTA	Cre14.g623439.t3.1	3.5	-1	1	22	2639	2660	CAGUGCACUACAGAACUUUGUA	.:.:.:: .:::.:::.::::	GGCGAGGUGUUGUGGUGUACUG	Cleavage	pacid=30776117 locus=Cre14.g623439 ID=Cre14.g623439.t3.1.v5.5 annot-version=v5.5	1
CAGTGCACTACAGAACTTTGTA	Cre03.g181750.t2.1	3.5	-1	1	22	1998	2019	CAGUGCACUACAGAACUUUGUA	.:.:.:: .:::.:::.::::	GGCGAGGUGUUGUGGUGUACUG	Cleavage	pacid=30787709 locus=Cre03.g181750 ID=Cre03.g181750.t2.1.v5.5 annot-version=v5.5	1
CAGTGCACTACAGAACTTTGTA	Cre03.g181750.t1.2	3.5	-1	1	22	1998	2019	CAGUGCACUACAGAACUUUGUA	.:.:.:: .:::.:::.::::	GGCGAGGUGUUGUGGUGUACUG	Cleavage	pacid=30787708 locus=Cre03.g181750 ID=Cre03.g181750.t1.2.v5.5 annot-version=v5.5	1
CAGTGCACTACAGAACTTTGTA	Cre17.g710254.t1.2	3.5	-1	1	22	1695	1716	CAGUGCACUACAGAACUUUGUA	.:.:.:: .:::.:::.::::	GGCGAGGUGUUGUGGUGUACUG	Cleavage	pacid=30782784 locus=Cre17.g710254 ID=Cre17.g710254.t1.2.v5.5 annot-version=v5.5	1
CAGTGCACTACAGAACTTTGTA	Cre06.g306100.t2.1	3.5	-1	1	22	1078	1099	CAGUGCACUACAGAACUUUGUA	.:.:.:: .:::.:::.::::	GGCGAGGUGUUGUGGUGUACUG	Cleavage	pacid=30778556 locus=Cre06.g306100 ID=Cre06.g306100.t2.1.v5.5 annot-version=v5.5	1
CAGTGCACTACAGAACTTTGTA	Cre06.g306100.t1.2	3.5	-1	1	22	787	808	CAGUGCACUACAGAACUUUGUA	.:.:.:: .:::.:::.::::	GGCGAGGUGUUGUGGUGUACUG	Cleavage	pacid=30778555 locus=Cre06.g306100 ID=Cre06.g306100.t1.2.v5.5 annot-version=v5.5	1
CAGTGCACTACAGAACTTTGTA	Cre10.g456550.t1.1	3.5	-1	1	22	722	743	CAGUGCACUACAGAACUUUGUA	.:.:.:: .:::.:::.::::	GGCGAGGUGUUGUGGUGUACUG	Cleavage	pacid=30790395 locus=Cre10.g456550 ID=Cre10.g456550.t1.1.v5.5 annot-version=v5.5	1
CAGTGCACTACAGAACTTTGTA	Cre10.g457900.t1.2	3.5	-1	1	22	1809	1830	CAGUGCACUACAGAACUUUGUA	.:. :::::::.::::.:::	GGCGCUGUUCUGUGGUGCGCUG	Cleavage	pacid=30789838 locus=Cre10.g457900 ID=Cre10.g457900.t1.2.v5.5 annot-version=v5.5	1
CAGTGCACTACAGAACTTTGTA	Cre15.g639504.t1.1	3.5	-1	1	22	4725	4746	CAGUGCACUACAGAACUUUGUA	: ::: ::.::: ::::.:::	AAGAAACUUUUGUUGUGCGCUG	Cleavage	pacid=30783708 locus=Cre15.g639504 ID=Cre15.g639504.t1.1.v5.5 annot-version=v5.5	1
CCGGAGGGGGAGCCTGAGA	Cre03.g153076.t1.1	3.5	-1	1	19	270	288	CCGGAGGGGGAGCCUGAGA	:::.:::::::.::.::	CCUCGGGCUCCCUCUUCGU	Cleavage	pacid=30787346 locus=Cre03.g153076 ID=Cre03.g153076.t1.1.v5.5 annot-version=v5.5	1
CCGGAGGGGGAGCCTGAGA	Cre11.g467758.t1.1	3.5	-1	1	19	1263	1281	CCGGAGGGGGAGCCUGAGA	:::.::.:.:::::..::	CCUCGGGUUUCCCCUUUGG	Cleavage	pacid=30775568 locus=Cre11.g467758 ID=Cre11.g467758.t1.1.v5.5 annot-version=v5.5	1
CCGGAGGGGGAGCCTGAGA	Cre12.g551503.t1.1	3.5	-1	1	19	2248	2266	CCGGAGGGGGAGCCUGAGA	:::.:::::: .::::::	GCUCGGGCUCCGUCUCCGG	Cleavage	pacid=30792660 locus=Cre12.g551503 ID=Cre12.g551503.t1.1.v5.5 annot-version=v5.5	1
CCGGAGGGGGAGCCTGAGA	Cre05.g240225.t2.1	3.5	-1	1	19	1612	1630	CCGGAGGGGGAGCCUGAGA	.:::::.::..:::.:::	GUUCAGGUUCUUCCUUCGG	Cleavage	pacid=30783287 locus=Cre05.g240225 ID=Cre05.g240225.t2.1.v5.5 annot-version=v5.5	1
CCGGAGGGGGAGCCTGAGA	Cre05.g240225.t1.1	3.5	-1	1	19	1892	1910	CCGGAGGGGGAGCCUGAGA	.:::::.::..:::.:::	GUUCAGGUUCUUCCUUCGG	Cleavage	pacid=30783286 locus=Cre05.g240225 ID=Cre05.g240225.t1.1.v5.5 annot-version=v5.5	1
CCGGAGGGGGAGCCTGAGA	Cre22.g754097.t1.1	3.5	-1	1	19	2249	2267	CCGGAGGGGGAGCCUGAGA	:::.::::::::.: :::	UCUUAGGCUCCCUCCCCGA	Cleavage	pacid=30778278 locus=Cre22.g754097 ID=Cre22.g754097.t1.1.v5.5 annot-version=v5.5	1
CCGGAGGGGGAGCCTGAGA	Cre03.g154900.t1.1	3.5	-1	1	19	268	286	CCGGAGGGGGAGCCUGAGA	:::.::::: :.::::::	GCUCGGGCUCGCUCUCCGG	Cleavage	pacid=30787241 locus=Cre03.g154900 ID=Cre03.g154900.t1.1.v5.5 annot-version=v5.5	1
CCGGAGGGGGAGCCTGAGA	Cre09.g413150.t1.1	3.5	-1	1	19	3855	3873	CCGGAGGGGGAGCCUGAGA	::::.:::::::. ::::	UCUCGGGCUCCCUAUCCGU	Cleavage	pacid=30780752 locus=Cre09.g413150 ID=Cre09.g413150.t1.1.v5.5 annot-version=v5.5	1
CCGGAGGGGGAGCCTGAGA	Cre12.g559400.t1.1	3.5	-1	1	19	456	474	CCGGAGGGGGAGCCUGAGA	.:::::::::.::::: :	AUUCAGGCUCCUCCUCCUG	Cleavage	pacid=30792375 locus=Cre12.g559400 ID=Cre12.g559400.t1.1.v5.5 annot-version=v5.5	1
CCGGAGGGGGAGCCTGAGA	Cre10.g420400.t1.1	3.5	-1	1	19	3783	3801	CCGGAGGGGGAGCCUGAGA	::::.::: ::..::.:::	UCUCGGGCGCCUUCUUCGG	Translation	pacid=30789848 locus=Cre10.g420400 ID=Cre10.g420400.t1.1.v5.5 annot-version=v5.5	1
CCGGAGGGGGAGCCTGAGA	Cre07.g357550.t1.2	3.5	-1	1	19	1467	1485	CCGGAGGGGGAGCCUGAGA	:.:::::. :.:::::.::	UUUCAGGUGCUCCCUCUGG	Translation	pacid=30774362 locus=Cre07.g357550 ID=Cre07.g357550.t1.2.v5.5 annot-version=v5.5	1
CCGGAGGGGGAGCCTGAGA	Cre11.g467665.t1.1	3.5	-1	1	19	15164	15182	CCGGAGGGGGAGCCUGAGA	::::::: ::.:: :::::	UCUCAGGAUCUCCGUCCGG	Cleavage	pacid=30775650 locus=Cre11.g467665 ID=Cre11.g467665.t1.1.v5.5 annot-version=v5.5	2
CCGGAGGGGGAGCCTGAGA	Cre17.g697900.t1.1	3.5	-1	1	19	1572	1590	CCGGAGGGGGAGCCUGAGA	::: ::::::.::::::	GCUCUGGCUCCUCCUCCGC	Cleavage	pacid=30781626 locus=Cre17.g697900 ID=Cre17.g697900.t1.1.v5.5 annot-version=v5.5	1
CCGGAGGGGGAGCCTGAGA	Cre12.g553850.t1.1	3.5	-1	1	19	2597	2615	CCGGAGGGGGAGCCUGAGA	:::: :::::.::::::	CCUCACGCUCCUCCUCCGC	Cleavage	pacid=30792378 locus=Cre12.g553850 ID=Cre12.g553850.t1.1.v5.5 annot-version=v5.5	1
CCGGAGGGGGAGCCTGAGA	Cre06.g296300.t1.1	3.5	-1	1	19	702	720	CCGGAGGGGGAGCCUGAGA	::: ::::::: ::::::	ACUCCGGCUCCCGCUCCGG	Cleavage	pacid=30778569 locus=Cre06.g296300 ID=Cre06.g296300.t1.1.v5.5 annot-version=v5.5	2
CCGGAGGGGGAGCCTGAGA	Cre06.g296300.t2.1	3.5	-1	1	19	709	727	CCGGAGGGGGAGCCUGAGA	::: ::::::: ::::::	ACUCCGGCUCCCGCUCCGG	Cleavage	pacid=30778570 locus=Cre06.g296300 ID=Cre06.g296300.t2.1.v5.5 annot-version=v5.5	2
CCGGAGGGGGAGCCTGAGA	Cre11.g467556.t1.1	3.5	-1	1	19	1490	1508	CCGGAGGGGGAGCCUGAGA	::: :::::: :::::::	GCUCCGGCUCCGCCUCCGG	Cleavage	pacid=30776043 locus=Cre11.g467556 ID=Cre11.g467556.t1.1.v5.5 annot-version=v5.5	1
CCGGAGGGGGAGCCTGAGA	Cre03.g202449.t1.1	3.5	-1	1	19	2127	2145	CCGGAGGGGGAGCCUGAGA	::: :::::: :::::::	CCUCCGGCUCCGCCUCCGG	Cleavage	pacid=30787959 locus=Cre03.g202449 ID=Cre03.g202449.t1.1.v5.5 annot-version=v5.5	2
CCGGAGGGGGAGCCTGAGA	Cre17.g696650.t1.1	3.5	-1	1	19	1503	1521	CCGGAGGGGGAGCCUGAGA	:. ::::::::::. ::::	UUCCAGGCUCCCCUGCCGG	Cleavage	pacid=30782571 locus=Cre17.g696650 ID=Cre17.g696650.t1.1.v5.5 annot-version=v5.5	1
CCGGAGGGGGAGCCTGAGA	Cre08.g368600.t1.1	3.5	-1	1	19	1146	1164	CCGGAGGGGGAGCCUGAGA	::::: .:::.:::::::	UCUCAUCUUCCUCCUCCGG	Cleavage	pacid=30774103 locus=Cre08.g368600 ID=Cre08.g368600.t1.1.v5.5 annot-version=v5.5	1
CCGGAGGGGGAGCCTGAGA	Cre03.g201450.t1.1	3.5	-1	1	19	11209	11227	CCGGAGGGGGAGCCUGAGA	:. ::::::::: ::.:::	UUGCAGGCUCCCGCUUCGG	Cleavage	pacid=30787996 locus=Cre03.g201450 ID=Cre03.g201450.t1.1.v5.5 annot-version=v5.5	1
CCGGAGGGGGAGCCTGAGA	Cre10.g422600.t1.1	3.5	-1	1	19	448	466	CCGGAGGGGGAGCCUGAGA	: : ::::.:::::::::	GCGCCGGCUUCCCCUCCGG	Cleavage	pacid=30790339 locus=Cre10.g422600 ID=Cre10.g422600.t1.1.v5.5 annot-version=v5.5	2
CCGGAGGGGGAGCCTGAGA	Cre09.g404201.t1.1	3.5	-1	1	19	2175	2193	CCGGAGGGGGAGCCUGAGA	:::: :::::::::.::	UCUCCCGCUCCCCCUUCGC	Cleavage	pacid=30781325 locus=Cre09.g404201 ID=Cre09.g404201.t1.1.v5.5 annot-version=v5.5	6
CCGGAGGGGGAGCCTGAGA	Cre04.g227000.t1.1	3.5	-1	1	19	949	967	CCGGAGGGGGAGCCUGAGA	::: ::::::::::.::	CCUCCCGCUCCCCCUCUGG	Cleavage	pacid=30791345 locus=Cre04.g227000 ID=Cre04.g227000.t1.1.v5.5 annot-version=v5.5	1
CCGGAGGGGGAGCCTGAGA	Cre12.g539650.t1.1	3.5	-1	1	19	1616	1634	CCGGAGGGGGAGCCUGAGA	:: ::::::::::.:::	CCUGUGGCUCCCCCUUCGG	Cleavage	pacid=30792591 locus=Cre12.g539650 ID=Cre12.g539650.t1.1.v5.5 annot-version=v5.5	1
CCTAGTCTCAACCATAAACGA	Cre17.g707200.t1.1	3.5	-1	1	21	3462	3482	CCUAGUCUCAACCAUAAACGA	: :::.:::::: :.:::::	GCAUUUGUGGUUGCGGCUAGG	Cleavage	pacid=30782018 locus=Cre17.g707200 ID=Cre17.g707200.t1.1.v5.5 annot-version=v5.5	1
CCTAGTCTCAACCATAAACGA	Cre04.g230438.t1.1	3.5	-1	1	21	1418	1438	CCUAGUCUCAACCAUAAACGA	: ::: :::::.:.::.::	GGGGUUAGGGUUGGGGCUGGG	Cleavage	pacid=30791561 locus=Cre04.g230438 ID=Cre04.g230438.t1.1.v5.5 annot-version=v5.5	1
CCTAGTCTCAACCATAAACGA	Cre06.g268600.t1.2	3.5	-1	1	21	521	541	CCUAGUCUCAACCAUAAACGA	::: . :::::::.::.::	GAGUUCGAGGUUGAGGCUGGG	Cleavage	pacid=30779749 locus=Cre06.g268600 ID=Cre06.g268600.t1.2.v5.5 annot-version=v5.5	1
CCTGTACTGAGCTGCCCCGAGTA	Cre13.g579200.t1.2	3.5	-1	1	23	3379	3401	CCUGUACUGAGCUGCCCCGAGUA	:: ::::::.::::: :.:::	CACCCGGGGCGGCUCAAUGCAGC	Cleavage	pacid=30784665 locus=Cre13.g579200 ID=Cre13.g579200.t1.2.v5.5 annot-version=v5.5	1
CCTGTACTGAGCTGCCCCGAGTA	Cre08.g363600.t1.2	3.5	-1	1	23	1708	1730	CCUGUACUGAGCUGCCCCGAGUA	:.: :: :::::::..::::.:	UGCACGUGGCAGCUUGGUACGGC	Cleavage	pacid=30773414 locus=Cre08.g363600 ID=Cre08.g363600.t1.2.v5.5 annot-version=v5.5	1
CCTGTACTGAGCTGCCCCGAGTA	Cre16.g686600.t1.2	3.5	-1	1	23	6423	6445	CCUGUACUGAGCUGCCCCGAGUA	::::::::: :::: :.:::	AGAUCGGGGCAGGUCAGGAUAGG	Translation	pacid=30777322 locus=Cre16.g686600 ID=Cre16.g686600.t1.2.v5.5 annot-version=v5.5	1
CCTGTACTGAGCTGCCCCGAGTA	Cre01.g012150.t1.2	3.5	-1	1	23	1304	1326	CCUGUACUGAGCUGCCCCGAGUA	:: : ::::::.:..:::..::	CACGCCGGGCAGUUUGGUAUGGG	Cleavage	pacid=30789458 locus=Cre01.g012150 ID=Cre01.g012150.t1.2.v5.5 annot-version=v5.5	1
CCTGTACTGAGCTGCCCCGAGTA	Cre14.g625850.t1.1	3.5	-1	1	23	2065	2087	CCUGUACUGAGCUGCCCCGAGUA	:: :::: :.:::: ::.::::	CACCCGGGCCGGCUCCGUGCAGG	Cleavage	pacid=30776750 locus=Cre14.g625850 ID=Cre14.g625850.t1.1.v5.5 annot-version=v5.5	1
CCTGTACTGAGCTGCCCCGAGTA	Cre03.g187300.t1.1	3.5	-1	1	23	4177	4199	CCUGUACUGAGCUGCCCCGAGUA	::::: :.:.:::::.:::	AGGUCGGGUCGGUUCAGUGCAGC	Cleavage	pacid=30788028 locus=Cre03.g187300 ID=Cre03.g187300.t1.1.v5.5 annot-version=v5.5	1
CCTGTACTGAGCTGCCCCGAGTA	Cre10.g422250.t1.1	3.5	-1	1	23	2143	2165	CCUGUACUGAGCUGCCCCGAGUA	: :: ::::::.:: ::.::::	CAGUCAGGGCAGUUCCGUGCAGG	Cleavage	pacid=30789747 locus=Cre10.g422250 ID=Cre10.g422250.t1.1.v5.5 annot-version=v5.5	1
CCTGTACTGAGCTGCCCCGAGTA	Cre17.g716000.t1.2	3.5	-1	1	23	1090	1112	CCUGUACUGAGCUGCCCCGAGUA	:::::: :.::.::.:.::	GGGCCGGGGCUGUUCGGUGCGGG	Cleavage	pacid=30781731 locus=Cre17.g716000 ID=Cre17.g716000.t1.2.v5.5 annot-version=v5.5	1
CCTGTACTGAGCTGCCCCGAGTA	Cre09.g392250.t1.1	3.5	-1	1	23	2091	2113	CCUGUACUGAGCUGCCCCGAGUA	::: :::::::.: .::::	GGGGCGGAGCAGCUCGGGGCAGG	Cleavage	pacid=30780337 locus=Cre09.g392250 ID=Cre09.g392250.t1.1.v5.5 annot-version=v5.5	1
CCTGTACTGAGCTGCCCCGAGTA	Cre03.g144364.t1.1	3.5	-1	1	23	2479	2501	CCUGUACUGAGCUGCCCCGAGUA	::::::::::.: :::::	AGGCCGGGGCAGCUUAACACAGG	Cleavage	pacid=30787871 locus=Cre03.g144364 ID=Cre03.g144364.t1.1.v5.5 annot-version=v5.5	1
CCTGTACTGAGCTGCCCCGAGTA	Cre06.g284850.t2.1	3.5	-1	1	23	1524	1546	CCUGUACUGAGCUGCCCCGAGUA	.: : ::::::: :.::.::::	CGCCCUGGGCAGCGCGGUGCAGG	Translation	pacid=30779329 locus=Cre06.g284850 ID=Cre06.g284850.t2.1.v5.5 annot-version=v5.5	1
CCTGTACTGAGCTGCCCCGAGTA	Cre06.g284850.t1.1	3.5	-1	1	23	1524	1546	CCUGUACUGAGCUGCCCCGAGUA	.: : ::::::: :.::.::::	CGCCCUGGGCAGCGCGGUGCAGG	Translation	pacid=30779328 locus=Cre06.g284850 ID=Cre06.g284850.t1.1.v5.5 annot-version=v5.5	1
CCTGTACTGAGCTGCCCCGAGTA	Cre12.g537900.t1.1	3.5	-1	1	23	727	748	CCUGUACUGAGCUGCCCCGAGUA	:::::::::: .:::::::	GUGGCGGGGCAGCU-GGUACAGG	Cleavage	pacid=30792773 locus=Cre12.g537900 ID=Cre12.g537900.t1.1.v5.5 annot-version=v5.5	1
CCTGTACTGAGCTGCCCCGAGTA	Cre08.g365027.t1.1	3.5	-1	1	23	671	693	CCUGUACUGAGCUGCCCCGAGUA	: :: ::::::..::.::::	CCAUGGGUGCAGCUUGGUGCAGG	Cleavage	pacid=30773643 locus=Cre08.g365027 ID=Cre08.g365027.t1.1.v5.5 annot-version=v5.5	1
CCTGTACTGAGCTGCCCCGAGTA	Cre04.g227850.t1.1	3.5	-1	1	23	232	254	CCUGUACUGAGCUGCCCCGAGUA	: :: :::::.:::::..::	CCCACGCGGCAGUUCAGUGUAGC	Cleavage	pacid=30791547 locus=Cre04.g227850 ID=Cre04.g227850.t1.1.v5.5 annot-version=v5.5	1
CCTGTACTGAGCTGCCCCGAGTA	Cre08.g364862.t1.2	3.5	-1	1	23	4937	4959	CCUGUACUGAGCUGCCCCGAGUA	: :: ::::::..::.::::	CCAUGGGUGCAGCUUGGUGCAGG	Cleavage	pacid=30774008 locus=Cre08.g364862 ID=Cre08.g364862.t1.2.v5.5 annot-version=v5.5	1
CCTGTACTGAGCTGCCCCGAGTA	Cre12.g543050.t1.2	3.5	-1	1	23	927	949	CCUGUACUGAGCUGCCCCGAGUA	:::: ::::::: :::::	GCACAGGGGAAGCUCAGAACAGG	Cleavage	pacid=30792993 locus=Cre12.g543050 ID=Cre12.g543050.t1.2.v5.5 annot-version=v5.5	1
CCTGTACTGAGCTGCCCCGAGTA	Cre02.g109200.t1.1	3.5	-1	1	23	2311	2333	CCUGUACUGAGCUGCCCCGAGUA	: :::..:::.:::::::	UGGGCCGGGUGGCUUAGUACAGU	Cleavage	pacid=30785917 locus=Cre02.g109200 ID=Cre02.g109200.t1.1.v5.5 annot-version=v5.5	1
CCTGTACTGAGCTGCCCCGAGTA	Cre09.g390500.t1.2	3.5	-1	1	23	2180	2202	CCUGUACUGAGCUGCCCCGAGUA	.::: :::::::::.:.:	UUGAUGGGCCAGCUCAGUGCGGU	Cleavage	pacid=30780490 locus=Cre09.g390500 ID=Cre09.g390500.t1.2.v5.5 annot-version=v5.5	1
CCTGTACTGAGCTGCCCCGAGTA	Cre13.g579200.t1.2	3.5	-1	1	23	3379	3401	CCUGUACUGAGCUGCCCCGAGUA	:: ::::::.::::: :.:::	CACCCGGGGCGGCUCAAUGCAGC	Cleavage	pacid=30784665 locus=Cre13.g579200 ID=Cre13.g579200.t1.2.v5.5 annot-version=v5.5	1
CCTGTACTGAGCTGCCCCGAGTA	Cre08.g363600.t1.2	3.5	-1	1	23	1708	1730	CCUGUACUGAGCUGCCCCGAGUA	:.: :: :::::::..::::.:	UGCACGUGGCAGCUUGGUACGGC	Cleavage	pacid=30773414 locus=Cre08.g363600 ID=Cre08.g363600.t1.2.v5.5 annot-version=v5.5	1
CCTGTACTGAGCTGCCCCGAGTA	Cre16.g686600.t1.2	3.5	-1	1	23	6423	6445	CCUGUACUGAGCUGCCCCGAGUA	::::::::: :::: :.:::	AGAUCGGGGCAGGUCAGGAUAGG	Translation	pacid=30777322 locus=Cre16.g686600 ID=Cre16.g686600.t1.2.v5.5 annot-version=v5.5	1
CCTGTACTGAGCTGCCCCGAGTA	Cre01.g012150.t1.2	3.5	-1	1	23	1304	1326	CCUGUACUGAGCUGCCCCGAGUA	:: : ::::::.:..:::..::	CACGCCGGGCAGUUUGGUAUGGG	Cleavage	pacid=30789458 locus=Cre01.g012150 ID=Cre01.g012150.t1.2.v5.5 annot-version=v5.5	1
CCTGTACTGAGCTGCCCCGAGTA	Cre14.g625850.t1.1	3.5	-1	1	23	2065	2087	CCUGUACUGAGCUGCCCCGAGUA	:: :::: :.:::: ::.::::	CACCCGGGCCGGCUCCGUGCAGG	Cleavage	pacid=30776750 locus=Cre14.g625850 ID=Cre14.g625850.t1.1.v5.5 annot-version=v5.5	1
CCTGTACTGAGCTGCCCCGAGTA	Cre03.g187300.t1.1	3.5	-1	1	23	4177	4199	CCUGUACUGAGCUGCCCCGAGUA	::::: :.:.:::::.:::	AGGUCGGGUCGGUUCAGUGCAGC	Cleavage	pacid=30788028 locus=Cre03.g187300 ID=Cre03.g187300.t1.1.v5.5 annot-version=v5.5	1
CCTGTACTGAGCTGCCCCGAGTA	Cre10.g422250.t1.1	3.5	-1	1	23	2143	2165	CCUGUACUGAGCUGCCCCGAGUA	: :: ::::::.:: ::.::::	CAGUCAGGGCAGUUCCGUGCAGG	Cleavage	pacid=30789747 locus=Cre10.g422250 ID=Cre10.g422250.t1.1.v5.5 annot-version=v5.5	1
CCTGTACTGAGCTGCCCCGAGTA	Cre17.g716000.t1.2	3.5	-1	1	23	1090	1112	CCUGUACUGAGCUGCCCCGAGUA	:::::: :.::.::.:.::	GGGCCGGGGCUGUUCGGUGCGGG	Cleavage	pacid=30781731 locus=Cre17.g716000 ID=Cre17.g716000.t1.2.v5.5 annot-version=v5.5	1
CCTGTACTGAGCTGCCCCGAGTA	Cre09.g392250.t1.1	3.5	-1	1	23	2091	2113	CCUGUACUGAGCUGCCCCGAGUA	::: :::::::.: .::::	GGGGCGGAGCAGCUCGGGGCAGG	Cleavage	pacid=30780337 locus=Cre09.g392250 ID=Cre09.g392250.t1.1.v5.5 annot-version=v5.5	1
CCTGTACTGAGCTGCCCCGAGTA	Cre03.g144364.t1.1	3.5	-1	1	23	2479	2501	CCUGUACUGAGCUGCCCCGAGUA	::::::::::.: :::::	AGGCCGGGGCAGCUUAACACAGG	Cleavage	pacid=30787871 locus=Cre03.g144364 ID=Cre03.g144364.t1.1.v5.5 annot-version=v5.5	1
CCTGTACTGAGCTGCCCCGAGTA	Cre06.g284850.t2.1	3.5	-1	1	23	1524	1546	CCUGUACUGAGCUGCCCCGAGUA	.: : ::::::: :.::.::::	CGCCCUGGGCAGCGCGGUGCAGG	Translation	pacid=30779329 locus=Cre06.g284850 ID=Cre06.g284850.t2.1.v5.5 annot-version=v5.5	1
CCTGTACTGAGCTGCCCCGAGTA	Cre06.g284850.t1.1	3.5	-1	1	23	1524	1546	CCUGUACUGAGCUGCCCCGAGUA	.: : ::::::: :.::.::::	CGCCCUGGGCAGCGCGGUGCAGG	Translation	pacid=30779328 locus=Cre06.g284850 ID=Cre06.g284850.t1.1.v5.5 annot-version=v5.5	1
CCTGTACTGAGCTGCCCCGAGTA	Cre12.g537900.t1.1	3.5	-1	1	23	727	748	CCUGUACUGAGCUGCCCCGAGUA	:::::::::: .:::::::	GUGGCGGGGCAGCU-GGUACAGG	Cleavage	pacid=30792773 locus=Cre12.g537900 ID=Cre12.g537900.t1.1.v5.5 annot-version=v5.5	1
CCTGTACTGAGCTGCCCCGAGTA	Cre08.g365027.t1.1	3.5	-1	1	23	671	693	CCUGUACUGAGCUGCCCCGAGUA	: :: ::::::..::.::::	CCAUGGGUGCAGCUUGGUGCAGG	Cleavage	pacid=30773643 locus=Cre08.g365027 ID=Cre08.g365027.t1.1.v5.5 annot-version=v5.5	1
CCTGTACTGAGCTGCCCCGAGTA	Cre04.g227850.t1.1	3.5	-1	1	23	232	254	CCUGUACUGAGCUGCCCCGAGUA	: :: :::::.:::::..::	CCCACGCGGCAGUUCAGUGUAGC	Cleavage	pacid=30791547 locus=Cre04.g227850 ID=Cre04.g227850.t1.1.v5.5 annot-version=v5.5	1
CCTGTACTGAGCTGCCCCGAGTA	Cre08.g364862.t1.2	3.5	-1	1	23	4937	4959	CCUGUACUGAGCUGCCCCGAGUA	: :: ::::::..::.::::	CCAUGGGUGCAGCUUGGUGCAGG	Cleavage	pacid=30774008 locus=Cre08.g364862 ID=Cre08.g364862.t1.2.v5.5 annot-version=v5.5	1
CCTGTACTGAGCTGCCCCGAGTA	Cre12.g543050.t1.2	3.5	-1	1	23	927	949	CCUGUACUGAGCUGCCCCGAGUA	:::: ::::::: :::::	GCACAGGGGAAGCUCAGAACAGG	Cleavage	pacid=30792993 locus=Cre12.g543050 ID=Cre12.g543050.t1.2.v5.5 annot-version=v5.5	1
CCTGTACTGAGCTGCCCCGAGTA	Cre02.g109200.t1.1	3.5	-1	1	23	2311	2333	CCUGUACUGAGCUGCCCCGAGUA	: :::..:::.:::::::	UGGGCCGGGUGGCUUAGUACAGU	Cleavage	pacid=30785917 locus=Cre02.g109200 ID=Cre02.g109200.t1.1.v5.5 annot-version=v5.5	1
CCTGTACTGAGCTGCCCCGAGTA	Cre09.g390500.t1.2	3.5	-1	1	23	2180	2202	CCUGUACUGAGCUGCCCCGAGUA	.::: :::::::::.:.:	UUGAUGGGCCAGCUCAGUGCGGU	Cleavage	pacid=30780490 locus=Cre09.g390500 ID=Cre09.g390500.t1.2.v5.5 annot-version=v5.5	1
CCTTTAGATCTTTTTGAAGAA	Cre09.g399589.t1.1	3.5	-1	1	21	1525	1545	CCUUUAGAUCUUUUUGAAGAA	.::::::.::.:. :::::	GAUUUCAAAGAGGUUGAAAGG	Cleavage	pacid=30780883 locus=Cre09.g399589 ID=Cre09.g399589.t1.1.v5.5 annot-version=v5.5	1
CCTTTAGATCTTTTTGAAGAA	Cre06.g261700.t1.2	3.5	-1	1	21	265	285	CCUUUAGAUCUUUUUGAAGAA	::::.:.:.:: ::.::::	AGCUUCGAGAGGACCUGAAGG	Cleavage	pacid=30779803 locus=Cre06.g261700 ID=Cre06.g261700.t1.2.v5.5 annot-version=v5.5	1
CCTTTAGATCTTTTTGAAGAA	Cre06.g278253.t1.1	3.5	-1	1	21	4532	4552	CCUUUAGAUCUUUUUGAAGAA	: : ::::.:::: ::.::::	UACGUCAAGAAGAACUGAAGG	Cleavage	pacid=30779014 locus=Cre06.g278253 ID=Cre06.g278253.t1.1.v5.5 annot-version=v5.5	1
CCTTTAGATCTTTTTGAAGAA	Cre03.g146167.t1.1	3.5	-1	1	21	1631	1651	CCUUUAGAUCUUUUUGAAGAA	::: .:::.::: ::::::	CGCUUGGAAAGGAUGUAAAGG	Cleavage	pacid=30786848 locus=Cre03.g146167 ID=Cre03.g146167.t1.1.v5.5 annot-version=v5.5	1
CCTTTAGATCTTTTTGAAGAA	Cre12.g532900.t1.2	3.5	-1	1	21	119	139	CCUUUAGAUCUUUUUGAAGAA	::: :::::::.:.:.::	CGCUUGUAAAAGAUUUGAGGG	Cleavage	pacid=30792529 locus=Cre12.g532900 ID=Cre12.g532900.t1.2.v5.5 annot-version=v5.5	1
CGCCGTAAACGATGGATACTA	Cre02.g104450.t1.1	3.5	-1	1	21	141	161	CGCCGUAAACGAUGGAUACUA	::: ::: : :::::::::::	UAGAAUCGAGCGUUUACGGCG	Cleavage	pacid=30786402 locus=Cre02.g104450 ID=Cre02.g104450.t1.1.v5.5 annot-version=v5.5	1
CGCCGTAAACGATGGATACTA	Cre02.g104450.t2.1	3.5	-1	1	21	141	161	CGCCGUAAACGAUGGAUACUA	::: ::: : :::::::::::	UAGAAUCGAGCGUUUACGGCG	Cleavage	pacid=30786403 locus=Cre02.g104450 ID=Cre02.g104450.t2.1.v5.5 annot-version=v5.5	1
CGCCGTAAACGATGGATACTA	Cre07.g320050.t1.1	3.5	-1	1	21	4478	4498	CGCCGUAAACGAUGGAUACUA	.::.::.::: ::::.::.:	GGGUGUCUAUCUUUUAUGGUG	Translation	pacid=30774974 locus=Cre07.g320050 ID=Cre07.g320050.t1.1.v5.5 annot-version=v5.5	1
CGCCGTAAACGATGGATACTA	Cre08.g360600.t1.1	3.5	-1	1	21	847	867	CGCCGUAAACGAUGGAUACUA	::: :.::: :::.:::::	CCGUACCUAUCCUUUGCGGCG	Translation	pacid=30773576 locus=Cre08.g360600 ID=Cre08.g360600.t1.1.v5.5 annot-version=v5.5	1
CGCCGTAAACGATGGATACTA	Cre06.g295250.t1.1	3.5	-1	1	21	1536	1555	CGCCGUAAACGAUGGAUACUA	.::: : .::::::::::::	GGGUA-CAGUCGUUUACGGCG	Cleavage	pacid=30779541 locus=Cre06.g295250 ID=Cre06.g295250.t1.1.v5.5 annot-version=v5.5	1
CTGTGGGAATCTCTCTGAGCCTTA	Cre12.g520700.t1.2	3.5	-1	1	24	352	375	CUGUGGGAAUCUCUCUGAGCCUUA	:.::: .:::::::::::.	ACCUGUUCAUGGAGAUUCCCACGC	Cleavage	pacid=30792790 locus=Cre12.g520700 ID=Cre12.g520700.t1.2.v5.5 annot-version=v5.5	1
CTGTGGGAATCTCTCTGAGCCTTA	Cre06.g262450.t1.1	3.5	-1	1	24	91	114	CUGUGGGAAUCUCUCUGAGCCUUA	:::: :.:::::::::: .:	GGGCGCUCUGGGAGAUUCCCAAGG	Cleavage	pacid=30779636 locus=Cre06.g262450 ID=Cre06.g262450.t1.1.v5.5 annot-version=v5.5	1
CTGTGGGAATCTCTCTGAGCCTTA	Cre01.g052000.t1.2	3.5	-1	1	24	1122	1145	CUGUGGGAAUCUCUCUGAGCCUUA	: : :::.:::::::.:::.	GCCGCCGCAGGGAGAUUCUCACGC	Cleavage	pacid=30788797 locus=Cre01.g052000 ID=Cre01.g052000.t1.2.v5.5 annot-version=v5.5	1
CTGTGGGAATCTCTCTGAGCCTTA	Cre05.g243000.t1.1	3.5	-1	1	24	45	68	CUGUGGGAAUCUCUCUGAGCCUUA	::::: :. ::::::::.:	UCACACUCAGCGGCAUUCCCACGG	Translation	pacid=30783266 locus=Cre05.g243000 ID=Cre05.g243000.t1.1.v5.5 annot-version=v5.5	1
CTGTGGGAATCTCTCTGAGCCTTA	Cre02.g073200.t1.2	3.5	-1	1	24	467	490	CUGUGGGAAUCUCUCUGAGCCUUA	::: :.: :::::.:::::	GCUACCUCCGGGCGAUUCUCACAG	Cleavage	pacid=30784929 locus=Cre02.g073200 ID=Cre02.g073200.t1.2.v5.5 annot-version=v5.5	1
CTTGAAATTGTTGAGAGGGAAAA	Cre14.g610000.t1.1	3.5	-1	1	23	66	88	CUUGAAAUUGUUGAGAGGGAAAA	::::.::.:::::.: ::::.:	GUUUCUCUUUCAACGACUUCAGG	Cleavage	pacid=30776474 locus=Cre14.g610000 ID=Cre14.g610000.t1.1.v5.5 annot-version=v5.5	1
CTTGAAATTGTTGAGAGGGAAAA	Cre06.g284050.t1.2	3.5	-1	1	23	2391	2413	CUUGAAAUUGUUGAGAGGGAAAA	:.:::::.::.::::::	ACGGACUUCUCAGCAGUUUCAAC	Cleavage	pacid=30778608 locus=Cre06.g284050 ID=Cre06.g284050.t1.2.v5.5 annot-version=v5.5	1
CTTGAAATTGTTGAGAGGGAAAA	Cre09.g386986.t1.1	3.5	-1	1	23	1127	1149	CUUGAAAUUGUUGAGAGGGAAAA	:.::::::..:.::: :::	AACGCUCUCUCAGUAGUUUAAAG	Cleavage	pacid=30780719 locus=Cre09.g386986 ID=Cre09.g386986.t1.1.v5.5 annot-version=v5.5	1
CTTGAAATTGTTGAGAGGGAAAA	Cre04.g223500.t1.1	3.5	-1	1	23	6960	6982	CUUGAAAUUGUUGAGAGGGAAAA	:.: :::.::::::::: :	GGAGCUCGCUCGACAAUUUCAUG	Cleavage	pacid=30791192 locus=Cre04.g223500 ID=Cre04.g223500.t1.1.v5.5 annot-version=v5.5	2
CTTGAAATTGTTGAGAGGGAAAA	Cre09.g386986.t2.1	3.5	-1	1	23	1127	1149	CUUGAAAUUGUUGAGAGGGAAAA	:.::::::..:.::: :::	AACGCUCUCUCAGUAGUUUAAAG	Cleavage	pacid=30780720 locus=Cre09.g386986 ID=Cre09.g386986.t2.1.v5.5 annot-version=v5.5	1
CTTGAAATTGTTGAGAGGGAAAA	Cre16.g657050.t1.2	3.5	-1	1	23	248	270	CUUGAAAUUGUUGAGAGGGAAAA	..:: ::::::: ::::::	CAAGUUCUGUCAACAACUUCAAG	Cleavage	pacid=30777249 locus=Cre16.g657050 ID=Cre16.g657050.t1.2.v5.5 annot-version=v5.5	1
GAACTTTGTTTTCTGTCCCAA	Cre07.g316900.t1.1	3.5	-1	1	21	26	46	GAACUUUGUUUUCUGUCCCAA	:::::::..:::::: ::	CAAGGACAGAGGACAAAGCUC	Cleavage	pacid=30774275 locus=Cre07.g316900 ID=Cre07.g316900.t1.1.v5.5 annot-version=v5.5	1
GAACTTTGTTTTCTGTCCCAA	Cre12.g527918.t1.2	3.5	-1	1	21	1258	1278	GAACUUUGUUUUCUGUCCCAA	:: :::::::.::: .::::	AUGAGACAGAAGACACGGUUC	Cleavage	pacid=30793146 locus=Cre12.g527918 ID=Cre12.g527918.t1.2.v5.5 annot-version=v5.5	1
GAACTTTGTTTTCTGTCCCAA	Cre01.g009250.t1.1	3.5	-1	1	21	360	380	GAACUUUGUUUUCUGUCCCAA	:::::::::.:...::: :	ACGGGACAGAAGAUGGAGUAC	Cleavage	pacid=30789357 locus=Cre01.g009250 ID=Cre01.g009250.t1.1.v5.5 annot-version=v5.5	1
GAACTTTGTTTTCTGTCCCAA	Cre03.g168100.t1.2	3.5	-1	1	21	3097	3117	GAACUUUGUUUUCUGUCCCAA	:::.:.::..:::..:::.	GCGGGGCGGAGGACAGGGUUU	Cleavage	pacid=30787279 locus=Cre03.g168100 ID=Cre03.g168100.t1.2.v5.5 annot-version=v5.5	1
GAACTTTGTTTTCTGTCCCAA	Cre09.g414900.t1.1	3.5	-1	1	21	2570	2590	GAACUUUGUUUUCUGUCCCAA	:::..::.::::.:::: :	CGGGGGUAGGAAACGAAGUGC	Cleavage	pacid=30781214 locus=Cre09.g414900 ID=Cre09.g414900.t1.1.v5.5 annot-version=v5.5	1
GAACTTTGTTTTCTGTCCCAA	Cre01.g011250.t1.1	3.5	-1	1	21	2546	2566	GAACUUUGUUUUCUGUCCCAA	:::::::::......:::.	GGGGGACAGAAGGUGGGGUUU	Cleavage	pacid=30789305 locus=Cre01.g011250 ID=Cre01.g011250.t1.1.v5.5 annot-version=v5.5	1
GAACTTTGTTTTCTGTCCCAA	Cre17.g727450.t1.2	3.5	-1	1	21	1694	1714	GAACUUUGUUUUCUGUCCCAA	:::::::::.:... ::::	GAGGGACAGAAGAUGGUGUUC	Cleavage	pacid=30782740 locus=Cre17.g727450 ID=Cre17.g727450.t1.2.v5.5 annot-version=v5.5	1
GAACTTTGTTTTCTGTCCCAA	Cre10.g421650.t1.2	3.5	-1	1	21	139	159	GAACUUUGUUUUCUGUCCCAA	: ::::: ::.::::: :::.	UGGGGACUGAGAACAACGUUU	Cleavage	pacid=30790876 locus=Cre10.g421650 ID=Cre10.g421650.t1.2.v5.5 annot-version=v5.5	1
GAACTTTGTTTTCTGTCCCAA	Cre03.g146227.t1.1	3.5	-1	1	21	3079	3099	GAACUUUGUUUUCUGUCCCAA	::: .::.::::::::: :	GGGGGUUAGGAAACAAAGUGC	Cleavage	pacid=30787973 locus=Cre03.g146227 ID=Cre03.g146227.t1.1.v5.5 annot-version=v5.5	1
GAACTTTGTTTTCTGTCCCAA	Cre03.g146227.t2.1	3.5	-1	1	21	3093	3113	GAACUUUGUUUUCUGUCCCAA	::: .::.::::::::: :	GGGGGUUAGGAAACAAAGUGC	Cleavage	pacid=30787974 locus=Cre03.g146227 ID=Cre03.g146227.t2.1.v5.5 annot-version=v5.5	1
GAACTTTGTTTTCTGTCCCAA	Cre03.g195350.t1.1	3.5	-1	1	21	1688	1708	GAACUUUGUUUUCUGUCCCAA	: ::.::::.::...::::	CGGCGAUAGAAGACGGGGUUC	Cleavage	pacid=30787181 locus=Cre03.g195350 ID=Cre03.g195350.t1.1.v5.5 annot-version=v5.5	1
GAACTTTGTTTTCTGTCCCAA	Cre10.g456100.t1.2	3.5	-1	1	21	1608	1628	GAACUUUGUUUUCUGUCCCAA	::: .::.::::::::: :	GGGGGUUAGGAAACAAAGUGC	Cleavage	pacid=30790358 locus=Cre10.g456100 ID=Cre10.g456100.t1.2.v5.5 annot-version=v5.5	1
GAACTTTGTTTTCTGTCCCAA	Cre06.g286150.t1.2	3.5	-1	1	21	1468	1488	GAACUUUGUUUUCUGUCCCAA	::: .::.::::::::: :	GGGGGUUAGGAAACAAAGUGC	Cleavage	pacid=30779089 locus=Cre06.g286150 ID=Cre06.g286150.t1.2.v5.5 annot-version=v5.5	1
GAACTTTGTTTTCTGTCCCAA	Cre06.g286150.t2.1	3.5	-1	1	21	1449	1469	GAACUUUGUUUUCUGUCCCAA	::: .::.::::::::: :	GGGGGUUAGGAAACAAAGUGC	Cleavage	pacid=30779090 locus=Cre06.g286150 ID=Cre06.g286150.t2.1.v5.5 annot-version=v5.5	1
GAACTTTGTTTTCTGTCCCAA	Cre16.g688550.t1.2	3.5	-1	1	21	262	282	GAACUUUGUUUUCUGUCCCAA	:: .:::::. ::::::::	CCGGAGCAGAAGUCAAAGUUC	Cleavage	pacid=30777277 locus=Cre16.g688550 ID=Cre16.g688550.t1.2.v5.5 annot-version=v5.5	1
GAGACCACTCTGGAGGAGCTA	Cre17.g720000.t1.1	3.5	-1	1	21	319	339	GAGACCACUCUGGAGGAGCUA	::.:::: :.:::::::::	CAGUUCCUGCGGAGUGGUCUG	Cleavage	pacid=30781693 locus=Cre17.g720000 ID=Cre17.g720000.t1.1.v5.5 annot-version=v5.5	1
GAGACCACTCTGGAGGAGCTA	Cre17.g734725.t1.1	3.5	-1	1	21	474	494	GAGACCACUCUGGAGGAGCUA	:.::..:::::::::::	GGCAUUCUUUAGAGUGGUCUC	Cleavage	pacid=30782488 locus=Cre17.g734725 ID=Cre17.g734725.t1.1.v5.5 annot-version=v5.5	1
GAGACCACTCTGGAGGAGCTA	Cre15.g643393.t1.1	3.5	-1	1	21	2409	2429	GAGACCACUCUGGAGGAGCUA	:.::..:::::::::::	GGCAUUCUUUAGAGUGGUCUC	Cleavage	pacid=30783572 locus=Cre15.g643393 ID=Cre15.g643393.t1.1.v5.5 annot-version=v5.5	1
GAGACCACTCTGGAGGAGCTA	Cre06.g278233.t1.1	3.5	-1	1	21	2939	2959	GAGACCACUCUGGAGGAGCUA	.:::: :::. .::::::::	CGGCUCAUCCGCGGUGGUCUC	Translation	pacid=30780125 locus=Cre06.g278233 ID=Cre06.g278233.t1.1.v5.5 annot-version=v5.5	1
GAGACCACTCTGGAGGAGCTA	Cre07.g323300.t1.1	3.5	-1	1	21	824	843	GAGACCACUCUGGAGGAGCUA	::::: ::::: ::::::::	GAGCUC-UCCAGCGUGGUCUC	Cleavage	pacid=30774270 locus=Cre07.g323300 ID=Cre07.g323300.t1.1.v5.5 annot-version=v5.5	1
GAGACCACTCTGGAGGAGCTA	Cre09.g400997.t1.1	3.5	-1	1	21	41	61	GAGACCACUCUGGAGGAGCUA	.::: : .:.:::::::.::	GGGCUGCCUCGGAGUGGUUUC	Cleavage	pacid=30780380 locus=Cre09.g400997 ID=Cre09.g400997.t1.1.v5.5 annot-version=v5.5	1
GAGATGAAGCACTGTAGCTCTA	Cre06.g284200.t1.2	3.5	-1	1	22	1431	1452	GAGAUGAAGCACUGUAGCUCUA	.:::.:.:::::::::.:. :	GGGAGUUGCAGUGCUUCGUUCC	Cleavage	pacid=30778931 locus=Cre06.g284200 ID=Cre06.g284200.t1.2.v5.5 annot-version=v5.5	1
GAGATGAAGCACTGTAGCTCTA	Cre16.g650600.t1.2	3.5	-1	1	22	2272	2293	GAGAUGAAGCACUGUAGCUCUA	::::.:::::::::::.	GCAAGCUGCAGUGCUUCAUUGG	Cleavage	pacid=30777876 locus=Cre16.g650600 ID=Cre16.g650600.t1.2.v5.5 annot-version=v5.5	1
GAGATGAAGCACTGTAGCTCTA	Cre11.g469300.t1.1	3.5	-1	1	22	4324	4345	GAGAUGAAGCACUGUAGCUCUA	:::::.::: :::::::: :	ACGAGCUGCAGAGCUUCAUCGC	Translation	pacid=30775486 locus=Cre11.g469300 ID=Cre11.g469300.t1.1.v5.5 annot-version=v5.5	1
GAGATGAAGCACTGTAGCTCTA	Cre06.g310450.t1.2	3.5	-1	1	22	2685	2706	GAGAUGAAGCACUGUAGCUCUA	:.:::..:::::::.: :::	AUGGGCUGUAGUGCUUUAACUC	Cleavage	pacid=30779465 locus=Cre06.g310450 ID=Cre06.g310450.t1.2.v5.5 annot-version=v5.5	1
GAGATGAAGCACTGTAGCTCTA	Cre12.g545704.t1.1	3.5	-1	1	22	1076	1097	GAGAUGAAGCACUGUAGCUCUA	::.:::::: : :::::::	GCAAGUUACAGUCCAUCAUCUC	Translation	pacid=30793033 locus=Cre12.g545704 ID=Cre12.g545704.t1.1.v5.5 annot-version=v5.5	1
GAGATGAAGCACTGTAGCTCTA	Cre05.g239400.t1.1	3.5	-1	1	22	1853	1874	GAGAUGAAGCACUGUAGCUCUA	.:::::::::: ::::::	AUUGGCUACAGUGCCGCAUCUC	Cleavage	pacid=30783281 locus=Cre05.g239400 ID=Cre05.g239400.t1.1.v5.5 annot-version=v5.5	1
GAGGTAGTAAGTTGTATTGTTAA	Cre20.g751697.t1.1	3.5	-1	1	23	3283	3305	GAGGUAGUAAGUUGUAUUGUUAA	: : .::::::.:: :::.:.::	UCAUUAAUACAGCUGACUGCUUC	Cleavage	pacid=30782946 locus=Cre20.g751697 ID=Cre20.g751697.t1.1.v5.5 annot-version=v5.5	1
GAGGTAGTAAGTTGTATTGTTAA	Cre13.g590010.t1.1	3.5	-1	1	23	2489	2511	GAGGUAGUAAGUUGUAUUGUUAA	: : .::::::.:: :::.:.::	UCAUUAAUACAGCUGACUGCUUC	Cleavage	pacid=30784236 locus=Cre13.g590010 ID=Cre13.g590010.t1.1.v5.5 annot-version=v5.5	1
GAGGTAGTAAGTTGTATTGTTAA	Cre13.g590010.t2.1	3.5	-1	1	23	2411	2433	GAGGUAGUAAGUUGUAUUGUUAA	: : .::::::.:: :::.:.::	UCAUUAAUACAGCUGACUGCUUC	Cleavage	pacid=30784237 locus=Cre13.g590010 ID=Cre13.g590010.t2.1.v5.5 annot-version=v5.5	1
GAGGTAGTAAGTTGTATTGTTAA	Cre06.g283100.t1.2	3.5	-1	1	23	60	82	GAGGUAGUAAGUUGUAUUGUUAA	:. ::.:.::::: .::.::::	CUGUCAGUGCAACUAGCUGCCUC	Cleavage	pacid=30779738 locus=Cre06.g283100 ID=Cre06.g283100.t1.2.v5.5 annot-version=v5.5	1
GAGGTAGTAAGTTGTATTGTTAA	Cre01.g016250.t1.1	3.5	-1	1	23	251	273	GAGGUAGUAAGUUGUAUUGUUAA	: :::::. .:::::::::::	GUCACAAUGACGCUUACUACCUC	Cleavage	pacid=30789408 locus=Cre01.g016250 ID=Cre01.g016250.t1.1.v5.5 annot-version=v5.5	1
GAGGTAGTAAGTTGTATTGTTAA	Cre16.g687050.t1.1	3.5	-1	1	23	793	815	GAGGUAGUAAGUUGUAUUGUUAA	::: :::.: :::::.:::	GCUCCAAGACAGCAUACUAUCUC	Translation	pacid=30777513 locus=Cre16.g687050 ID=Cre16.g687050.t1.1.v5.5 annot-version=v5.5	1
GAGGTAGTAAGTTGTATTGTTAA	Cre07.g317150.t1.2	3.5	-1	1	23	2581	2603	GAGGUAGUAAGUUGUAUUGUUAA	: ::.:: :::::::.:::	GGGUCUAUGCAUCUUACUAUCUC	Cleavage	pacid=30775319 locus=Cre07.g317150 ID=Cre07.g317150.t1.2.v5.5 annot-version=v5.5	1
GCTCGGCGCTCTGGGCTGCCAA	Cre14.g621800.t1.1	3.5	-1	1	22	1010	1031	GCUCGGCGCUCUGGGCUGCCAA	:::::::.:: .::::.:.::	GUGGCAGCUCAUGGCGCUGGGC	Translation	pacid=30776458 locus=Cre14.g621800 ID=Cre14.g621800.t1.1.v5.5 annot-version=v5.5	1
GCTCGGCGCTCTGGGCTGCCAA	Cre14.g608400.t1.2	3.5	-1	1	22	3718	3739	GCUCGGCGCUCUGGGCUGCCAA	::::.::: ::.::::::::	CUGGCGGCCAAGGGCGCCGAGG	Cleavage	pacid=30776082 locus=Cre14.g608400 ID=Cre14.g608400.t1.2.v5.5 annot-version=v5.5	1
GCTCGGCGCTCTGGGCTGCCAA	Cre06.g278149.t1.1	3.5	-1	1	22	4365	4386	GCUCGGCGCUCUGGGCUGCCAA	::::.::.:::. :::::.::	GUGGCGGCUCAGGUCGCCGGGC	Cleavage	pacid=30778428 locus=Cre06.g278149 ID=Cre06.g278149.t1.1.v5.5 annot-version=v5.5	2
GCTCGGCGCTCTGGGCTGCCAA	Cre06.g278149.t1.1	3.5	-1	1	22	455	478	GCUCGGCGCUCUGG--GCUGCCAA	: ::::: ::.::::::::.::	CUCGCAGCAGCCGGAGCGCCGGGC	Cleavage	pacid=30778428 locus=Cre06.g278149 ID=Cre06.g278149.t1.1.v5.5 annot-version=v5.5	2
GCTCGGCGCTCTGGGCTGCCAA	Cre10.g443950.t1.1	3.5	-1	1	22	15	36	GCUCGGCGCUCUGGGCUGCCAA	::::: : ...:::::::::::	UUGGCUGAUUGGAGCGCCGAGC	Cleavage	pacid=30790488 locus=Cre10.g443950 ID=Cre10.g443950.t1.1.v5.5 annot-version=v5.5	1
GCTCGGCGCTCTGGGCTGCCAA	Cre16.g653350.t1.2	3.5	-1	1	22	1727	1748	GCUCGGCGCUCUGGGCUGCCAA	::::.: ::::.::::.:::	CUGGCGGACCAGGGCGCUGAGG	Cleavage	pacid=30776868 locus=Cre16.g653350 ID=Cre16.g653350.t1.2.v5.5 annot-version=v5.5	1
GCTCGGCGCTCTGGGCTGCCAA	Cre12.g522000.t1.1	3.5	-1	1	22	1791	1812	GCUCGGCGCUCUGGGCUGCCAA	:::: :::::: ::::::::	CUGGCCGCCCAGUGCGCCGAGG	Translation	pacid=30792841 locus=Cre12.g522000 ID=Cre12.g522000.t1.1.v5.5 annot-version=v5.5	1
GCTCGGCGCTCTGGGCTGCCAA	Cre12.g522000.t2.1	3.5	-1	1	22	2135	2156	GCUCGGCGCUCUGGGCUGCCAA	:::: :::::: ::::::::	CUGGCCGCCCAGUGCGCCGAGG	Translation	pacid=30792842 locus=Cre12.g522000 ID=Cre12.g522000.t2.1.v5.5 annot-version=v5.5	1
GCTCGGCGCTCTGGGCTGCCAA	Cre12.g543052.t1.1	3.5	-1	1	22	1116	1137	GCUCGGCGCUCUGGGCUGCCAA	:::: :::.: :::::.::::	CUGGCCGCCUACAGCGCUGAGC	Translation	pacid=30792228 locus=Cre12.g543052 ID=Cre12.g543052.t1.1.v5.5 annot-version=v5.5	1
GCTCGGCGCTCTGGGCTGCCAA	Cre13.g570600.t1.2	3.5	-1	1	22	1215	1236	GCUCGGCGCUCUGGGCUGCCAA	:::..:: ::: :::::::::	GUGGUGGCGCAGUGCGCCGAGC	Translation	pacid=30784712 locus=Cre13.g570600 ID=Cre13.g570600.t1.2.v5.5 annot-version=v5.5	1
GCTCGGCGCTCTGGGCTGCCAA	Cre10.g429200.t1.1	3.5	-1	1	22	1516	1537	GCUCGGCGCUCUGGGCUGCCAA	:::: :.::.: :::::::::	GUGGCCGUCCGGUGCGCCGAGC	Translation	pacid=30790219 locus=Cre10.g429200 ID=Cre10.g429200.t1.1.v5.5 annot-version=v5.5	1
GCTCGGCGCTCTGGGCTGCCAA	Cre01.g063632.t1.1	3.5	-1	1	22	365	386	GCUCGGCGCUCUGGGCUGCCAA	::::.: ::: .:::::::::	CUGGCGGGCCACGGCGCCGAGC	Translation	pacid=30788545 locus=Cre01.g063632 ID=Cre01.g063632.t1.1.v5.5 annot-version=v5.5	2
GCTCGGCGCTCTGGGCTGCCAA	Cre14.g633300.t1.1	3.5	-1	1	22	12618	12639	GCUCGGCGCUCUGGGCUGCCAA	:::: :::::: ::::::::	AUGGCUGCCCAGUGCGCCGAGG	Translation	pacid=30776748 locus=Cre14.g633300 ID=Cre14.g633300.t1.1.v5.5 annot-version=v5.5	1
GCTCGGCGCTCTGGGCTGCCAA	Cre01.g031450.t1.2	3.5	-1	1	22	348	369	GCUCGGCGCUCUGGGCUGCCAA	::: :: :::::::::::.::	UUGCAAGACCAGAGCGCCGGGC	Cleavage	pacid=30788792 locus=Cre01.g031450 ID=Cre01.g031450.t1.2.v5.5 annot-version=v5.5	1
GCTCGGCGCTCTGGGCTGCCAA	Cre10.g455750.t1.1	3.5	-1	1	22	2478	2499	GCUCGGCGCUCUGGGCUGCCAA	: ::::::: :::::::.:.:	UCGGCAGCCAAGAGCGCUGGGG	Cleavage	pacid=30789805 locus=Cre10.g455750 ID=Cre10.g455750.t1.1.v5.5 annot-version=v5.5	2
GCTCGGCGCTCTGGGCTGCCAA	Cre14.g618950.t1.2	3.5	-1	1	22	925	946	GCUCGGCGCUCUGGGCUGCCAA	:::.::::. .::::.::::	GCGGCGGCCCGCGGCGCUGAGC	Translation	pacid=30776579 locus=Cre14.g618950 ID=Cre14.g618950.t1.2.v5.5 annot-version=v5.5	1
GCTCGGCGCTCTGGGCTGCCAA	Cre08.g377750.t1.1	3.5	-1	1	22	5089	5110	GCUCGGCGCUCUGGGCUGCCAA	:::::.::::::.:: :::	GCGGCAGUCCAGAGUGCGGAGA	Cleavage	pacid=30774116 locus=Cre08.g377750 ID=Cre08.g377750.t1.1.v5.5 annot-version=v5.5	1
GCTCGGCGCTCTGGGCTGCCAA	Cre08.g377750.t2.1	3.5	-1	1	22	5089	5110	GCUCGGCGCUCUGGGCUGCCAA	:::::.::::::.:: :::	GCGGCAGUCCAGAGUGCGGAGA	Cleavage	pacid=30774117 locus=Cre08.g377750 ID=Cre08.g377750.t2.1.v5.5 annot-version=v5.5	1
GCTCGGCGCTCTGGGCTGCCAA	Cre13.g578012.t1.1	3.5	-1	1	22	705	726	GCUCGGCGCUCUGGGCUGCCAA	::::::::: .:::::: ::	CGGGCAGCCCAUGGCGCCGUGC	Translation	pacid=30784766 locus=Cre13.g578012 ID=Cre13.g578012.t1.1.v5.5 annot-version=v5.5	2
GCTCGGCGCTCTGGGCTGCCAA	Cre14.g632950.t1.2	3.5	-1	1	22	1833	1854	GCUCGGCGCUCUGGGCUGCCAA	: ::::::::.: :::::: ::	UGGGCAGCCCGGCGCGCCGCGC	Translation	pacid=30776512 locus=Cre14.g632950 ID=Cre14.g632950.t1.2.v5.5 annot-version=v5.5	1
GCTCGGCGCTCTGGGCTGCCAA	Cre16.g687070.t2.1	3.5	-1	1	22	986	1007	GCUCGGCGCUCUGGGCUGCCAA	::.::::::::.:::::	GCUGCGGCCCAGAGUGCCGAUG	Cleavage	pacid=30777262 locus=Cre16.g687070 ID=Cre16.g687070.t2.1.v5.5 annot-version=v5.5	1
GCTCGGCGCTCTGGGCTGCCAA	Cre16.g687070.t1.1	3.5	-1	1	22	1049	1070	GCUCGGCGCUCUGGGCUGCCAA	::.::::::::.:::::	GCUGCGGCCCAGAGUGCCGAUG	Cleavage	pacid=30777261 locus=Cre16.g687070 ID=Cre16.g687070.t1.1.v5.5 annot-version=v5.5	1
GCTCGGCGCTCTGGGCTGCCAA	Cre17.g699950.t1.1	3.5	-1	1	22	1536	1557	GCUCGGCGCUCUGGGCUGCCAA	::..::. ::.:::::::::	GCGGUGGCUGAGGGCGCCGAGC	Cleavage	pacid=30781846 locus=Cre17.g699950 ID=Cre17.g699950.t1.1.v5.5 annot-version=v5.5	1
GCTCGGCGCTCTGGGCTGCCAA	Cre05.g233303.t2.1	3.5	-1	1	22	5866	5887	GCUCGGCGCUCUGGGCUGCCAA	:::::::: :::.::: :::	GCGGCAGCCCUGAGUGCCCAGC	Cleavage	pacid=30783075 locus=Cre05.g233303 ID=Cre05.g233303.t2.1.v5.5 annot-version=v5.5	1
GCTCGGCGCTCTGGGCTGCCAA	Cre05.g233303.t1.1	3.5	-1	1	22	5926	5947	GCUCGGCGCUCUGGGCUGCCAA	:::::::: :::.::: :::	GCGGCAGCCCUGAGUGCCCAGC	Cleavage	pacid=30783074 locus=Cre05.g233303 ID=Cre05.g233303.t1.1.v5.5 annot-version=v5.5	1
GCTCGGCGCTCTGGGCTGCCAA	Cre07.g318551.t1.1	3.5	-1	1	22	7522	7543	GCUCGGCGCUCUGGGCUGCCAA	:::::..::::::::::	GCAGCAGCUUAGAGCGCCGAAA	Cleavage	pacid=30774539 locus=Cre07.g318551 ID=Cre07.g318551.t1.1.v5.5 annot-version=v5.5	1
GCTCGGCGCTCTGGGCTGCCAA	Cre10.g441100.t1.2	3.5	-1	1	22	260	281	GCUCGGCGCUCUGGGCUGCCAA	:: :. ..:::::::::::::	CUGCCGCUUCAGAGCGCCGAGC	Cleavage	pacid=30790652 locus=Cre10.g441100 ID=Cre10.g441100.t1.2.v5.5 annot-version=v5.5	1
GCTCGGCGCTCTGGGCTGCCAA	Cre03.g164800.t2.1	3.5	-1	1	22	1366	1387	GCUCGGCGCUCUGGGCUGCCAA	::::.: :::.::::::::.	GUGGCGGAGCAGGGCGCCGAGU	Cleavage	pacid=30786935 locus=Cre03.g164800 ID=Cre03.g164800.t2.1.v5.5 annot-version=v5.5	1
GCTCGGCGCTCTGGGCTGCCAA	Cre03.g164800.t1.2	3.5	-1	1	22	1429	1450	GCUCGGCGCUCUGGGCUGCCAA	::::.: :::.::::::::.	GUGGCGGAGCAGGGCGCCGAGU	Cleavage	pacid=30786934 locus=Cre03.g164800 ID=Cre03.g164800.t1.2.v5.5 annot-version=v5.5	1
GCTCGGCGCTCTGGGCTGCCAA	Cre03.g164900.t2.1	3.5	-1	1	22	2162	2183	GCUCGGCGCUCUGGGCUGCCAA	::::.: :::.::::::::.	GUGGCGGAGCAGGGCGCCGAGU	Cleavage	pacid=30786989 locus=Cre03.g164900 ID=Cre03.g164900.t2.1.v5.5 annot-version=v5.5	1
GCTCGGCGCTCTGGGCTGCCAA	Cre03.g164900.t1.1	3.5	-1	1	22	2225	2246	GCUCGGCGCUCUGGGCUGCCAA	::::.: :::.::::::::.	GUGGCGGAGCAGGGCGCCGAGU	Cleavage	pacid=30786988 locus=Cre03.g164900 ID=Cre03.g164900.t1.1.v5.5 annot-version=v5.5	1
GCTCGGCGCTCTGGGCTGCCAA	Cre07.g353950.t1.1	3.5	-1	1	22	2841	2861	GCUCGGCGCUCUGGGCUGCCAA	::::::: .:::::::::::	CCGGCAGCC-GGAGCGCCGAGC	Cleavage	pacid=30774882 locus=Cre07.g353950 ID=Cre07.g353950.t1.1.v5.5 annot-version=v5.5	1
GCTCGGCGCTCTGGGCTGCCAA	Cre09.g394750.t1.2	3.5	-1	1	22	1432	1453	GCUCGGCGCUCUGGGCUGCCAA	::: ::::::::::::: :	CAGGCCGCCCAGAGCGCCGCGG	Cleavage	pacid=30780657 locus=Cre09.g394750 ID=Cre09.g394750.t1.2.v5.5 annot-version=v5.5	1
GCTCGGCGCTCTGGGCTGCCAA	Cre03.g205150.t1.2	3.5	-1	1	22	365	386	GCUCGGCGCUCUGGGCUGCCAA	:::: :::.::::::.:.:	GGGGCAACCCGGAGCGCUGGGA	Cleavage	pacid=30786917 locus=Cre03.g205150 ID=Cre03.g205150.t1.2.v5.5 annot-version=v5.5	1
GCTCGGCGCTCTGGGCTGCCAA	Cre12.g483650.t1.2	3.5	-1	1	22	1835	1857	GCUCGGCGCUCUGG-GCUGCCAA	:::::: :..::::::::.::	GCGGCAGCGCUGGAGCGCCGGGC	Cleavage	pacid=30792500 locus=Cre12.g483650 ID=Cre12.g483650.t1.2.v5.5 annot-version=v5.5	1
GCTCGGCGCTCTGGGCTGCCAA	Cre01.g053050.t1.2	3.5	-1	1	22	248	269	GCUCGGCGCUCUGGGCUGCCAA	:::: :.::: ::::.::::	CCGGCAACUCAGCGCGCUGAGC	Translation	pacid=30789481 locus=Cre01.g053050 ID=Cre01.g053050.t1.2.v5.5 annot-version=v5.5	1
GCTCGGCGCTCTGGGCTGCCAA	Cre05.g243050.t1.2	3.5	-1	1	22	234	255	GCUCGGCGCUCUGGGCUGCCAA	::: ::. ::::::.:::::	CAGGCUGCUAAGAGCGUCGAGC	Cleavage	pacid=30783290 locus=Cre05.g243050 ID=Cre05.g243050.t1.2.v5.5 annot-version=v5.5	1
GCTCGGCGCTCTGGGCTGCCAA	Cre05.g247700.t1.1	3.5	-1	1	22	854	875	GCUCGGCGCUCUGGGCUGCCAA	:::.: .:::::::: ::::	CCGGCGGGUCAGAGCGCGGAGC	Cleavage	pacid=30783118 locus=Cre05.g247700 ID=Cre05.g247700.t1.1.v5.5 annot-version=v5.5	1
GGAGCTCATTTCAGTCGACTCA	Cre11.g469375.t1.1	3.5	-1	1	22	433	454	GGAGCUCAUUUCAGUCGACUCA	:.::::::::.:. :.::::.	CGGGUCGACUGGAGCGGGCUCU	Cleavage	pacid=30775661 locus=Cre11.g469375 ID=Cre11.g469375.t1.1.v5.5 annot-version=v5.5	1
GGAGCTCATTTCAGTCGACTCA	Cre07.g313850.t1.1	3.5	-1	1	22	646	667	GGAGCUCAUUUCAGUCGACUCA	:: :::::..:::::.::	ACCGUGGACUGGGAUGAGUUCA	Cleavage	pacid=30774883 locus=Cre07.g313850 ID=Cre07.g313850.t1.1.v5.5 annot-version=v5.5	1
GGAGCTCATTTCAGTCGACTCA	Cre16.g692228.t1.1	3.5	-1	1	22	1218	1239	GGAGCUCAUUUCAGUCGACUCA	::: :: ::.:::::.:::	GCCGUCAACAGAGAUGAGUUCC	Cleavage	pacid=30777726 locus=Cre16.g692228 ID=Cre16.g692228.t1.1.v5.5 annot-version=v5.5	1
GGAGCTCATTTCAGTCGACTCA	Cre08.g358350.t1.1	3.5	-1	1	22	2604	2625	GGAGCUCAUUUCAGUCGACUCA	: ::.::::.::: :::::	CACGGCGGCUGAGAUGUGCUCC	Cleavage	pacid=30773500 locus=Cre08.g358350 ID=Cre08.g358350.t1.1.v5.5 annot-version=v5.5	1
GGTGTAGCTCAGAGGTAGAGCA	Cre09.g388949.t1.1	3.5	-1	1	22	132	153	GGUGUAGCUCAGAGGUAGAGCA	::::.:.:::.::.:.:::.:.	UGCUUUGCCUUUGGGUUACGCU	Cleavage	pacid=30780228 locus=Cre09.g388949 ID=Cre09.g388949.t1.1.v5.5 annot-version=v5.5	1
GGTGTAGCTCAGAGGTAGAGCA	Cre16.g673821.t1.1	3.5	-1	1	22	111	132	GGUGUAGCUCAGAGGUAGAGCA	::.:::.: ::.:::::::.	CACUUUACUUAUGGGCUACACU	Cleavage	pacid=30777252 locus=Cre16.g673821 ID=Cre16.g673821.t1.1.v5.5 annot-version=v5.5	1
GGTGTAGCTCAGAGGTAGAGCA	Cre02.g082450.t1.2	3.5	-1	1	22	757	777	GGUGUAGCUCAGAGGUAGAGCA	::::: ::::::::::.:.:.	CGCUCU-CCUCUGAGCUGCGCU	Cleavage	pacid=30785632 locus=Cre02.g082450 ID=Cre02.g082450.t1.2.v5.5 annot-version=v5.5	1
GGTGTAGCTCAGAGGTAGAGCA	Cre02.g083180.t1.1	3.5	-1	1	22	849	870	GGUGUAGCUCAGAGGUAGAGCA	::: .:::::: ::::::.:	CCCUCCGCCUCUGUGCUACAUC	Cleavage	pacid=30784924 locus=Cre02.g083180 ID=Cre02.g083180.t1.1.v5.5 annot-version=v5.5	1
GGTGTAGCTCAGAGGTAGAGCA	Cre17.g722150.t1.2	3.5	-1	1	22	1719	1740	GGUGUAGCUCAGAGGUAGAGCA	::::: :::::::: .:.::	AACUCUAGCUCUGAGCGGCGCC	Cleavage	pacid=30781983 locus=Cre17.g722150 ID=Cre17.g722150.t1.2.v5.5 annot-version=v5.5	1
GGTGTAGCTCAGAGGTAGAGCA	Cre12.g529301.t1.1	3.5	-1	1	22	3132	3153	GGUGUAGCUCAGAGGUAGAGCA	::.:.:::::::::: ::	GCGACUGCUUCUGAGCUACCCC	Cleavage	pacid=30791885 locus=Cre12.g529301 ID=Cre12.g529301.t1.1.v5.5 annot-version=v5.5	1
GGTGTAGCTCAGAGGTAGAGCA	Cre07.g349200.t1.2	3.5	-1	1	22	658	679	GGUGUAGCUCAGAGGUAGAGCA	: .: :::.:.::::::::.:	UUUUGUACUUUUGAGCUACGCA	Cleavage	pacid=30774798 locus=Cre07.g349200 ID=Cre07.g349200.t1.2.v5.5 annot-version=v5.5	1
GGTGTAGCTCAGAGGTAGAGCA	Cre19.g750597.t1.1	3.5	-1	1	22	3006	3027	GGUGUAGCUCAGAGGUAGAGCA	:.::..::::::.:..::.	ACGUUUAUUUCUGAGUUGUACU	Cleavage	pacid=30778356 locus=Cre19.g750597 ID=Cre19.g750597.t1.1.v5.5 annot-version=v5.5	1
GGTGTAGCTCAGAGGTAGAGCA	Cre04.g217944.t1.1	3.5	-1	1	22	3631	3652	GGUGUAGCUCAGAGGUAGAGCA	.::: :.::::::: .::::	ACUUCUUCUUCUGAGCGGCACC	Cleavage	pacid=30791590 locus=Cre04.g217944 ID=Cre04.g217944.t1.1.v5.5 annot-version=v5.5	1
GGTGTAGCTCAGAGGTAGAGCA	Cre04.g217941.t1.1	3.5	-1	1	22	3568	3589	GGUGUAGCUCAGAGGUAGAGCA	.::: :.::::::: .::::	ACUUCUUCUUCUGAGCGGCACC	Cleavage	pacid=30791485 locus=Cre04.g217941 ID=Cre04.g217941.t1.1.v5.5 annot-version=v5.5	1
GTAAAAAAAAAAGAAGGGATA	Cre09.g400108.t1.1	3.5	-1	1	21	1559	1579	GUAAAAAAAAAAGAAGGGAUA	::...::.::::::::::.	GAUUUUUUUUUUUUUUUUUGA	Cleavage	pacid=30780523 locus=Cre09.g400108 ID=Cre09.g400108.t1.1.v5.5 annot-version=v5.5	1
GTAAAAAAAAAAGAAGGGATA	Cre09.g399997.t1.1	3.5	-1	1	21	3634	3654	GUAAAAAAAAAAGAAGGGAUA	.:...::.::::::::::.	GGUUUUUUUUUUUUUUUUUGA	Cleavage	pacid=30781258 locus=Cre09.g399997 ID=Cre09.g399997.t1.1.v5.5 annot-version=v5.5	1
GTAAAAAAAAAAGAAGGGATA	Cre01.g004500.t1.2	3.5	-1	1	21	69	89	GUAAAAAAAAAAGAAGGGAUA	:::::::::: ::::::	CCAACCUUCUUUUUCUUUUAC	Cleavage	pacid=30789545 locus=Cre01.g004500 ID=Cre01.g004500.t1.2.v5.5 annot-version=v5.5	1
GTAAAAAAAAAAGAAGGGATA	Cre17.g743697.t1.1	3.5	-1	1	21	1894	1914	GUAAAAAAAAAAGAAGGGAUA	: :::.::::::: ::::: :	UCUCCUUUCUUUUCUUUUUUC	Cleavage	pacid=30781678 locus=Cre17.g743697 ID=Cre17.g743697.t1.1.v5.5 annot-version=v5.5	1
GTAAAAAAAAAAGAAGGGATA	Cre12.g502900.t1.2	3.5	-1	1	21	2140	2160	GUAAAAAAAAAAGAAGGGAUA	:: :::::::::: ::::	CCACCAUUCUUUUUUUGUUAC	Cleavage	pacid=30791853 locus=Cre12.g502900 ID=Cre12.g502900.t1.2.v5.5 annot-version=v5.5	1
GTTCAGCATGGACGAGGGTGA	Cre02.g146600.t1.2	3.5	-1	1	21	398	418	GUUCAGCAUGGACGAGGGUGA	:: :::::::.:.:::::.:	UCUCCCUCGUUCGUGCUGGAG	Cleavage	pacid=30786221 locus=Cre02.g146600 ID=Cre02.g146600.t1.2.v5.5 annot-version=v5.5	1
GTTCAGCATGGACGAGGGTGA	Cre10.g420800.t1.1	3.5	-1	1	21	9212	9232	GUUCAGCAUGGACGAGGGUGA	::::.::::::: :::: ::	ACACCUUCGUCCACGCUGCAC	Cleavage	pacid=30790084 locus=Cre10.g420800 ID=Cre10.g420800.t1.1.v5.5 annot-version=v5.5	1
GTTCAGCATGGACGAGGGTGA	Cre02.g141606.t1.1	3.5	-1	1	21	1601	1621	GUUCAGCAUGGACGAGGGUGA	:.::: .::.:.:::::.::	CCGCCCGUGUUCGUGCUGGAC	Cleavage	pacid=30785635 locus=Cre02.g141606 ID=Cre02.g141606.t1.1.v5.5 annot-version=v5.5	1
GTTCAGCATGGACGAGGGTGA	Cre06.g266350.t1.1	3.5	-1	1	21	3548	3568	GUUCAGCAUGGACGAGGGUGA	:..:. :::::.::::::.:	GCGUCUGCGUCCGUGCUGAGC	Cleavage	pacid=30779361 locus=Cre06.g266350 ID=Cre06.g266350.t1.1.v5.5 annot-version=v5.5	1
GTTCAGCATGGACGAGGGTGA	Cre06.g266052.t1.1	3.5	-1	1	21	1577	1597	GUUCAGCAUGGACGAGGGUGA	:..:. :::::.::::::.:	GCGUCUGCGUCCGUGCUGAGC	Cleavage	pacid=30779407 locus=Cre06.g266052 ID=Cre06.g266052.t1.1.v5.5 annot-version=v5.5	1
GTTCAGCATGGACGAGGGTGA	Cre10.g458300.t1.2	3.5	-1	1	21	491	511	GUUCAGCAUGGACGAGGGUGA	:.:.:: ::.:::::::..:	ACGCUCUGGUUCAUGCUGGGC	Cleavage	pacid=30790718 locus=Cre10.g458300 ID=Cre10.g458300.t1.2.v5.5 annot-version=v5.5	1
GTTCAGCATGGACGAGGGTGA	Cre03.g188950.t1.2	3.5	-1	1	21	785	805	GUUCAGCAUGGACGAGGGUGA	: .:::: :.::::::::::	GCCUCCUCCUUCAUGCUGAAC	Cleavage	pacid=30787506 locus=Cre03.g188950 ID=Cre03.g188950.t1.2.v5.5 annot-version=v5.5	1
GTTCAGCATGGACGAGGGTGA	Cre12.g523100.t1.1	3.5	-1	1	21	1515	1535	GUUCAGCAUGGACGAGGGUGA	::.::::: ::::::.::	AGCCCUUCGUCGAUGCUGGAC	Translation	pacid=30793178 locus=Cre12.g523100 ID=Cre12.g523100.t1.1.v5.5 annot-version=v5.5	1
GTTCAGCATGGACGAGGGTGA	Cre16.g651500.t1.2	3.5	-1	1	21	127	147	GUUCAGCAUGGACGAGGGUGA	..:::::::::::::: :	AGGUCCUCGUCCAUGCUGCAG	Cleavage	pacid=30777980 locus=Cre16.g651500 ID=Cre16.g651500.t1.2.v5.5 annot-version=v5.5	1
GTTCAGCATGGACGAGGGTGA	Cre02.g087950.t1.2	3.5	-1	1	21	274	294	GUUCAGCAUGGACGAGGGUGA	..::: .::::.:::::::	CUGCCCCUGUCCGUGCUGAAG	Cleavage	pacid=30785739 locus=Cre02.g087950 ID=Cre02.g087950.t1.2.v5.5 annot-version=v5.5	1
GTTCAGCATGGACGAGGGTGA	Cre12.g533500.t1.2	3.5	-1	1	21	7694	7714	GUUCAGCAUGGACGAGGGUGA	..:. ::::::.:::::..:	CUGCUGUCGUCCGUGCUGGGC	Cleavage	pacid=30791779 locus=Cre12.g533500 ID=Cre12.g533500.t1.2.v5.5 annot-version=v5.5	1
GTTCAGCATGGACGAGGGTGA	Cre01.g010050.t1.1	3.5	-1	1	21	1641	1661	GUUCAGCAUGGACGAGGGUGA	:.: : ::::..::::::::	ACGCGCCCGUCUGUGCUGAAC	Cleavage	pacid=30789392 locus=Cre01.g010050 ID=Cre01.g010050.t1.1.v5.5 annot-version=v5.5	1
GTTCAGCATGGACGAGGGTGA	Cre08.g383400.t1.1	3.5	-1	1	21	303	323	GUUCAGCAUGGACGAGGGUGA	.:::: :: :.:::.:::::	AUACCCGCGCCUAUGUUGAAC	Cleavage	pacid=30774080 locus=Cre08.g383400 ID=Cre08.g383400.t1.1.v5.5 annot-version=v5.5	1
GTTCAGCATGGACGAGGGTGA	Cre06.g278257.t1.1	3.5	-1	1	21	522	542	GUUCAGCAUGGACGAGGGUGA	:.:. :::.::::::::::	GCGCUGCCGUUCAUGCUGAAC	Cleavage	pacid=30778513 locus=Cre06.g278257 ID=Cre06.g278257.t1.1.v5.5 annot-version=v5.5	1
GTTCAGCATGGACGAGGGTGA	Cre11.g467745.t1.1	3.5	-1	1	21	2429	2449	GUUCAGCAUGGACGAGGGUGA	..::. :::::::::::...	CUGCCUGCGUCCAUGCUGGGU	Cleavage	pacid=30775956 locus=Cre11.g467745 ID=Cre11.g467745.t1.1.v5.5 annot-version=v5.5	1
GTTCAGCATGGACGAGGGTGA	Cre16.g687182.t1.1	3.5	-1	1	21	1506	1526	GUUCAGCAUGGACGAGGGUGA	..: :::::.:: :::::::	CUGCGCUCGUUCAAGCUGAAC	Cleavage	pacid=30777686 locus=Cre16.g687182 ID=Cre16.g687182.t1.1.v5.5 annot-version=v5.5	1
GTTCAGCATGGACGAGGGTGA	Cre02.g107350.t1.1	3.5	-1	1	21	548	568	GUUCAGCAUGGACGAGGGUGA	::.. :: :::::::::::	GGACUUACGGCCAUGCUGAAC	Cleavage	pacid=30785387 locus=Cre02.g107350 ID=Cre02.g107350.t1.1.v5.5 annot-version=v5.5	2
GTTCAGCATGGACGAGGGTGA	Cre06.g262400.t1.1	3.5	-1	1	21	2456	2476	GUUCAGCAUGGACGAGGGUGA	.: :::::.:.:::::..:	CGGCGCUCGUUCGUGCUGGGC	Cleavage	pacid=30779804 locus=Cre06.g262400 ID=Cre06.g262400.t1.1.v5.5 annot-version=v5.5	1
GTTCAGCATGGACGAGGGTGA	Cre12.g559400.t1.1	3.5	-1	1	21	4902	4922	GUUCAGCAUGGACGAGGGUGA	.::: ::::::::.: :::	GGGCCCCCGUCCAUGUUUAAC	Cleavage	pacid=30792375 locus=Cre12.g559400 ID=Cre12.g559400.t1.1.v5.5 annot-version=v5.5	1
GTTCAGCATGGACGAGGGTGA	Cre02.g141786.t1.1	3.5	-1	1	21	4854	4874	GUUCAGCAUGGACGAGGGUGA	: ::::::::.:::: ::.	CAAACCUCGUCCGUGCUCAAU	Cleavage	pacid=30785951 locus=Cre02.g141786 ID=Cre02.g141786.t1.1.v5.5 annot-version=v5.5	1
GTTCAGCATGGACGAGGGTGA	Cre09.g393050.t1.2	3.5	-1	1	21	1836	1857	GUUCAGCAUGGACGAG-GGUGA	.::: : .:::::::::::::	GUACCACAUGUCCAUGCUGAAC	Cleavage	pacid=30780466 locus=Cre09.g393050 ID=Cre09.g393050.t1.2.v5.5 annot-version=v5.5	1
TAATTGAAAGTGTGATTTTGA	Cre03.g170300.t1.2	3.5	-1	1	21	2172	2192	UAAUUGAAAGUGUGAUUUUGA	:::.: :::.:::::..::.	CCAAGAACACGCUUUCGGUUG	Cleavage	pacid=30787229 locus=Cre03.g170300 ID=Cre03.g170300.t1.2.v5.5 annot-version=v5.5	1
TAATTGAAAGTGTGATTTTGA	Cre03.g170300.t2.1	3.5	-1	1	21	2169	2189	UAAUUGAAAGUGUGAUUUUGA	:::.: :::.:::::..::.	CCAAGAACACGCUUUCGGUUG	Cleavage	pacid=30787230 locus=Cre03.g170300 ID=Cre03.g170300.t2.1.v5.5 annot-version=v5.5	1
TAATTTTTTTAATAAAAAA	Cre09.g413500.t1.1	3.5	-1	1	19	1466	1484	UAAUUUUUUUAAUAAAAAA	:: ::::::....::.:::	UUAUUUAUUGGGGAAGUUA	Cleavage	pacid=30780755 locus=Cre09.g413500 ID=Cre09.g413500.t1.1.v5.5 annot-version=v5.5	1
TCCTCTCTTTTCATTCGAAAA	Cre13.g578850.t1.1	3.5	-1	1	21	6431	6451	UCCUCUCUUUUCAUUCGAAAA	: :: ::::::: .:::.:::	UAUUAGAAUGAACGGAGGGGA	Cleavage	pacid=30783925 locus=Cre13.g578850 ID=Cre13.g578850.t1.1.v5.5 annot-version=v5.5	1
TCCTCTCTTTTCATTCGAAAA	Cre17.g725900.t1.1	3.5	-1	1	21	1366	1387	UCCUCUCUUUUCAU-UCGAAAA	::::: :::.:..:::::::	CGUUCGACAUGGAGGGAGAGGA	Cleavage	pacid=30782687 locus=Cre17.g725900 ID=Cre17.g725900.t1.1.v5.5 annot-version=v5.5	1
TCCTCTCTTTTCATTCGAAAA	Cre06.g256300.t1.2	3.5	-1	1	21	2350	2370	UCCUCUCUUUUCAUUCGAAAA	: .:.:::::.::.::::.	GCUGUGGAUGAAGAGGGAGGG	Cleavage	pacid=30778923 locus=Cre06.g256300 ID=Cre06.g256300.t1.2.v5.5 annot-version=v5.5	1
TCCTCTCTTTTCATTCGAAAA	Cre06.g256300.t2.1	3.5	-1	1	21	2332	2352	UCCUCUCUUUUCAUUCGAAAA	: .:.:::::.::.::::.	GCUGUGGAUGAAGAGGGAGGG	Cleavage	pacid=30778924 locus=Cre06.g256300 ID=Cre06.g256300.t2.1.v5.5 annot-version=v5.5	1
TCCTTGGGTGTCTGAGCGCCA	Cre13.g592250.t1.2	3.5	-1	1	21	483	503	UCCUUGGGUGUCUGAGCGCCA	:: :::::::. ::::.::::	UGACGCUCAGGAACCCGAGGA	Translation	pacid=30784721 locus=Cre13.g592250 ID=Cre13.g592250.t1.2.v5.5 annot-version=v5.5	1
TCCTTGGGTGTCTGAGCGCCA	Cre10.g431900.t1.2	3.5	-1	1	21	1229	1249	UCCUUGGGUGUCUGAGCGCCA	::.:::.. ::.::::::::	CGGUGCUUGCACGCCCAAGGA	Cleavage	pacid=30790521 locus=Cre10.g431900 ID=Cre10.g431900.t1.2.v5.5 annot-version=v5.5	1
TCCTTGGGTGTCTGAGCGCCA	Cre09.g395769.t2.1	3.5	-1	1	21	8875	8895	UCCUUGGGUGUCUGAGCGCCA	::::: ::: ..::::::::	GGGCGCGCAGCUGCCCAAGGA	Translation	pacid=30780372 locus=Cre09.g395769 ID=Cre09.g395769.t2.1.v5.5 annot-version=v5.5	1
TCCTTGGGTGTCTGAGCGCCA	Cre09.g395769.t1.1	3.5	-1	1	21	8842	8862	UCCUUGGGUGUCUGAGCGCCA	::::: ::: ..::::::::	GGGCGCGCAGCUGCCCAAGGA	Translation	pacid=30780371 locus=Cre09.g395769 ID=Cre09.g395769.t1.1.v5.5 annot-version=v5.5	1
TCCTTGGGTGTCTGAGCGCCA	Cre16.g664950.t1.1	3.5	-1	1	21	3333	3353	UCCUUGGGUGUCUGAGCGCCA	::::. :::...:::::::.	CGGCGUGCAGGUGCCCAAGGG	Cleavage	pacid=30776831 locus=Cre16.g664950 ID=Cre16.g664950.t1.1.v5.5 annot-version=v5.5	1
TCCTTGGGTGTCTGAGCGCCA	Cre01.g053550.t1.1	3.5	-1	1	21	3937	3957	UCCUUGGGUGUCUGAGCGCCA	::::. :::...:.::::::	CGGCGUGCAGGUGCUCAAGGA	Cleavage	pacid=30789133 locus=Cre01.g053550 ID=Cre01.g053550.t1.1.v5.5 annot-version=v5.5	1
TCCTTGGGTGTCTGAGCGCCA	Cre17.g706150.t1.1	3.5	-1	1	21	284	304	UCCUUGGGUGUCUGAGCGCCA	: ::::: :::.:::.::::	GGUCGCUCUGACGCCCGAGGA	Cleavage	pacid=30782714 locus=Cre17.g706150 ID=Cre17.g706150.t1.1.v5.5 annot-version=v5.5	1
TCCTTGGGTGTCTGAGCGCCA	Cre12.g485400.t1.1	3.5	-1	1	21	1468	1488	UCCUUGGGUGUCUGAGCGCCA	:::::: :::.:::.:::	CAGCGCUCUGACGCCCGAGGU	Cleavage	pacid=30791900 locus=Cre12.g485400 ID=Cre12.g485400.t1.1.v5.5 annot-version=v5.5	1
TCCTTGGGTGTCTGAGCGCCA	Cre07.g314866.t1.1	3.5	-1	1	21	6511	6531	UCCUUGGGUGUCUGAGCGCCA	:::.::.:.::: :::::.	GCGCGUUCGGGCACGCAAGGG	Cleavage	pacid=30774670 locus=Cre07.g314866 ID=Cre07.g314866.t1.1.v5.5 annot-version=v5.5	1
TCCTTGGGTGTCTGAGCGCCA	Cre03.g194950.t1.1	3.5	-1	1	21	1943	1963	UCCUUGGGUGUCUGAGCGCCA	:::.:::::..:.:: :::	GCGCGUUCAGAUGCUCAUGGA	Cleavage	pacid=30787419 locus=Cre03.g194950 ID=Cre03.g194950.t1.1.v5.5 annot-version=v5.5	1
TCCTTGGGTGTCTGAGCGCCA	Cre02.g087750.t1.2	3.5	-1	1	21	2647	2667	UCCUUGGGUGUCUGAGCGCCA	::: : :::::.:::.:::.	GGGCACGCAGACGCCCGAGGG	Cleavage	pacid=30785802 locus=Cre02.g087750 ID=Cre02.g087750.t1.2.v5.5 annot-version=v5.5	2
TCCTTGGGTGTCTGAGCGCCA	Cre01.g052150.t1.1	3.5	-1	1	21	172	192	UCCUUGGGUGUCUGAGCGCCA	: ::: :::.:.:.::::::	CGACGCCCAGGCGCUCAAGGA	Cleavage	pacid=30789444 locus=Cre01.g052150 ID=Cre01.g052150.t1.1.v5.5 annot-version=v5.5	1
TCCTTGGGTGTCTGAGCGCCA	Cre02.g107050.t1.1	3.5	-1	1	21	8721	8741	UCCUUGGGUGUCUGAGCGCCA	.:. :::::::.::::::	GUUUGUGCAGACACUCAAGGA	Cleavage	pacid=30785610 locus=Cre02.g107050 ID=Cre02.g107050.t1.1.v5.5 annot-version=v5.5	1
TCCTTGGGTGTCTGAGCGCCA	Cre04.g228800.t1.1	3.5	-1	1	21	3256	3276	UCCUUGGGUGUCUGAGCGCCA	: :::: : ::::::.:.:::	UCGCGCGCCGACACCUAGGGA	Cleavage	pacid=30791486 locus=Cre04.g228800 ID=Cre04.g228800.t1.1.v5.5 annot-version=v5.5	1
TCCTTGGGTGTCTGAGCGCCA	Cre09.g401034.t1.1	3.5	-1	1	21	2616	2636	UCCUUGGGUGUCUGAGCGCCA	: : :.:.:::::..:::::.	UUGGGUUUAGACAUUCAAGGG	Cleavage	pacid=30780978 locus=Cre09.g401034 ID=Cre09.g401034.t1.1.v5.5 annot-version=v5.5	1
TCCTTGGGTGTCTGAGCGCCA	Cre16.g679600.t1.2	3.5	-1	1	21	824	844	UCCUUGGGUGUCUGAGCGCCA	::: :::::.:.:.::::	CAACGCGCAGACGCUCGAGGA	Cleavage	pacid=30777798 locus=Cre16.g679600 ID=Cre16.g679600.t1.2.v5.5 annot-version=v5.5	1
TCCTTGGGTGTCTGAGCGCCA	Cre03.g159550.t1.1	3.5	-1	1	21	971	991	UCCUUGGGUGUCUGAGCGCCA	:::. :::.:::.:..:::	CUGCGUGCAGGCACUCGGGGA	Cleavage	pacid=30787059 locus=Cre03.g159550 ID=Cre03.g159550.t1.1.v5.5 annot-version=v5.5	1
TCCTTGGGTGTCTGAGCGCCA	Cre03.g159550.t2.1	3.5	-1	1	21	971	991	UCCUUGGGUGUCUGAGCGCCA	:::. :::.:::.:..:::	CUGCGUGCAGGCACUCGGGGA	Cleavage	pacid=30787060 locus=Cre03.g159550 ID=Cre03.g159550.t2.1.v5.5 annot-version=v5.5	1
TCCTTGGGTGTCTGAGCGCCA	Cre03.g156100.t1.2	3.5	-1	1	21	2249	2269	UCCUUGGGUGUCUGAGCGCCA	:::. : :::.::::::::	CCGCGUGCUGACGCCCAAGGA	Cleavage	pacid=30786859 locus=Cre03.g156100 ID=Cre03.g156100.t1.2.v5.5 annot-version=v5.5	1
TCCTTGGGTGTCTGAGCGCCA	Cre09.g405450.t1.2	3.5	-1	1	21	1748	1768	UCCUUGGGUGUCUGAGCGCCA	:: ::..::::::...:::	GUGCUCUUGGACACCUGGGGA	Cleavage	pacid=30780287 locus=Cre09.g405450 ID=Cre09.g405450.t1.2.v5.5 annot-version=v5.5	1
TCCTTGGGTGTCTGAGCGCCA	Cre13.g585200.t1.2	3.5	-1	1	21	122	142	UCCUUGGGUGUCUGAGCGCCA	:.:: ::::: :::::::.	CAGUGCACAGACCCCCAAGGG	Cleavage	pacid=30784041 locus=Cre13.g585200 ID=Cre13.g585200.t1.2.v5.5 annot-version=v5.5	1
TCGGAGAAAAAAAAAAAAA	Cre17.g747097.t1.1	3.5	-1	1	19	1360	1378	UCGGAGAAAAAAAAAAAAA	:::::::::::::.: ::	UUUUUUUUUUUUUUUAAGA	Cleavage	pacid=30782686 locus=Cre17.g747097 ID=Cre17.g747097.t1.1.v5.5 annot-version=v5.5	1
TGTCTGCCTCGACGTCACCAA	Cre12.g531200.t1.1	3.5	-1	1	21	1903	1923	UGUCUGCCUCGACGUCACCAA	:::::.:: ::.:::::::	GUGGUGGCGCCGGGGCAGACC	Cleavage	pacid=30792063 locus=Cre12.g531200 ID=Cre12.g531200.t1.1.v5.5 annot-version=v5.5	1
TGTCTGCCTCGACGTCACCAA	Cre03.g156400.t1.2	3.5	-1	1	21	761	781	UGUCUGCCUCGACGUCACCAA	:::::::: .:.:::::.:.	CUGGUGACGGUGGGGCAGGCG	Cleavage	pacid=30788042 locus=Cre03.g156400 ID=Cre03.g156400.t1.2.v5.5 annot-version=v5.5	1
TGTCTGCCTCGACGTCACCAA	Cre01.g034750.t1.1	3.5	-1	1	21	267	287	UGUCUGCCUCGACGUCACCAA	:::::.:::::::: ::: :	GUGGUGGCGUCGAGGAAGAGA	Cleavage	pacid=30788932 locus=Cre01.g034750 ID=Cre01.g034750.t1.1.v5.5 annot-version=v5.5	1
TGTCTGCCTCGACGTCACCAA	Cre12.g543902.t1.1	3.5	-1	1	21	874	894	UGUCUGCCUCGACGUCACCAA	:::::.:: ::.::::::..	GUGGUGGCGCCGGGGCAGAUG	Cleavage	pacid=30792511 locus=Cre12.g543902 ID=Cre12.g543902.t1.1.v5.5 annot-version=v5.5	2
TGTCTGCCTCGACGTCACCAA	Cre06.g257300.t1.1	3.5	-1	1	21	1224	1244	UGUCUGCCUCGACGUCACCAA	:::::.:::::. ::.:.::	GUGGUGGCGUCGGCGCGGGCA	Cleavage	pacid=30779736 locus=Cre06.g257300 ID=Cre06.g257300.t1.1.v5.5 annot-version=v5.5	1
TGTCTGCCTCGACGTCACCAA	Cre05.g233800.t1.2	3.5	-1	1	21	2614	2634	UGUCUGCCUCGACGUCACCAA	::::::.: .:.:::.::::	GUGGUGAUGAUGGGGCGGACA	Cleavage	pacid=30783061 locus=Cre05.g233800 ID=Cre05.g233800.t1.2.v5.5 annot-version=v5.5	2
TGTCTGCCTCGACGTCACCAA	Cre06.g275950.t1.1	3.5	-1	1	21	4415	4435	UGUCUGCCUCGACGUCACCAA	:::::.:::.::::: :.:.	CUGGUGGCGUUGAGGCCGGCG	Cleavage	pacid=30779558 locus=Cre06.g275950 ID=Cre06.g275950.t1.1.v5.5 annot-version=v5.5	2
TGTCTGCCTCGACGTCACCAA	Cre03.g174800.t1.2	3.5	-1	1	21	2875	2895	UGUCUGCCUCGACGUCACCAA	::: ::.::.:::::::.:	AUGGAGAUGUUGAGGCAGGCC	Cleavage	pacid=30786524 locus=Cre03.g174800 ID=Cre03.g174800.t1.2.v5.5 annot-version=v5.5	1
TGTCTGCCTCGACGTCACCAA	Cre14.g633903.t1.2	3.5	-1	1	21	1047	1067	UGUCUGCCUCGACGUCACCAA	:::.:::::.::: ::::	GGCGUGGCGUCGGGGCUGACA	Cleavage	pacid=30776229 locus=Cre14.g633903 ID=Cre14.g633903.t1.2.v5.5 annot-version=v5.5	2
TGTCTGCCTCGACGTCACCAA	Cre16.g667729.t2.1	3.5	-1	1	21	682	702	UGUCUGCCUCGACGUCACCAA	::::..::::.:::.:.:	GCGGUGGUGUCGGGGCGGGCU	Cleavage	pacid=30777474 locus=Cre16.g667729 ID=Cre16.g667729.t2.1.v5.5 annot-version=v5.5	1
TGTCTGCCTCGACGTCACCAA	Cre16.g667729.t1.2	3.5	-1	1	21	712	732	UGUCUGCCUCGACGUCACCAA	::::..::::.:::.:.:	GCGGUGGUGUCGGGGCGGGCU	Cleavage	pacid=30777473 locus=Cre16.g667729 ID=Cre16.g667729.t1.2.v5.5 annot-version=v5.5	1
TGTCTGCCTCGACGTCACCAA	Cre11.g467607.t1.1	3.5	-1	1	21	53	73	UGUCUGCCUCGACGUCACCAA	:: : :: ::::::::.::::	UUAGGGAGGUCGAGGCGGACA	Cleavage	pacid=30776010 locus=Cre11.g467607 ID=Cre11.g467607.t1.1.v5.5 annot-version=v5.5	1
TGTCTGCCTCGACGTCACCAA	Cre06.g265950.t1.1	3.5	-1	1	21	11683	11703	UGUCUGCCUCGACGUCACCAA	: :::::::: ::::..:::	UGGGUGACGUGGAGGUGGACU	Translation	pacid=30780047 locus=Cre06.g265950 ID=Cre06.g265950.t1.1.v5.5 annot-version=v5.5	1
TGTCTGCCTCGACGTCACCAA	Cre12.g551201.t1.1	3.5	-1	1	21	741	761	UGUCUGCCUCGACGUCACCAA	::::.:::::::::. .:.	AGGGUGGCGUCGAGGCGAGCG	Cleavage	pacid=30793224 locus=Cre12.g551201 ID=Cre12.g551201.t1.1.v5.5 annot-version=v5.5	2
TGTCTGCCTCGACGTCACCAA	Cre06.g257351.t1.1	3.5	-1	1	21	798	818	UGUCUGCCUCGACGUCACCAA	::::.:: ::.:::::.:.	CCGGUGGCGGCGGGGCAGGCG	Cleavage	pacid=30778939 locus=Cre06.g257351 ID=Cre06.g257351.t1.1.v5.5 annot-version=v5.5	2
TGTCTGCCTCGACGTCACCAA	Cre13.g604700.t1.1	3.5	-1	1	21	1666	1686	UGUCUGCCUCGACGUCACCAA	::::.:::::.::: :.:.	ACGGUGGCGUCGGGGCUGGCG	Cleavage	pacid=30784689 locus=Cre13.g604700 ID=Cre13.g604700.t1.1.v5.5 annot-version=v5.5	1
TGTCTGCCTCGACGTCACCAA	Cre13.g585250.t1.1	3.5	-1	1	21	1973	1993	UGUCUGCCUCGACGUCACCAA	::::..: ::::::::..:	CGGGUGGUGGCGAGGCAGGUA	Cleavage	pacid=30784554 locus=Cre13.g585250 ID=Cre13.g585250.t1.1.v5.5 annot-version=v5.5	1
TGTCTGCCTCGACGTCACCAA	Cre14.g632650.t1.1	3.5	-1	1	21	527	547	UGUCUGCCUCGACGUCACCAA	:::::::::: ::.:.::	ACCGUGACGUCGAUGCGGGCA	Cleavage	pacid=30776775 locus=Cre14.g632650 ID=Cre14.g632650.t1.1.v5.5 annot-version=v5.5	1
TGTCTGCCTCGACGTCACCAA	Cre16.g686400.t1.2	3.5	-1	1	21	1522	1542	UGUCUGCCUCGACGUCACCAA	:::::.::::.::: :.:.	GCGGUGAUGUCGGGGCUGGCG	Cleavage	pacid=30777095 locus=Cre16.g686400 ID=Cre16.g686400.t1.2.v5.5 annot-version=v5.5	1
TGTCTGCCTCGACGTCACCAA	Cre07.g347950.t1.2	3.5	-1	1	21	1617	1637	UGUCUGCCUCGACGUCACCAA	::::.:: ::.:::.:::.	GCGGUGGCGGCGGGGCGGACG	Cleavage	pacid=30774280 locus=Cre07.g347950 ID=Cre07.g347950.t1.2.v5.5 annot-version=v5.5	1
TGTCTGCCTCGACGTCACCAA	Cre14.g617850.t1.1	3.5	-1	1	21	1567	1587	UGUCUGCCUCGACGUCACCAA	:::::::: ::::::: :.	CCGGUGACGUAGAGGCAGCCG	Translation	pacid=30776638 locus=Cre14.g617850 ID=Cre14.g617850.t1.1.v5.5 annot-version=v5.5	1
TGTCTGCCTCGACGTCACCAA	Cre09.g391393.t1.1	3.5	-1	1	21	196	216	UGUCUGCCUCGACGUCACCAA	::::::: ::.::::: ::	CAGGUGACGGCGGGGCAGUCA	Cleavage	pacid=30780643 locus=Cre09.g391393 ID=Cre09.g391393.t1.1.v5.5 annot-version=v5.5	1
TGTCTGCCTCGACGTCACCAA	Cre04.g228700.t1.1	3.5	-1	1	21	519	539	UGUCUGCCUCGACGUCACCAA	:::::::::::: : :.::	GCGGUGACGUCGAGUCCGGCA	Cleavage	pacid=30790959 locus=Cre04.g228700 ID=Cre04.g228700.t1.1.v5.5 annot-version=v5.5	1
TGTCTGCCTCGACGTCACCAA	Cre15.g643050.t1.2	3.5	-1	1	21	2616	2636	UGUCUGCCUCGACGUCACCAA	::::::: :.::::::::	CCGGUGACGCAGGGGCAGACA	Translation	pacid=30783664 locus=Cre15.g643050 ID=Cre15.g643050.t1.2.v5.5 annot-version=v5.5	1
TGTCTGCCTCGACGTCACCAA	Cre01.g051211.t1.1	3.5	-1	1	21	574	594	UGUCUGCCUCGACGUCACCAA	:::::::: ::::::: .:	GGGGUGACGUGGAGGCAGCUA	Translation	pacid=30789421 locus=Cre01.g051211 ID=Cre01.g051211.t1.1.v5.5 annot-version=v5.5	1
TGTCTGCCTCGACGTCACCAA	Cre09.g388450.t1.1	3.5	-1	1	21	2313	2333	UGUCUGCCUCGACGUCACCAA	::::.:: ::.:::::.:.	GCGGUGGCGCCGGGGCAGGCG	Cleavage	pacid=30781423 locus=Cre09.g388450 ID=Cre09.g388450.t1.1.v5.5 annot-version=v5.5	1
TGTCTGCCTCGACGTCACCAA	Cre12.g552250.t1.1	3.5	-1	1	21	2058	2078	UGUCUGCCUCGACGUCACCAA	::::.:: ::.:::::.:.	GCGGUGGCGGCGGGGCAGGCG	Cleavage	pacid=30793264 locus=Cre12.g552250 ID=Cre12.g552250.t1.1.v5.5 annot-version=v5.5	1
TGTCTGCCTCGACGTCACCAA	Cre03.g201000.t1.1	3.5	-1	1	21	3487	3507	UGUCUGCCUCGACGUCACCAA	: :.:::::::::.:::.	GAAGAGGCGUCGAGGCGGACG	Cleavage	pacid=30787662 locus=Cre03.g201000 ID=Cre03.g201000.t1.1.v5.5 annot-version=v5.5	2
TGTCTGCCTCGACGTCACCAA	Cre04.g220750.t1.1	3.5	-1	1	21	1282	1302	UGUCUGCCUCGACGUCACCAA	::::.:: ::.:::::.:.	CAGGUGGCGGCGGGGCAGGCG	Cleavage	pacid=30790968 locus=Cre04.g220750 ID=Cre04.g220750.t1.1.v5.5 annot-version=v5.5	2
TGTCTGCCTCGACGTCACCAA	Cre07.g330900.t1.2	3.5	-1	1	21	3599	3619	UGUCUGCCUCGACGUCACCAA	::::::: ::: ::::::.	GCGGUGACGGCGACGCAGACG	Cleavage	pacid=30775041 locus=Cre07.g330900 ID=Cre07.g330900.t1.2.v5.5 annot-version=v5.5	1
TGTCTGCCTCGACGTCACCAA	Cre13.g605100.t1.2	3.5	-1	1	21	3072	3092	UGUCUGCCUCGACGUCACCAA	::::.:: ::.:::::.:.	GCGGUGGCGGCGGGGCAGGCG	Cleavage	pacid=30784613 locus=Cre13.g605100 ID=Cre13.g605100.t1.2.v5.5 annot-version=v5.5	1
TGTCTGCCTCGACGTCACCAA	Cre12.g544550.t1.1	3.5	-1	1	21	2761	2781	UGUCUGCCUCGACGUCACCAA	::::::: :::::. ::::	ACGGUGACGGCGAGGUCGACA	Cleavage	pacid=30793553 locus=Cre12.g544550 ID=Cre12.g544550.t1.1.v5.5 annot-version=v5.5	1
TGTCTGCCTCGACGTCACCAA	Cre09.g399289.t1.1	3.5	-1	1	21	3148	3168	UGUCUGCCUCGACGUCACCAA	::::.:: ::.:::::.:.	GCGGUGGCGGCGGGGCAGGCG	Cleavage	pacid=30780920 locus=Cre09.g399289 ID=Cre09.g399289.t1.1.v5.5 annot-version=v5.5	1
TGTCTGCCTCGACGTCACCAA	Cre13.g579000.t1.1	3.5	-1	1	21	2728	2748	UGUCUGCCUCGACGUCACCAA	::::.:: ::.:::::.:.	GCGGUGGCGGCGGGGCAGGCG	Cleavage	pacid=30784254 locus=Cre13.g579000 ID=Cre13.g579000.t1.1.v5.5 annot-version=v5.5	1
TGTCTGCCTCGACGTCACCAA	Cre01.g066552.t1.1	3.5	-1	1	21	480	500	UGUCUGCCUCGACGUCACCAA	: ::::::::::::.::	GCACUUACGUCGAGGCAGGCA	Cleavage	pacid=30789368 locus=Cre01.g066552 ID=Cre01.g066552.t1.1.v5.5 annot-version=v5.5	1
TGTCTGCCTCGACGTCACCAA	Cre03.g202001.t1.1	3.5	-1	1	21	992	1012	UGUCUGCCUCGACGUCACCAA	::::.:: :::::::: ::	GGGGUGGCGGCGAGGCAGCCA	Cleavage	pacid=30787008 locus=Cre03.g202001 ID=Cre03.g202001.t1.1.v5.5 annot-version=v5.5	1
TGTCTGCCTCGACGTCACCAA	Cre09.g408650.t1.1	3.5	-1	1	21	4704	4724	UGUCUGCCUCGACGUCACCAA	:::::: :::: ::::::.	CCGGUGACCUCGAUGCAGACG	Cleavage	pacid=30780822 locus=Cre09.g408650 ID=Cre09.g408650.t1.1.v5.5 annot-version=v5.5	1
TGTCTGCCTCGACGTCACCAA	Cre07.g338550.t1.1	3.5	-1	1	21	8893	8913	UGUCUGCCUCGACGUCACCAA	::::..::::.: :::::.	CCGGUGGUGUCGGGCCAGACG	Cleavage	pacid=30774344 locus=Cre07.g338550 ID=Cre07.g338550.t1.1.v5.5 annot-version=v5.5	1
TTAAAAAAAAAAGAAAACA	Cre07.g331650.t1.2	3.5	-1	1	19	4141	4159	UUAAAAAAAAAAGAAAACA	::: :::::: :::::::	AGUUCUCUUUUCUUUUUAA	Cleavage	pacid=30775390 locus=Cre07.g331650 ID=Cre07.g331650.t1.2.v5.5 annot-version=v5.5	1
TTAAAAAAAAAAGAAAACA	Cre14.g634322.t1.1	3.5	-1	1	19	2084	2102	UUAAAAAAAAAAGAAAACA	::: :::::: :::::::	AGUUCUCUUUUCUUUUUAA	Cleavage	pacid=30776723 locus=Cre14.g634322 ID=Cre14.g634322.t1.1.v5.5 annot-version=v5.5	1
TTAAAAAAAAAAGAAAACA	Cre14.g634365.t1.1	3.5	-1	1	19	2116	2134	UUAAAAAAAAAAGAAAACA	::: :::::: :::::::	AGUUCUCUUUUCUUUUUAA	Cleavage	pacid=30776651 locus=Cre14.g634365 ID=Cre14.g634365.t1.1.v5.5 annot-version=v5.5	1
TTTAAAATTAAACCCTAAA	Cre10.g425400.t1.2	3.5	-1	1	19	4069	4087	UUUAAAAUUAAACCCUAAA	::::::::::.. ::::..	UUUAGGGUUUGGGUUUAGG	Cleavage	pacid=30789729 locus=Cre10.g425400 ID=Cre10.g425400.t1.2.v5.5 annot-version=v5.5	1
TTTATCTTGTAGCTATTCTCA	Cre03.g167600.t1.2	3.5	-1	1	21	3147	3167	UUUAUCUUGUAGCUAUUCUCA	:::.. .:::::.::::.::	GGAGGGCGGCUACGAGAUGAA	Cleavage	pacid=30786771 locus=Cre03.g167600 ID=Cre03.g167600.t1.2.v5.5 annot-version=v5.5	1
TTTATCTTGTAGCTATTCTCA	Cre01.g016050.t1.2	3.5	-1	1	21	5204	5224	UUUAUCUUGUAGCUAUUCUCA	:: :::::::::::.::	GCGCAAGAGCUACAAGAUGAA	Cleavage	pacid=30789071 locus=Cre01.g016050 ID=Cre01.g016050.t1.2.v5.5 annot-version=v5.5	1
TTTATCTTGTAGCTATTCTCA	Cre10.g433850.t1.1	3.5	-1	1	21	1496	1516	UUUAUCUUGUAGCUAUUCUCA	.::.:.:::.:.:::::..	CUGGAGUGGCUGCGAGAUAGG	Cleavage	pacid=30790933 locus=Cre10.g433850 ID=Cre10.g433850.t1.1.v5.5 annot-version=v5.5	1
TTTATCTTGTAGCTATTCTCA	Cre09.g416550.t1.2	3.5	-1	1	21	4065	4085	UUUAUCUUGUAGCUAUUCUCA	.:: ::::::::::::..	AUGGAUUAGCUACAAGAUGGC	Cleavage	pacid=30780674 locus=Cre09.g416550 ID=Cre09.g416550.t1.2.v5.5 annot-version=v5.5	1
TTTATCTTGTAGCTATTCTCA	Cre03.g166750.t1.2	3.5	-1	1	21	767	787	UUUAUCUUGUAGCUAUUCUCA	: .::: ::::: ::::::.:	UUGGAACAGCUAGAAGAUAGA	Cleavage	pacid=30787911 locus=Cre03.g166750 ID=Cre03.g166750.t1.2.v5.5 annot-version=v5.5	1
TTTATCTTGTAGCTATTCTCA	Cre02.g096100.t1.2	3.5	-1	1	21	2901	2921	UUUAUCUUGUAGCUAUUCUCA	:::: ::::.:..:.::.:	GAAGAACAGCUGCGGGGUAGA	Cleavage	pacid=30785549 locus=Cre02.g096100 ID=Cre02.g096100.t1.2.v5.5 annot-version=v5.5	1
TTTATCTTGTAGCTATTCTCA	Cre01.g046324.t1.1	3.5	-1	1	21	156	176	UUUAUCUUGUAGCUAUUCUCA	:: . ::.:.:::::::::	GCAGUGGAGUUGCAAGAUAAA	Cleavage	pacid=30789178 locus=Cre01.g046324 ID=Cre01.g046324.t1.1.v5.5 annot-version=v5.5	1
TTTGAACCCAGGCCCTTAGATGA	Cre02.g105650.t1.2	3.5	-1	1	23	158	180	UUUGAACCCAGGCCCUUAGAUGA	:: ::::::.: ::::::.:	CGCUCCAAGGGCUUUGGUUCAGA	Cleavage	pacid=30785467 locus=Cre02.g105650 ID=Cre02.g105650.t1.2.v5.5 annot-version=v5.5	1
TTTGAACCCAGGCCCTTAGATGA	Cre06.g260450.t1.2	3.5	-1	1	23	3182	3204	UUUGAACCCAGGCCCUUAGAUGA	::.:::::::: ::.:::	GCUGGUAGGGGCCUGGAUUUAAA	Cleavage	pacid=30779346 locus=Cre06.g260450 ID=Cre06.g260450.t1.2.v5.5 annot-version=v5.5	1
TTTGAACCCAGGCCCTTAGATGA	Cre06.g285700.t1.2	3.5	-1	1	23	5044	5066	UUUGAACCCAGGCCCUUAGAUGA	:. ::.:: :::::::: :.::	CCGGCUGAGCGCCUGGGUGCGAA	Cleavage	pacid=30778998 locus=Cre06.g285700 ID=Cre06.g285700.t1.2.v5.5 annot-version=v5.5	1
TTTGAACCCAGGCCCTTAGATGA	Cre02.g119000.t1.1	3.5	-1	1	23	332	354	UUUGAACCCAGGCCCUUAGAUGA	: :::::::::::::: ....	GGACCUAAGGGCCUGGGUCUGGG	Cleavage	pacid=30786026 locus=Cre02.g119000 ID=Cre02.g119000.t1.1.v5.5 annot-version=v5.5	1
TTTGAACCCAGGCCCTTAGATGA	Cre09.g402330.t1.1	3.5	-1	1	23	208	230	UUUGAACCCAGGCCCUUAGAUGA	: ::: ::::::: :::::	CUGCCAAAGAGCCUGGGCUCAAA	Cleavage	pacid=30780894 locus=Cre09.g402330 ID=Cre09.g402330.t1.1.v5.5 annot-version=v5.5	1
TTTGAACCCAGGCCCTTAGATGA	Cre04.g214657.t1.1	3.5	-1	1	23	1549	1571	UUUGAACCCAGGCCCUUAGAUGA	::. : :.:::::::::.:	UGGGCUGUGUGUCUGGGUUCAGA	Cleavage	pacid=30791477 locus=Cre04.g214657 ID=Cre04.g214657.t1.1.v5.5 annot-version=v5.5	1
TTTTGAAGATGGTGACGGTA	Cre15.g640800.t1.2	3.5	-1	1	20	4282	4301	UUUUGAAGAUGGUGACGGUA	:::::.::.::: :::::	CCCCGUCGCCGUCUCCAAAA	Cleavage	pacid=30783541 locus=Cre15.g640800 ID=Cre15.g640800.t1.2.v5.5 annot-version=v5.5	1
TTTTGAAGATGGTGACGGTA	Cre14.g628050.t1.2	3.5	-1	1	20	795	814	UUUUGAAGAUGGUGACGGUA	:::::::::: :::::.:	CACCGUCACCAAGUUCAAGA	Cleavage	pacid=30776228 locus=Cre14.g628050 ID=Cre14.g628050.t1.2.v5.5 annot-version=v5.5	1
TTTTGAAGATGGTGACGGTA	Cre07.g325760.t1.1	3.5	-1	1	20	2430	2449	UUUUGAAGAUGGUGACGGUA	:.:::::.:.::::::. :	CAUCGUCAUCGUCUUCAGCA	Cleavage	pacid=30774573 locus=Cre07.g325760 ID=Cre07.g325760.t1.1.v5.5 annot-version=v5.5	1
TTTTGAAGATGGTGACGGTA	Cre03.g186250.t1.1	3.5	-1	1	20	363	382	UUUUGAAGAUGGUGACGGUA	:: :: ::::.::::::.:.	UAACGACACCGUCUUCAGAG	Cleavage	pacid=30787404 locus=Cre03.g186250 ID=Cre03.g186250.t1.1.v5.5 annot-version=v5.5	1
TTTTGAAGATGGTGACGGTA	Cre10.g436800.t1.1	3.5	-1	1	20	5075	5094	UUUUGAAGAUGGUGACGGUA	.::: :.:::::::::: :	CGCCGGCGCCAUCUUCAACA	Cleavage	pacid=30790237 locus=Cre10.g436800 ID=Cre10.g436800.t1.1.v5.5 annot-version=v5.5	1
TTTTGAAGATGGTGACGGTA	Cre10.g436800.t2.1	3.5	-1	1	20	4875	4894	UUUUGAAGAUGGUGACGGUA	.::: :.:::::::::: :	CGCCGGCGCCAUCUUCAACA	Cleavage	pacid=30790238 locus=Cre10.g436800 ID=Cre10.g436800.t2.1.v5.5 annot-version=v5.5	1
TTTTGAAGATGGTGACGGTA	Cre08.g383600.t1.1	3.5	-1	1	20	4678	4697	UUUUGAAGAUGGUGACGGUA	.::: ..:::::::::.:.	CGCCGCUGCCAUCUUCAGAG	Cleavage	pacid=30774150 locus=Cre08.g383600 ID=Cre08.g383600.t1.1.v5.5 annot-version=v5.5	1
TTTTGAAGATGGTGACGGTA	Cre12.g488150.t1.1	3.5	-1	1	20	4598	4617	UUUUGAAGAUGGUGACGGUA	:: ::::.::::::....:	GACGGUCAUCAUCUUUGGGA	Cleavage	pacid=30793551 locus=Cre12.g488150 ID=Cre12.g488150.t1.1.v5.5 annot-version=v5.5	1
TTTTGAAGATGGTGACGGTA	Cre15.g634800.t1.1	3.5	-1	1	20	402	421	UUUUGAAGAUGGUGACGGUA	:.:: ::.:::::::...:	CAUCGACAUCAUCUUCGGGA	Cleavage	pacid=30783581 locus=Cre15.g634800 ID=Cre15.g634800.t1.1.v5.5 annot-version=v5.5	1
TTTTGAAGATGGTGACGGTA	Cre01.g010201.t1.1	3.5	-1	1	20	3707	3726	UUUUGAAGAUGGUGACGGUA	::: :::::.::: :::.:	CACCUUCACCGUCUCCAAGA	Cleavage	pacid=30789308 locus=Cre01.g010201 ID=Cre01.g010201.t1.1.v5.5 annot-version=v5.5	1
TTTTGAAGATGGTGACGGTA	Cre13.g580250.t1.1	3.5	-1	1	20	4186	4205	UUUUGAAGAUGGUGACGGUA	.::: :.::::::::...:	CGCCGACGCCAUCUUCGGGA	Cleavage	pacid=30784727 locus=Cre13.g580250 ID=Cre13.g580250.t1.1.v5.5 annot-version=v5.5	1
TTTTGAAGATGGTGACGGTA	Cre13.g580250.t2.1	3.5	-1	1	20	4150	4169	UUUUGAAGAUGGUGACGGUA	.::: :.::::::::...:	CGCCGACGCCAUCUUCGGGA	Cleavage	pacid=30784728 locus=Cre13.g580250 ID=Cre13.g580250.t2.1.v5.5 annot-version=v5.5	1
TTTTGAAGATGGTGACGGTA	Cre09.g397850.t1.2	3.5	-1	1	20	1088	1107	UUUUGAAGAUGGUGACGGUA	.:::: :::::: ::::.:	CGCCGUGACCAUCCUCAAGA	Cleavage	pacid=30781009 locus=Cre09.g397850 ID=Cre09.g397850.t1.2.v5.5 annot-version=v5.5	1
TTTTGAAGATGGTGACGGTA	Cre02.g114200.t1.1	3.5	-1	1	20	640	659	UUUUGAAGAUGGUGACGGUA	:::: ::::: ::::::..	CACCGACACCAGCUUCAAGG	Cleavage	pacid=30784946 locus=Cre02.g114200 ID=Cre02.g114200.t1.1.v5.5 annot-version=v5.5	1
TTTTGAAGATGGTGACGGTA	Cre10.g450450.t1.2	3.5	-1	1	20	1398	1417	UUUUGAAGAUGGUGACGGUA	.::: ::::.::::::: :	GGCCGCCACCGUCUUCAACA	Cleavage	pacid=30790470 locus=Cre10.g450450 ID=Cre10.g450450.t1.2.v5.5 annot-version=v5.5	1
TTTTGAAGATGGTGACGGTA	Cre06.g272000.t1.1	3.5	-1	1	20	284	303	UUUUGAAGAUGGUGACGGUA	: :::::: .::::::::.	AAACGUCACGGUCUUCAAAG	Translation	pacid=30779165 locus=Cre06.g272000 ID=Cre06.g272000.t1.1.v5.5 annot-version=v5.5	1
TTTTGAAGATGGTGACGGTA	Cre09.g389000.t1.1	3.5	-1	1	20	372	391	UUUUGAAGAUGGUGACGGUA	::: ::.:..::::::..:	CACCAUCGCUGUCUUCAGGA	Cleavage	pacid=30780439 locus=Cre09.g389000 ID=Cre09.g389000.t1.1.v5.5 annot-version=v5.5	1
TTTTGAAGATGGTGACGGTA	Cre06.g307750.t1.2	3.5	-1	1	20	180	199	UUUUGAAGAUGGUGACGGUA	::: :::::.:.:::..:.	CACCAUCACCGUUUUCGGAG	Cleavage	pacid=30778753 locus=Cre06.g307750 ID=Cre06.g307750.t1.2.v5.5 annot-version=v5.5	1
TTTTGAAGATGGTGACGGTA	Cre07.g312850.t1.2	3.5	-1	1	20	428	447	UUUUGAAGAUGGUGACGGUA	:: ::::::::::: :::	CACGCUCACCAUCUUCCAAA	Cleavage	pacid=30775312 locus=Cre07.g312850 ID=Cre07.g312850.t1.2.v5.5 annot-version=v5.5	1
CACCTCCTGGGGCCCGCAC	Cre12.g508644.t1.1	3.75	-1	1	19	8419	8439	CACCUCCUG--GGGCCCGCAC	:::::::::: :::::::::	GUGCGGGCCCGGCAGGAGGUG	Cleavage	pacid=30792207 locus=Cre12.g508644 ID=Cre12.g508644.t1.1.v5.5 annot-version=v5.5	1
AAAAAAAGAAGAAAAGAGAA	Cre14.g626100.t1.1	4	-1	1	20	72	91	AAAAAAAGAAGAAAAGAGAA	::::::: :::::: ::::	UUCUCUUCUCUUCUCUUUUC	Cleavage	pacid=30776144 locus=Cre14.g626100 ID=Cre14.g626100.t1.1.v5.5 annot-version=v5.5	1
AAAAAAAGAAGAAAAGAGAA	Cre09.g398104.t1.1	4	-1	1	20	3595	3614	AAAAAAAGAAGAAAAGAGAA	:.:.:::::::.:::::	GUUUUUUUUCUUUUUUUUCC	Cleavage	pacid=30780603 locus=Cre09.g398104 ID=Cre09.g398104.t1.1.v5.5 annot-version=v5.5	1
AAAAAAAGAAGAAAAGAGAA	Cre03.g199311.t1.1	4	-1	1	20	3303	3322	AAAAAAAGAAGAAAAGAGAA	:::.::::. ::::::::	AUCUUUUUUUAGCUUUUUUU	Translation	pacid=30787058 locus=Cre03.g199311 ID=Cre03.g199311.t1.1.v5.5 annot-version=v5.5	1
AAAAAAAGAAGAAAAGAGAA	Cre28.g757697.t1.1	4	-1	1	20	500	519	AAAAAAAGAAGAAAAGAGAA	:::::: ::::::: :: ::	UUCUCUCUUCUUCUCUUCUU	Cleavage	pacid=30782928 locus=Cre28.g757697 ID=Cre28.g757697.t1.1.v5.5 annot-version=v5.5	1
AAAAAAAGAAGAAAAGAGAA	Cre08.g373367.t1.1	4	-1	1	20	1959	1978	AAAAAAAGAAGAAAAGAGAA	:.::::: .:::::: :::	CUUUCUUUCUUUCUUUCUUU	Cleavage	pacid=30773763 locus=Cre08.g373367 ID=Cre08.g373367.t1.1.v5.5 annot-version=v5.5	1
AAAAAAAGAAGAAAAGAGAA	Cre08.g363300.t1.2	4	-1	1	20	1676	1695	AAAAAAAGAAGAAAAGAGAA	:.:::: :.::::::: ::	CUUUCUUGUUUUCUUUUCUU	Cleavage	pacid=30773699 locus=Cre08.g363300 ID=Cre08.g363300.t1.2.v5.5 annot-version=v5.5	1
AAAAAAAGAAGAAAAGAGAA	Cre01.g010300.t1.2	4	-1	1	20	1830	1849	AAAAAAAGAAGAAAAGAGAA	:.::::: .::::: ::::	GUUUCUUUAUUUCUUCUUUU	Cleavage	pacid=30789395 locus=Cre01.g010300 ID=Cre01.g010300.t1.2.v5.5 annot-version=v5.5	1
AAAAAAGAGTCTGAATGTAGA	Cre01.g001700.t1.1	4	-1	1	21	230	250	AAAAAAGAGUCUGAAUGUAGA	:::::::.:.::: ::::	CGUACAUUCGGGCUCCCUUUU	Cleavage	pacid=30789537 locus=Cre01.g001700 ID=Cre01.g001700.t1.1.v5.5 annot-version=v5.5	1
AAAAAAGAGTCTGAATGTAGA	Cre06.g301050.t1.2	4	-1	1	21	196	216	AAAAAAGAGUCUGAAUGUAGA	:::::::.:.::: ::::	CGUACAUUCGGGCUCCCUUUU	Cleavage	pacid=30779334 locus=Cre06.g301050 ID=Cre06.g301050.t1.2.v5.5 annot-version=v5.5	1
AAAAAAGAGTCTGAATGTAGA	Cre06.g263700.t1.1	4	-1	1	21	1817	1837	AAAAAAGAGUCUGAAUGUAGA	:::.::.. ..::::::::	CGUACGUUUGUGUUCUUUUUU	Translation	pacid=30778455 locus=Cre06.g263700 ID=Cre06.g263700.t1.1.v5.5 annot-version=v5.5	1
AAAAAAGAGTCTGAATGTAGA	Cre03.g197500.t1.2	4	-1	1	21	57	77	AAAAAAGAGUCUGAAUGUAGA	:::::::.:.::: ::::	CGUACAUUCGGGCUCCCUUUU	Cleavage	pacid=30787944 locus=Cre03.g197500 ID=Cre03.g197500.t1.2.v5.5 annot-version=v5.5	1
AAAAAAGAGTCTGAATGTAGA	Cre01.g029500.t1.2	4	-1	1	21	4792	4812	AAAAAAGAGUCUGAAUGUAGA	::: :::::..:.:::: :	CGUACUUUCAGGUUUUUUUGU	Cleavage	pacid=30789035 locus=Cre01.g029500 ID=Cre01.g029500.t1.2.v5.5 annot-version=v5.5	1
AAAAAAGAGTCTGAATGTAGA	Cre07.g333675.t1.1	4	-1	1	21	941	961	AAAAAAGAGUCUGAAUGUAGA	.:. ::::.::.::::::	AGCGCGGUCAGGCUUUUUUUU	Cleavage	pacid=30775114 locus=Cre07.g333675 ID=Cre07.g333675.t1.1.v5.5 annot-version=v5.5	1
AACTCTGTGCCAGCAGCCGTA	Cre08.g373200.t1.2	4	-1	1	21	3719	3739	AACUCUGUGCCAGCAGCCGUA	:.::::::::::..:::.:	UGCGGCUGCUGGUGCAGGGCG	Cleavage	pacid=30773995 locus=Cre08.g373200 ID=Cre08.g373200.t1.2.v5.5 annot-version=v5.5	1
AACTCTGTGCCAGCAGCCGTA	Cre12.g507909.t1.2	4	-1	1	21	4934	4954	AACUCUGUGCCAGCAGCCGUA	::::::::::::...:::	AACGGCUGCUGGCGUGGAGCG	Cleavage	pacid=30792945 locus=Cre12.g507909 ID=Cre12.g507909.t1.2.v5.5 annot-version=v5.5	2
AACTCTGTGCCAGCAGCCGTA	Cre06.g291050.t2.1	4	-1	1	21	1737	1758	AACUCU-GUGCCAGCAGCCGUA	:::::::::::::: .:.:::	CACGGCUGCUGGCACUGGGGUU	Cleavage	pacid=30779409 locus=Cre06.g291050 ID=Cre06.g291050.t2.1.v5.5 annot-version=v5.5	1
AACTCTGTGCCAGCAGCCGTA	Cre06.g291050.t1.1	4	-1	1	21	1749	1770	AACUCU-GUGCCAGCAGCCGUA	:::::::::::::: .:.:::	CACGGCUGCUGGCACUGGGGUU	Cleavage	pacid=30779408 locus=Cre06.g291050 ID=Cre06.g291050.t1.1.v5.5 annot-version=v5.5	1
AACTCTGTGCCAGCAGCCGTA	Cre08.g366101.t1.1	4	-1	1	21	5593	5613	AACUCUGUGCCAGCAGCCGUA	::::::::::.:.:.: :	CUGGGCUGCUGGCGCGGGGCU	Cleavage	pacid=30773700 locus=Cre08.g366101 ID=Cre08.g366101.t1.1.v5.5 annot-version=v5.5	2
AACTCTGTGCCAGCAGCCGTA	Cre13.g574700.t1.2	4	-1	1	21	1180	1200	AACUCUGUGCCAGCAGCCGUA	:.::::::: :::.:.: :::	UGCGGCUGCGGGCGCGGCGUU	Cleavage	pacid=30784561 locus=Cre13.g574700 ID=Cre13.g574700.t1.2.v5.5 annot-version=v5.5	1
AACTCTGTGCCAGCAGCCGTA	Cre15.g635250.t1.1	4	-1	1	21	1511	1531	AACUCUGUGCCAGCAGCCGUA	: :::::.::::::::::	CAGGGCUGUUGGCACAGAGCC	Cleavage	pacid=30783647 locus=Cre15.g635250 ID=Cre15.g635250.t1.1.v5.5 annot-version=v5.5	1
AACTCTGTGCCAGCAGCCGTA	Cre12.g532151.t1.1	4	-1	1	21	6656	6678	AACUCUGUGCCAGCA--GCCGUA	:.:::: :::::::::::.::	UGCGGCACUGCUGGCACAGGGUG	Cleavage	pacid=30792343 locus=Cre12.g532151 ID=Cre12.g532151.t1.1.v5.5 annot-version=v5.5	1
AACTCTGTGCCAGCAGCCGTA	Cre03.g145287.t1.1	4	-1	1	21	1295	1315	AACUCUGUGCCAGCAGCCGUA	::::::::::: :::: ::	CACGGCUGCUGGGACAGCGUC	Cleavage	pacid=30787099 locus=Cre03.g145287 ID=Cre03.g145287.t1.1.v5.5 annot-version=v5.5	1
AACTCTGTGCCAGCAGCCGTA	Cre09.g397050.t1.1	4	-1	1	21	4980	5000	AACUCUGUGCCAGCAGCCGUA	.::::::::::..:.:::	CGCGGCUGCUGGUGCGGAGGC	Cleavage	pacid=30781546 locus=Cre09.g397050 ID=Cre09.g397050.t1.1.v5.5 annot-version=v5.5	1
AACTCTGTGCCAGCAGCCGTA	Cre04.g213350.t1.1	4	-1	1	21	12335	12355	AACUCUGUGCCAGCAGCCGUA	:.::::::.:::.... ::::	UGCGGCUGUUGGUGUGAAGUU	Cleavage	pacid=30791447 locus=Cre04.g213350 ID=Cre04.g213350.t1.1.v5.5 annot-version=v5.5	1
AACTCTGTGCCAGCAGCCGTA	Cre12.g536716.t1.1	4	-1	1	21	765	785	AACUCUGUGCCAGCAGCCGUA	:::::::::::::::	CUUAACUGCUGGCACAGAGUA	Cleavage	pacid=30793623 locus=Cre12.g536716 ID=Cre12.g536716.t1.1.v5.5 annot-version=v5.5	1
AACTCTGTGCCAGCAGCCGTA	Cre03.g185050.t1.1	4	-1	1	21	318	338	AACUCUGUGCCAGCAGCCGUA	:.::.::::: ..:.:::::	GAUGGUUGCUGUUGCGGAGUU	Translation	pacid=30788145 locus=Cre03.g185050 ID=Cre03.g185050.t1.1.v5.5 annot-version=v5.5	1
AACTCTGTGCCAGCAGCCGTA	Cre12.g487601.t1.1	4	-1	1	21	335	355	AACUCUGUGCCAGCAGCCGUA	.::::::::::.:::.:	GCUGGCUGCUGGCGCAGGGCG	Cleavage	pacid=30791752 locus=Cre12.g487601 ID=Cre12.g487601.t1.1.v5.5 annot-version=v5.5	1
AACTCTGTGCCAGCAGCCGTA	Cre01.g043750.t1.1	4	-1	1	21	1129	1150	AACU-CUGUGCCAGCAGCCGUA	:::::::::::::: ::::	CGGGGCUGCUGGCACAGGAGUU	Cleavage	pacid=30788837 locus=Cre01.g043750 ID=Cre01.g043750.t1.1.v5.5 annot-version=v5.5	1
AACTCTGTGCCAGCAGCCGTA	Cre03.g199100.t1.2	4	-1	1	21	625	645	AACUCUGUGCCAGCAGCCGUA	:.: ::::::::::: :.::	UGCCGCUGCUGGCACCGGGUG	Cleavage	pacid=30787097 locus=Cre03.g199100 ID=Cre03.g199100.t1.2.v5.5 annot-version=v5.5	1
AACTCTGTGCCAGCAGCCGTA	Cre10.g432750.t1.1	4	-1	1	21	1438	1458	AACUCUGUGCCAGCAGCCGUA	:.::::: :::::.:.:. ::	UGCGGCUUCUGGCGCGGGCUU	Cleavage	pacid=30790601 locus=Cre10.g432750 ID=Cre10.g432750.t1.1.v5.5 annot-version=v5.5	1
AACTCTGTGCCAGCAGCCGTA	Cre12.g546650.t1.2	4	-1	1	21	46	66	AACUCUGUGCCAGCAGCCGUA	:.: ::::.::::.:.::: :	UGCUGCUGUUGGCGCGGAGAU	Cleavage	pacid=30792284 locus=Cre12.g546650 ID=Cre12.g546650.t1.2.v5.5 annot-version=v5.5	2
AACTCTGTGCCAGCAGCCGTA	Cre12.g524850.t3.1	4	-1	1	21	3995	4015	AACUCUGUGCCAGCAGCCGUA	:. ::::::::::. :::::	UGAGGCUGCUGGCGGAGAGUC	Cleavage	pacid=30793016 locus=Cre12.g524850 ID=Cre12.g524850.t3.1.v5.5 annot-version=v5.5	2
AACTCTGTGCCAGCAGCCGTA	Cre12.g524850.t4.1	4	-1	1	21	3437	3457	AACUCUGUGCCAGCAGCCGUA	:. ::::::::::. :::::	UGAGGCUGCUGGCGGAGAGUC	Cleavage	pacid=30793014 locus=Cre12.g524850 ID=Cre12.g524850.t4.1.v5.5 annot-version=v5.5	2
AACTCTGTGCCAGCAGCCGTA	Cre02.g095138.t1.1	4	-1	1	21	1594	1614	AACUCUGUGCCAGCAGCCGUA	:.::: ::::::..: :.:::	UGCGGGUGCUGGUGCUGGGUU	Cleavage	pacid=30784951 locus=Cre02.g095138 ID=Cre02.g095138.t1.1.v5.5 annot-version=v5.5	1
AACTCTGTGCCAGCAGCCGTA	Cre17.g692676.t1.1	4	-1	1	21	121	141	AACUCUGUGCCAGCAGCCGUA	:: :::: ::::::.::::	GACCGCUGAUGGCACGGAGUG	Cleavage	pacid=30782599 locus=Cre17.g692676 ID=Cre17.g692676.t1.1.v5.5 annot-version=v5.5	1
AACTCTGTGCCAGCAGCCGTA	Cre12.g524850.t1.1	4	-1	1	21	4169	4189	AACUCUGUGCCAGCAGCCGUA	:. ::::::::::. :::::	UGAGGCUGCUGGCGGAGAGUC	Cleavage	pacid=30793013 locus=Cre12.g524850 ID=Cre12.g524850.t1.1.v5.5 annot-version=v5.5	2
AACTCTGTGCCAGCAGCCGTA	Cre12.g524850.t2.1	4	-1	1	21	4350	4370	AACUCUGUGCCAGCAGCCGUA	:. ::::::::::. :::::	UGAGGCUGCUGGCGGAGAGUC	Cleavage	pacid=30793015 locus=Cre12.g524850 ID=Cre12.g524850.t2.1.v5.5 annot-version=v5.5	2
AACTCTGTGCCAGCAGCCGTA	Cre09.g398771.t1.1	4	-1	1	21	1221	1241	AACUCUGUGCCAGCAGCCGUA	:: :::: ::::::.::::	GACCGCUGAUGGCACGGAGUG	Cleavage	pacid=30780267 locus=Cre09.g398771 ID=Cre09.g398771.t1.1.v5.5 annot-version=v5.5	1
AACTCTGTGCCAGCAGCCGTA	Cre06.g264750.t1.2	4	-1	1	21	1391	1411	AACUCUGUGCCAGCAGCCGUA	:: :::: ::::::.::::	GACCGCUGGUGGCACGGAGUG	Cleavage	pacid=30778682 locus=Cre06.g264750 ID=Cre06.g264750.t1.2.v5.5 annot-version=v5.5	1
AACTCTGTGCCAGCAGCCGTA	Cre01.g031726.t1.1	4	-1	1	21	1086	1106	AACUCUGUGCCAGCAGCCGUA	:: :::: ::::::.::::	GACCGCUGAUGGCACGGAGUG	Cleavage	pacid=30788642 locus=Cre01.g031726 ID=Cre01.g031726.t1.1.v5.5 annot-version=v5.5	1
AACTCTGTGCCAGCAGCCGTA	Cre06.g252576.t1.1	4	-1	1	21	1641	1661	AACUCUGUGCCAGCAGCCGUA	:: :::: ::::::.::::	GACCGCUGAUGGCACGGAGUG	Cleavage	pacid=30778760 locus=Cre06.g252576 ID=Cre06.g252576.t1.1.v5.5 annot-version=v5.5	1
AACTCTGTGCCAGCAGCCGTA	Cre03.g177476.t1.1	4	-1	1	21	1775	1795	AACUCUGUGCCAGCAGCCGUA	:: :::: ::::::.::::	GACCGCUGAUGGCACGGAGUG	Cleavage	pacid=30788283 locus=Cre03.g177476 ID=Cre03.g177476.t1.1.v5.5 annot-version=v5.5	1
AACTCTGTGCCAGCAGCCGTA	Cre09.g398475.t1.1	4	-1	1	21	1207	1227	AACUCUGUGCCAGCAGCCGUA	:: :::: ::::::.::::	GACCGCUGAUGGCACGGAGUG	Cleavage	pacid=30781430 locus=Cre09.g398475 ID=Cre09.g398475.t1.1.v5.5 annot-version=v5.5	1
AACTCTGTGCCAGCAGCCGTA	Cre01.g005600.t1.1	4	-1	1	21	1857	1877	AACUCUGUGCCAGCAGCCGUA	:: :::: ::::::.::::	GACCGCUGAUGGCACGGAGUG	Cleavage	pacid=30788623 locus=Cre01.g005600 ID=Cre01.g005600.t1.1.v5.5 annot-version=v5.5	1
AACTCTGTGCCAGCAGCCGTA	Cre02.g142700.t1.2	4	-1	1	21	1041	1061	AACUCUGUGCCAGCAGCCGUA	.:::: ::::::.:::::	AGCGGCAGCUGGCGCAGAGAG	Cleavage	pacid=30786037 locus=Cre02.g142700 ID=Cre02.g142700.t1.2.v5.5 annot-version=v5.5	1
AACTCTGTGCCAGCAGCCGTA	Cre01.g033550.t1.2	4	-1	1	21	1947	1967	AACUCUGUGCCAGCAGCCGUA	:: :::: ::::::.::::	GACCGCUGAUGGCACGGAGUG	Cleavage	pacid=30788638 locus=Cre01.g033550 ID=Cre01.g033550.t1.2.v5.5 annot-version=v5.5	1
AACTCTGTGCCAGCAGCCGTA	Cre07.g349540.t1.1	4	-1	1	21	603	623	AACUCUGUGCCAGCAGCCGUA	:::: :::: :::.::::	GCCGGCGGCUGCCACGGAGUG	Translation	pacid=30774536 locus=Cre07.g349540 ID=Cre07.g349540.t1.1.v5.5 annot-version=v5.5	2
AACTCTGTGCCAGCAGCCGTA	Cre08.g376800.t1.1	4	-1	1	21	5458	5478	AACUCUGUGCCAGCAGCCGUA	:..::. :. :::::::::::	UGUGGUGGUGGGCACAGAGUU	Cleavage	pacid=30773828 locus=Cre08.g376800 ID=Cre08.g376800.t1.1.v5.5 annot-version=v5.5	1
AACTCTGTGCCAGCAGCCGTA	Cre07.g351350.t1.2	4	-1	1	21	2469	2489	AACUCUGUGCCAGCAGCCGUA	:: :::: ::::::.::::	GACAGCUGAUGGCACGGAGUG	Cleavage	pacid=30774519 locus=Cre07.g351350 ID=Cre07.g351350.t1.2.v5.5 annot-version=v5.5	1
AACTCTGTGCCAGCAGCCGTA	Cre14.g610750.t1.1	4	-1	1	21	2939	2959	AACUCUGUGCCAGCAGCCGUA	:: :::: ::::::.::::	GACAGCUGAUGGCACGGAGUG	Cleavage	pacid=30776145 locus=Cre14.g610750 ID=Cre14.g610750.t1.1.v5.5 annot-version=v5.5	1
AACTCTGTGCCAGCAGCCGTA	Cre09.g398512.t2.1	4	-1	1	21	1199	1219	AACUCUGUGCCAGCAGCCGUA	:: :::: ::::::.::::	GACCGCUGAUGGCACGGAGUG	Cleavage	pacid=30781411 locus=Cre09.g398512 ID=Cre09.g398512.t2.1.v5.5 annot-version=v5.5	1
AACTCTGTGCCAGCAGCCGTA	Cre16.g691552.t1.1	4	-1	1	21	2947	2967	AACUCUGUGCCAGCAGCCGUA	:: :::: ::::::.::::	GACCGCUGAUGGCACGGAGUG	Cleavage	pacid=30777305 locus=Cre16.g691552 ID=Cre16.g691552.t1.1.v5.5 annot-version=v5.5	1
AACTCTGTGCCAGCAGCCGTA	Cre09.g398401.t1.1	4	-1	1	21	1185	1205	AACUCUGUGCCAGCAGCCGUA	:: :::: ::::::.::::	GACCGCUGAUGGCACGGAGUG	Cleavage	pacid=30781170 locus=Cre09.g398401 ID=Cre09.g398401.t1.1.v5.5 annot-version=v5.5	1
AACTCTGTGCCAGCAGCCGTA	Cre01.g031650.t1.1	4	-1	1	21	3207	3227	AACUCUGUGCCAGCAGCCGUA	:: :::: ::::::.::::	GACCGCUGAUGGCACGGAGUG	Cleavage	pacid=30788757 locus=Cre01.g031650 ID=Cre01.g031650.t1.1.v5.5 annot-version=v5.5	1
AACTCTGTGCCAGCAGCCGTA	Cre12.g488000.t1.2	4	-1	1	21	3141	3161	AACUCUGUGCCAGCAGCCGUA	:: :::: ::::::.::::	GACCGCUGAUGGCACGGAGUG	Cleavage	pacid=30792211 locus=Cre12.g488000 ID=Cre12.g488000.t1.2.v5.5 annot-version=v5.5	1
AAGAAGGTGAAAAAAAAAA	Cre09.g397803.t1.1	4	-1	1	19	7639	7657	AAGAAGGUGAAAAAAAAAA	::: :::::::...::: :	UUUCUUUUUUCGUUUUCCU	Cleavage	pacid=30780804 locus=Cre09.g397803 ID=Cre09.g397803.t1.1.v5.5 annot-version=v5.5	1
AAGAAGGTGAAAAAAAAAA	Cre06.g284376.t1.1	4	-1	1	19	735	753	AAGAAGGUGAAAAAAAAAA	: ::::::::. ..:::::	UCUUUUUUUUUCUUUUCUU	Cleavage	pacid=30779796 locus=Cre06.g284376 ID=Cre06.g284376.t1.1.v5.5 annot-version=v5.5	1
AAGCTGTGGGAAAAAAAAAAA	Cre09.g399650.t2.1	4	-1	1	21	2596	2616	AAGCUGUGGGAAAAAAAAAAA	: :: :::::: .:::::::	UCUUGCUUUUUCAUACAGCUU	Cleavage	pacid=30781339 locus=Cre09.g399650 ID=Cre09.g399650.t2.1.v5.5 annot-version=v5.5	1
AAGCTGTGGGAAAAAAAAAAA	Cre09.g399650.t1.1	4	-1	1	21	2270	2290	AAGCUGUGGGAAAAAAAAAAA	: :: :::::: .:::::::	UCUUGCUUUUUCAUACAGCUU	Cleavage	pacid=30781338 locus=Cre09.g399650 ID=Cre09.g399650.t1.1.v5.5 annot-version=v5.5	1
AAGCTGTGGGAAAAAAAAAAA	Cre13.g575400.t1.1	4	-1	1	21	149	169	AAGCUGUGGGAAAAAAAAAAA	: :: ::::..:::::::	UGCUCUUGUUUCUUACAGCUU	Cleavage	pacid=30784523 locus=Cre13.g575400 ID=Cre13.g575400.t1.1.v5.5 annot-version=v5.5	1
AATGTAGAGAATAGGTGGTAA	Cre12.g537226.t1.1	4	-1	1	21	2330	2350	AAUGUAGAGAAUAGGUGGUAA	:::::::: :::.: .:::	CCACCACCUACUCUUUCUAUU	Translation	pacid=30792356 locus=Cre12.g537226 ID=Cre12.g537226.t1.1.v5.5 annot-version=v5.5	1
AATGTAGAGAATAGGTGGTAA	Cre10.g419000.t1.2	4	-1	1	21	1437	1457	AAUGUAGAGAAUAGGUGGUAA	::::. :.::::.:.:::	CAACCAUAUGUUCUUUGCAUA	Cleavage	pacid=30790073 locus=Cre10.g419000 ID=Cre10.g419000.t1.2.v5.5 annot-version=v5.5	1
ACAACTTTCTCTCTTTACA	Cre11.g467665.t1.1	4	-1	1	19	24733	24751	ACAACUUUCUCUCUUUACA	::.:::. ::::.:::::	AGUGAAGGCAGAAGGUUGU	Translation	pacid=30775650 locus=Cre11.g467665 ID=Cre11.g467665.t1.1.v5.5 annot-version=v5.5	1
ACAACTTTCTCTCTTTACA	Cre09.g390801.t1.1	4	-1	1	19	3629	3647	ACAACUUUCUCUCUUUACA	::..::.:.:.:.:::::	GGUGGAGGGGGGAGGUUGU	Cleavage	pacid=30780531 locus=Cre09.g390801 ID=Cre09.g390801.t1.1.v5.5 annot-version=v5.5	1
ACAACTTTCTCTCTTTACA	Cre01.g041950.t1.2	4	-1	1	19	3239	3257	ACAACUUUCUCUCUUUACA	:::..:::::: .:::::	UGUGGAGAGAGCGAGUUGC	Cleavage	pacid=30789022 locus=Cre01.g041950 ID=Cre01.g041950.t1.2.v5.5 annot-version=v5.5	1
ACAACTTTCTCTCTTTACA	Cre14.g618926.t1.1	4	-1	1	19	4610	4628	ACAACUUUCUCUCUUUACA	:::...:.:.:...:::::	UGUGGGGGGGGGGGGUUGU	Cleavage	pacid=30776564 locus=Cre14.g618926 ID=Cre14.g618926.t1.1.v5.5 annot-version=v5.5	1
ACAACTTTCTCTCTTTACA	Cre13.g581500.t1.1	4	-1	1	19	10827	10845	ACAACUUUCUCUCUUUACA	:: .:::.::::.:: :::	UGCGAAGGGAGAGAGCUGU	Cleavage	pacid=30783957 locus=Cre13.g581500 ID=Cre13.g581500.t1.1.v5.5 annot-version=v5.5	1
ACAACTTTCTCTCTTTACA	Cre17.g722526.t1.1	4	-1	1	19	884	902	ACAACUUUCUCUCUUUACA	:::...:.:.:...:::::	UGUGGGGGGGGGGGGUUGU	Cleavage	pacid=30782430 locus=Cre17.g722526 ID=Cre17.g722526.t1.1.v5.5 annot-version=v5.5	1
ACAACTTTCTCTCTTTACA	Cre02.g093950.t1.2	4	-1	1	19	1494	1512	ACAACUUUCUCUCUUUACA	: :::::: :.:::::::	CGGAAAGAGUGGAAGUUGU	Translation	pacid=30786075 locus=Cre02.g093950 ID=Cre02.g093950.t1.2.v5.5 annot-version=v5.5	1
ACAACTTTCTCTCTTTACA	Cre08.g382200.t1.1	4	-1	1	19	3654	3672	ACAACUUUCUCUCUUUACA	:::.: ::::.:.:::::	UGUGACCAGAGGAGGUUGU	Cleavage	pacid=30773803 locus=Cre08.g382200 ID=Cre08.g382200.t1.1.v5.5 annot-version=v5.5	1
ACAACTTTCTCTCTTTACA	Cre10.g455950.t1.1	4	-1	1	19	1209	1227	ACAACUUUCUCUCUUUACA	:: .::::: ::::::::	UGGGAAGAGCGAAAGUUGG	Translation	pacid=30790746 locus=Cre10.g455950 ID=Cre10.g455950.t1.1.v5.5 annot-version=v5.5	1
ACAACTTTCTCTCTTTACA	Cre08.g382200.t2.1	4	-1	1	19	3654	3672	ACAACUUUCUCUCUUUACA	:::.: ::::.:.:::::	UGUGACCAGAGGAGGUUGU	Cleavage	pacid=30773804 locus=Cre08.g382200 ID=Cre08.g382200.t2.1.v5.5 annot-version=v5.5	1
ACAACTTTCTCTCTTTACA	Cre08.g368950.t1.2	4	-1	1	19	1648	1666	ACAACUUUCUCUCUUUACA	: :::::::: .::::::	UUUAAAGAGAUGAAGUUGC	Cleavage	pacid=30773454 locus=Cre08.g368950 ID=Cre08.g368950.t1.2.v5.5 annot-version=v5.5	1
ACAACTTTCTCTCTTTACA	Cre16.g669250.t1.1	4	-1	1	19	3600	3618	ACAACUUUCUCUCUUUACA	: ::..:: ::::.:::::	UAUAGGGAUAGAAGGUUGU	Translation	pacid=30777709 locus=Cre16.g669250 ID=Cre16.g669250.t1.1.v5.5 annot-version=v5.5	1
ACAACTTTCTCTCTTTACA	Cre16.g669250.t2.1	4	-1	1	19	3522	3540	ACAACUUUCUCUCUUUACA	: ::..:: ::::.:::::	UAUAGGGAUAGAAGGUUGU	Translation	pacid=30777710 locus=Cre16.g669250 ID=Cre16.g669250.t2.1.v5.5 annot-version=v5.5	1
ACAACTTTCTCTCTTTACA	Cre17.g734961.t1.1	4	-1	1	19	3128	3146	ACAACUUUCUCUCUUUACA	:: ...:::.:.:.:::::	UGGGGGGAGGGGAGGUUGU	Cleavage	pacid=30782663 locus=Cre17.g734961 ID=Cre17.g734961.t1.1.v5.5 annot-version=v5.5	1
ACAACTTTCTCTCTTTACA	Cre17.g734961.t2.1	4	-1	1	19	3124	3142	ACAACUUUCUCUCUUUACA	:: ...:::.:.:.:::::	UGGGGGGAGGGGAGGUUGU	Cleavage	pacid=30782664 locus=Cre17.g734961 ID=Cre17.g734961.t2.1.v5.5 annot-version=v5.5	1
ACAACTTTCTCTCTTTACA	Cre03.g152900.t1.1	4	-1	1	19	1600	1618	ACAACUUUCUCUCUUUACA	: :.:::::::::: :::	AGGAGAGAGAGAAAGCUGU	Cleavage	pacid=30787728 locus=Cre03.g152900 ID=Cre03.g152900.t1.1.v5.5 annot-version=v5.5	1
ACAACTTTCTCTCTTTACA	Cre16.g669126.t1.1	4	-1	1	19	1167	1185	ACAACUUUCUCUCUUUACA	: ::..:: ::::.:::::	UAUAGGGAUAGAAGGUUGU	Translation	pacid=30777672 locus=Cre16.g669126 ID=Cre16.g669126.t1.1.v5.5 annot-version=v5.5	1
ACAGTACTGTGATAGCTGAAGTA	Cre13.g584200.t1.2	4	-1	1	23	4416	4438	ACAGUACUGUGAUAGCUGAAGUA	::::::.: :.:.:: :::::::	UACUUCGGAUGUUACCGUACUGU	Cleavage	pacid=30784219 locus=Cre13.g584200 ID=Cre13.g584200.t1.2.v5.5 annot-version=v5.5	1
ACAGTACTGTGATAGCTGAAGTA	Cre03.g148450.t1.1	4	-1	1	23	2623	2645	ACAGUACUGUGAUAGCUGAAGUA	:: :.::.:.:..:::::: ::	GACAUUAGUUGUUGCAGUACGGU	Cleavage	pacid=30786687 locus=Cre03.g148450 ID=Cre03.g148450.t1.1.v5.5 annot-version=v5.5	1
ACAGTACTGTGATAGCTGAAGTA	Cre03.g178050.t1.1	4	-1	1	23	145	167	ACAGUACUGUGAUAGCUGAAGUA	.:: ::::: ::::::.::::	CGCUCAAGCUACCACAGUGCUGU	Cleavage	pacid=30787367 locus=Cre03.g178050 ID=Cre03.g178050.t1.1.v5.5 annot-version=v5.5	1
ACAGTACTGTGATAGCTGAAGTA	Cre07.g341700.t1.1	4	-1	1	23	4883	4905	ACAGUACUGUGAUAGCUGAAGUA	:::.::::.:::::::	GGAUAGUGCUGUCACGGUACUGU	Cleavage	pacid=30775040 locus=Cre07.g341700 ID=Cre07.g341700.t1.1.v5.5 annot-version=v5.5	1
ACAGTACTGTGATAGCTGAAGTA	Cre14.g626200.t1.1	4	-1	1	23	1442	1464	ACAGUACUGUGAUAGCUGAAGUA	:.: :::. :::::.::::::	UGCAACAGUGAUCACGGUACUGG	Cleavage	pacid=30776763 locus=Cre14.g626200 ID=Cre14.g626200.t1.1.v5.5 annot-version=v5.5	1
ACAGTACTGTGATAGCTGAAGTA	Cre02.g078950.t1.1	4	-1	1	23	3865	3887	ACAGUACUGUGAUAGCUGAAGUA	.:::::..::::.::::	UUGCCAGGCUAUUGCAGUGCUGU	Cleavage	pacid=30785993 locus=Cre02.g078950 ID=Cre02.g078950.t1.1.v5.5 annot-version=v5.5	1
ACAGTACTGTGATAGCTGAAGTA	Cre03.g169850.t1.2	4	-1	1	23	3195	3217	ACAGUACUGUGAUAGCUGAAGUA	::::.:::::: :::::	UAAGAGAGCUGUCACAGGACUGU	Cleavage	pacid=30787939 locus=Cre03.g169850 ID=Cre03.g169850.t1.2.v5.5 annot-version=v5.5	1
ACAGTACTGTGATAGCTGAAGTA	Cre32.g758597.t1.1	4	-1	1	23	2544	2566	ACAGUACUGUGAUAGCUGAAGUA	: :::::.:..: :::::::	GCGUGCAGCUGUUGCUGUACUGU	Cleavage	pacid=30778377 locus=Cre32.g758597 ID=Cre32.g758597.t1.1.v5.5 annot-version=v5.5	1
ACAGTACTGTGATAGCTGAAGTA	Cre07.g325717.t1.1	4	-1	1	23	112	134	ACAGUACUGUGAUAGCUGAAGUA	:..:::.: :.:::.::::	CUAAUUGGCUGUAAUAGUGCUGU	Translation	pacid=30774989 locus=Cre07.g325717 ID=Cre07.g325717.t1.1.v5.5 annot-version=v5.5	1
ACAGTACTGTGATAGCTGAAGTA	Cre01.g002100.t1.2	4	-1	1	23	4267	4289	ACAGUACUGUGAUAGCUGAAGUA	::: ::.::.:::::::	CAGGAAAGCCAUUACGGUACUGU	Cleavage	pacid=30788974 locus=Cre01.g002100 ID=Cre01.g002100.t1.2.v5.5 annot-version=v5.5	1
ACAGTACTGTGATAGCTGAAGTA	Cre06.g280420.t1.2	4	-1	1	23	3328	3350	ACAGUACUGUGAUAGCUGAAGUA	: : .:::.:::::::..::	GUCAUGGGCUGUCACAGUGUUGC	Cleavage	pacid=30778501 locus=Cre06.g280420 ID=Cre06.g280420.t1.2.v5.5 annot-version=v5.5	1
ACAGTACTGTGATAGCTGAAGTA	Cre01.g000050.t1.1	4	-1	1	23	4896	4918	ACAGUACUGUGAUAGCUGAAGUA	::: :.:::::::: :::	AGGCGCAGAUGUCACAGUAGUGU	Cleavage	pacid=30788759 locus=Cre01.g000050 ID=Cre01.g000050.t1.1.v5.5 annot-version=v5.5	1
ACGAAGCGGAAGTGAGAATGA	Cre03.g181100.t1.1	4	-1	1	21	40	60	ACGAAGCGGAAGUGAGAAUGA	:.. :.::.:::.:::::::	UUGCUUUCGCUUUCGCUUCGC	Cleavage	pacid=30786890 locus=Cre03.g181100 ID=Cre03.g181100.t1.1.v5.5 annot-version=v5.5	1
ACGAAGCGGAAGTGAGAATGA	Cre09.g394954.t1.1	4	-1	1	21	122	142	ACGAAGCGGAAGUGAGAAUGA	:.:::::..:::.:.: :::	ACGUUCUCGUUUCUGUUACGU	Cleavage	pacid=30781199 locus=Cre09.g394954 ID=Cre09.g394954.t1.1.v5.5 annot-version=v5.5	1
ACGAAGCGGAAGTGAGAATGA	Cre06.g289650.t1.2	4	-1	1	21	4328	4348	ACGAAGCGGAAGUGAGAAUGA	.:::: ::.: ::::::::	GUAUUCCCAUUACCGCUUCGA	Translation	pacid=30779905 locus=Cre06.g289650 ID=Cre06.g289650.t1.2.v5.5 annot-version=v5.5	1
ACGAAGCGGAAGTGAGAATGA	Cre14.g628050.t1.2	4	-1	1	21	3441	3461	ACGAAGCGGAAGUGAGAAUGA	: ::.: :: ::::::::::	CCUUUUUGACGUCCGCUUCGU	Translation	pacid=30776228 locus=Cre14.g628050 ID=Cre14.g628050.t1.2.v5.5 annot-version=v5.5	1
ACGAAGCGGAAGTGAGAATGA	Cre12.g492504.t1.1	4	-1	1	21	278	298	ACGAAGCGGAAGUGAGAAUGA	:::: :.::::::::: :	AUUUUCUGAUUUCCGCUUCAU	Cleavage	pacid=30792139 locus=Cre12.g492504 ID=Cre12.g492504.t1.1.v5.5 annot-version=v5.5	1
ACGAAGCGGAAGTGAGAATGA	Cre13.g573150.t1.1	4	-1	1	21	105	125	ACGAAGCGGAAGUGAGAAUGA	: :: :.:::::::::.:	AAACUCCCGCUUCCGCUUUGG	Cleavage	pacid=30784034 locus=Cre13.g573150 ID=Cre13.g573150.t1.1.v5.5 annot-version=v5.5	1
ACGAAGCGGAAGTGAGAATGA	Cre12.g505400.t1.2	4	-1	1	21	601	621	ACGAAGCGGAAGUGAGAAUGA	: : :: :::::::::.::	CGACUAUCUCUUCCGCUUUGU	Cleavage	pacid=30791736 locus=Cre12.g505400 ID=Cre12.g505400.t1.2.v5.5 annot-version=v5.5	1
ACGAAGCGGAAGTGAGAATGA	Cre03.g181100.t1.1	4	-1	1	21	40	60	ACGAAGCGGAAGUGAGAAUGA	:.. :.::.:::.:::::::	UUGCUUUCGCUUUCGCUUCGC	Cleavage	pacid=30786890 locus=Cre03.g181100 ID=Cre03.g181100.t1.1.v5.5 annot-version=v5.5	1
ACGAAGCGGAAGTGAGAATGA	Cre09.g394954.t1.1	4	-1	1	21	122	142	ACGAAGCGGAAGUGAGAAUGA	:.:::::..:::.:.: :::	ACGUUCUCGUUUCUGUUACGU	Cleavage	pacid=30781199 locus=Cre09.g394954 ID=Cre09.g394954.t1.1.v5.5 annot-version=v5.5	1
ACGAAGCGGAAGTGAGAATGA	Cre06.g289650.t1.2	4	-1	1	21	4328	4348	ACGAAGCGGAAGUGAGAAUGA	.:::: ::.: ::::::::	GUAUUCCCAUUACCGCUUCGA	Translation	pacid=30779905 locus=Cre06.g289650 ID=Cre06.g289650.t1.2.v5.5 annot-version=v5.5	1
ACGAAGCGGAAGTGAGAATGA	Cre14.g628050.t1.2	4	-1	1	21	3441	3461	ACGAAGCGGAAGUGAGAAUGA	: ::.: :: ::::::::::	CCUUUUUGACGUCCGCUUCGU	Translation	pacid=30776228 locus=Cre14.g628050 ID=Cre14.g628050.t1.2.v5.5 annot-version=v5.5	1
ACGAAGCGGAAGTGAGAATGA	Cre12.g492504.t1.1	4	-1	1	21	278	298	ACGAAGCGGAAGUGAGAAUGA	:::: :.::::::::: :	AUUUUCUGAUUUCCGCUUCAU	Cleavage	pacid=30792139 locus=Cre12.g492504 ID=Cre12.g492504.t1.1.v5.5 annot-version=v5.5	1
ACGAAGCGGAAGTGAGAATGA	Cre13.g573150.t1.1	4	-1	1	21	105	125	ACGAAGCGGAAGUGAGAAUGA	: :: :.:::::::::.:	AAACUCCCGCUUCCGCUUUGG	Cleavage	pacid=30784034 locus=Cre13.g573150 ID=Cre13.g573150.t1.1.v5.5 annot-version=v5.5	1
ACGAAGCGGAAGTGAGAATGA	Cre12.g505400.t1.2	4	-1	1	21	601	621	ACGAAGCGGAAGUGAGAAUGA	: : :: :::::::::.::	CGACUAUCUCUUCCGCUUUGU	Cleavage	pacid=30791736 locus=Cre12.g505400 ID=Cre12.g505400.t1.2.v5.5 annot-version=v5.5	1
AGAATTTTTTTTTGGGGAA	Cre16.g683931.t1.1	4	-1	1	19	123	141	AGAAUUUUUUUUUGGGGAA	::::.:::. .:.:.::::	UUCCUCAAGUGAGAGUUCU	Translation	pacid=30777823 locus=Cre16.g683931 ID=Cre16.g683931.t1.1.v5.5 annot-version=v5.5	1
AGAATTTTTTTTTGGGGAA	Cre16.g690319.t1.1	4	-1	1	19	306	324	AGAAUUUUUUUUUGGGGAA	:: ::.:.::..::::::	CUCACCGAGAAGGAAUUCU	Cleavage	pacid=30777955 locus=Cre16.g690319 ID=Cre16.g690319.t1.1.v5.5 annot-version=v5.5	1
AGAATTTTTTTTTGGGGAA	Cre17.g742866.t1.1	4	-1	1	19	1627	1645	AGAAUUUUUUUUUGGGGAA	::::. ::::::::. :.:	UUCCUAAAAAAAAAGCUUU	Cleavage	pacid=30782526 locus=Cre17.g742866 ID=Cre17.g742866.t1.1.v5.5 annot-version=v5.5	1
AGAATTTTTTTTTGGGGAA	Cre03.g170900.t1.1	4	-1	1	19	862	880	AGAAUUUUUUUUUGGGGAA	: .:::..:.:::.:::.:	UAUCCCGGAGAAAGAUUUU	Cleavage	pacid=30787663 locus=Cre03.g170900 ID=Cre03.g170900.t1.1.v5.5 annot-version=v5.5	1
AGAATTTTTTTTTGGGGAA	Cre16.g693900.t1.1	4	-1	1	19	3968	3986	AGAAUUUUUUUUUGGGGAA	::: .:::::.:.:::.:	UUCAAUAAAAAGAGAUUUU	Cleavage	pacid=30777630 locus=Cre16.g693900 ID=Cre16.g693900.t1.1.v5.5 annot-version=v5.5	1
AGAATTTTTTTTTGGGGAA	Cre02.g142366.t1.1	4	-1	1	19	2839	2857	AGAAUUUUUUUUUGGGGAA	:: : .::::.:::.::.:	UUACGUAAAAGAAAGUUUU	Cleavage	pacid=30785453 locus=Cre02.g142366 ID=Cre02.g142366.t1.1.v5.5 annot-version=v5.5	1
AGAATTTTTTTTTGGGGAA	Cre14.g618631.t1.1	4	-1	1	19	1395	1413	AGAAUUUUUUUUUGGGGAA	: : .::::::::.::::	UCCAUCAAAAAAAGAUUCA	Cleavage	pacid=30776687 locus=Cre14.g618631 ID=Cre14.g618631.t1.1.v5.5 annot-version=v5.5	1
AGAATTTTTTTTTGGGGAA	Cre05.g233402.t2.1	4	-1	1	19	108	126	AGAAUUUUUUUUUGGGGAA	:::. ::::::::::: :	UUCUAAAAAAAAAAAUUGU	Cleavage	pacid=30783154 locus=Cre05.g233402 ID=Cre05.g233402.t2.1.v5.5 annot-version=v5.5	1
AGAATTTTTTTTTGGGGAA	Cre09.g414100.t1.2	4	-1	1	19	213	231	AGAAUUUUUUUUUGGGGAA	:::. .::::..::::::	UUCUAGGAAAAGGAAUUCU	Cleavage	pacid=30780706 locus=Cre09.g414100 ID=Cre09.g414100.t1.2.v5.5 annot-version=v5.5	1
AGAGAAGAAAGAAAAAAAA	Cre09.g399997.t1.1	4	-1	1	19	3636	3654	AGAGAAGAAAGAAAAAAAA	::::::::.:::.::.:	UUUUUUUUUUUUUUUUUGA	Cleavage	pacid=30781258 locus=Cre09.g399997 ID=Cre09.g399997.t1.1.v5.5 annot-version=v5.5	1
AGAGAAGAAAGAAAAAAAA	Cre09.g400108.t1.1	4	-1	1	19	1561	1579	AGAGAAGAAAGAAAAAAAA	::::::::.:::.::.:	UUUUUUUUUUUUUUUUUGA	Cleavage	pacid=30780523 locus=Cre09.g400108 ID=Cre09.g400108.t1.1.v5.5 annot-version=v5.5	1
AGAGAAGAAAGAAAAAAAA	Cre17.g743697.t1.1	4	-1	1	19	1899	1917	AGAGAAGAAAGAAAAAAAA	::: ::::::::.::::	UUUCUUUUCUUUUUUCUGC	Cleavage	pacid=30781678 locus=Cre17.g743697 ID=Cre17.g743697.t1.1.v5.5 annot-version=v5.5	1
AGAGAAGAAAGAAAAAAAA	Cre13.g601519.t1.1	4	-1	1	19	9335	9353	AGAGAAGAAAGAAAAAAAA	::: : :.::::::::::	CUUUCUGUUUUUCUUCUCU	Cleavage	pacid=30784261 locus=Cre13.g601519 ID=Cre13.g601519.t1.1.v5.5 annot-version=v5.5	1
AGAGAAGAAAGAAAAAAAA	Cre02.g095032.t1.1	4	-1	1	19	8214	8232	AGAGAAGAAAGAAAAAAAA	::: : :.::::::::::	CUUUCUGUUUUUCUUCUCU	Cleavage	pacid=30786061 locus=Cre02.g095032 ID=Cre02.g095032.t1.1.v5.5 annot-version=v5.5	1
AGAGAAGAAAGAAAAAAAA	Cre03.g198288.t2.1	4	-1	1	19	2203	2221	AGAGAAGAAAGAAAAAAAA	::: : :.::::::::::	CUUUCUGUUUUUCUUCUCU	Cleavage	pacid=30788254 locus=Cre03.g198288 ID=Cre03.g198288.t2.1.v5.5 annot-version=v5.5	1
AGAGAAGAAAGAAAAAAAA	Cre03.g198288.t1.1	4	-1	1	19	2192	2210	AGAGAAGAAAGAAAAAAAA	::: : :.::::::::::	CUUUCUGUUUUUCUUCUCU	Cleavage	pacid=30788253 locus=Cre03.g198288 ID=Cre03.g198288.t1.1.v5.5 annot-version=v5.5	1
AGAGAAGAAAGAAAAAAAA	Cre03.g198288.t3.1	4	-1	1	19	2096	2114	AGAGAAGAAAGAAAAAAAA	::: : :.::::::::::	CUUUCUGUUUUUCUUCUCU	Cleavage	pacid=30788255 locus=Cre03.g198288 ID=Cre03.g198288.t3.1.v5.5 annot-version=v5.5	1
AGAGAAGAAAGAAAAAAAA	Cre08.g373367.t1.1	4	-1	1	19	1975	1993	AGAGAAGAAAGAAAAAAAA	::: ::::::::::. ::	CUUUCUUUCUUUCUUUCCU	Cleavage	pacid=30773763 locus=Cre08.g373367 ID=Cre08.g373367.t1.1.v5.5 annot-version=v5.5	1
AGAGAAGAAAGAAAAAAAA	Cre14.g622270.t1.1	4	-1	1	19	2293	2311	AGAGAAGAAAGAAAAAAAA	::: : :.::::::::::	CUUUCUGUUUUUCUUCUCU	Cleavage	pacid=30776187 locus=Cre14.g622270 ID=Cre14.g622270.t1.1.v5.5 annot-version=v5.5	1
AGAGAAGAAAGAAAAAAAA	Cre01.g010300.t1.2	4	-1	1	19	1830	1848	AGAGAAGAAAGAAAAAAAA	::: ::: ::::::::.:	GUUUCUUUAUUUCUUCUUU	Translation	pacid=30789395 locus=Cre01.g010300 ID=Cre01.g010300.t1.2.v5.5 annot-version=v5.5	1
AGAGAAGAAAGAAAAAAAA	Cre16.g666627.t1.1	4	-1	1	19	8465	8483	AGAGAAGAAAGAAAAAAAA	:: :: : .::::::::::	UUCUUCUCUUUUCUUCUCU	Cleavage	pacid=30777698 locus=Cre16.g666627 ID=Cre16.g666627.t1.1.v5.5 annot-version=v5.5	1
AGAGAAGAAAGAAAAAAAA	Cre02.g105851.t1.1	4	-1	1	19	71	89	AGAGAAGAAAGAAAAAAAA	: :::: .::::::::::	AUAUUUUCUUUUCUUCUCU	Cleavage	pacid=30786286 locus=Cre02.g105851 ID=Cre02.g105851.t1.1.v5.5 annot-version=v5.5	1
AGAGAAGAAAGAAAAAAAA	Cre16.g666602.t1.1	4	-1	1	19	5240	5258	AGAGAAGAAAGAAAAAAAA	:: :: : .::::::::::	UUCUUCUCUUUUCUUCUCU	Cleavage	pacid=30777360 locus=Cre16.g666602 ID=Cre16.g666602.t1.1.v5.5 annot-version=v5.5	1
AGAGAAGAAAGAAAAAAAA	Cre06.g278273.t1.1	4	-1	1	19	2916	2934	AGAGAAGAAAGAAAAAAAA	:: :: : .::::::::::	UUCUUCUCUUUUCUUCUCU	Cleavage	pacid=30778902 locus=Cre06.g278273 ID=Cre06.g278273.t1.1.v5.5 annot-version=v5.5	1
AGAGAAGAAAGAAAAAAAA	Cre07.g333711.t1.1	4	-1	1	19	3087	3105	AGAGAAGAAAGAAAAAAAA	:: :: : .::::::::::	UUCUUCUCUUUUCUUCUCU	Cleavage	pacid=30774262 locus=Cre07.g333711 ID=Cre07.g333711.t1.1.v5.5 annot-version=v5.5	1
AGAGAAGAAAGAAAAAAAA	Cre30.g758247.t1.1	4	-1	1	19	2476	2494	AGAGAAGAAAGAAAAAAAA	:: :: : .::::::::::	UUCUUCUCUUUUCUUCUCU	Cleavage	pacid=30781562 locus=Cre30.g758247 ID=Cre30.g758247.t1.1.v5.5 annot-version=v5.5	1
AGAGAAGAAAGAAAAAAAA	Cre08.g373421.t1.1	4	-1	1	19	5	23	AGAGAAGAAAGAAAAAAAA	:: :: : .::::::::::	UUCUUCUCUUUUCUUCUCU	Cleavage	pacid=30773836 locus=Cre08.g373421 ID=Cre08.g373421.t1.1.v5.5 annot-version=v5.5	1
AGAGAAGAAAGAAAAAAAA	Cre17.g742866.t1.1	4	-1	1	19	1514	1532	AGAGAAGAAAGAAAAAAAA	:: :: : .::::::::::	UUCUUCUCUUUUCUUCUCU	Cleavage	pacid=30782526 locus=Cre17.g742866 ID=Cre17.g742866.t1.1.v5.5 annot-version=v5.5	1
AGAGAAGAAAGAAAAAAAA	Cre17.g743447.t1.1	4	-1	1	19	2342	2360	AGAGAAGAAAGAAAAAAAA	:: :: : .::::::::::	UUCUUCUCUUUUCUUCUCU	Cleavage	pacid=30782694 locus=Cre17.g743447 ID=Cre17.g743447.t1.1.v5.5 annot-version=v5.5	1
AGAGAAGAAAGAAAAAAAA	Cre02.g093252.t1.1	4	-1	1	19	2102	2120	AGAGAAGAAAGAAAAAAAA	:: :: : .::::::::::	UUCUUCUCUUUUCUUCUCU	Cleavage	pacid=30786219 locus=Cre02.g093252 ID=Cre02.g093252.t1.1.v5.5 annot-version=v5.5	1
AGAGAAGAAAGAAAAAAAA	Cre06.g278290.t1.1	4	-1	1	19	1648	1666	AGAGAAGAAAGAAAAAAAA	:: :: : .::::::::::	UUCUUCUCUUUUCUUCUCU	Cleavage	pacid=30778632 locus=Cre06.g278290 ID=Cre06.g278290.t1.1.v5.5 annot-version=v5.5	2
AGAGAAGAAAGAAAAAAAA	Cre06.g278290.t1.1	4	-1	1	19	1988	2006	AGAGAAGAAAGAAAAAAAA	:: :: : .::::::::::	UUCUUCUCUUUUCUUCUCU	Cleavage	pacid=30778632 locus=Cre06.g278290 ID=Cre06.g278290.t1.1.v5.5 annot-version=v5.5	2
AGAGAAGAAAGAAAAAAAA	Cre06.g278275.t1.1	4	-1	1	19	1592	1610	AGAGAAGAAAGAAAAAAAA	:: :: : .::::::::::	UUCUUCUCUUUUCUUCUCU	Cleavage	pacid=30778870 locus=Cre06.g278275 ID=Cre06.g278275.t1.1.v5.5 annot-version=v5.5	1
AGAGAAGAAAGAAAAAAAA	Cre01.g042402.t1.1	4	-1	1	19	902	920	AGAGAAGAAAGAAAAAAAA	: ::: : :::::::.:::	UGUUUCUCCUUUCUUUUCU	Cleavage	pacid=30789499 locus=Cre01.g042402 ID=Cre01.g042402.t1.1.v5.5 annot-version=v5.5	1
AGAGAAGAAAGAAAAAAAA	Cre05.g234892.t1.1	4	-1	1	19	1324	1342	AGAGAAGAAAGAAAAAAAA	:: :: : .::::::::::	UUCUUCUCUUUUCUUCUCU	Cleavage	pacid=30782955 locus=Cre05.g234892 ID=Cre05.g234892.t1.1.v5.5 annot-version=v5.5	1
AGAGAAGAAAGAAAAAAAA	Cre10.g445251.t1.1	4	-1	1	19	20	38	AGAGAAGAAAGAAAAAAAA	:: :: : .::::::::::	UUCUUCUCUUUUCUUCUCU	Cleavage	pacid=30789802 locus=Cre10.g445251 ID=Cre10.g445251.t1.1.v5.5 annot-version=v5.5	2
AGAGAAGAAAGAAAAAAAA	Cre10.g445251.t1.1	4	-1	1	19	1108	1126	AGAGAAGAAAGAAAAAAAA	:: :: : .::::::::::	UUCUUCUCUUUUCUUCUCU	Cleavage	pacid=30789802 locus=Cre10.g445251 ID=Cre10.g445251.t1.1.v5.5 annot-version=v5.5	2
AGAGAAGAAAGAAAAAAAA	Cre25.g756147.t1.1	4	-1	1	19	1091	1109	AGAGAAGAAAGAAAAAAAA	:: :: : .::::::::::	UUCUUCUCUUUUCUUCUCU	Cleavage	pacid=30783808 locus=Cre25.g756147 ID=Cre25.g756147.t1.1.v5.5 annot-version=v5.5	1
AGAGAAGAAAGAAAAAAAA	Cre16.g668481.t1.1	4	-1	1	19	1047	1065	AGAGAAGAAAGAAAAAAAA	:: :: : .::::::::::	UUCUUCUCUUUUCUUCUCU	Cleavage	pacid=30777736 locus=Cre16.g668481 ID=Cre16.g668481.t1.1.v5.5 annot-version=v5.5	1
AGAGAAGAAAGAAAAAAAA	Cre16.g669549.t1.1	4	-1	1	19	984	1002	AGAGAAGAAAGAAAAAAAA	:: :: : .::::::::::	UUCUUCUCUUUUCUUCUCU	Cleavage	pacid=30777811 locus=Cre16.g669549 ID=Cre16.g669549.t1.1.v5.5 annot-version=v5.5	1
AGGCCCTTAGATGAGAGCTCA	Cre02.g104150.t1.1	4	-1	1	21	5530	5550	AGGCCCUUAGAUGAGAGCUCA	::::: ::::::.:::::	GGAGCUGUCAUCUGAGGGCGA	Cleavage	pacid=30785013 locus=Cre02.g104150 ID=Cre02.g104150.t1.1.v5.5 annot-version=v5.5	1
AGGCCCTTAGATGAGAGCTCA	Cre04.g214500.t1.1	4	-1	1	21	137	157	AGGCCCUUAGAUGAGAGCUCA	::: ::: : :::.:::::::	UGAACUCGCUUCUGAGGGCCU	Cleavage	pacid=30791131 locus=Cre04.g214500 ID=Cre04.g214500.t1.1.v5.5 annot-version=v5.5	1
AGGCCCTTAGATGAGAGCTCA	Cre06.g309951.t1.1	4	-1	1	21	13835	13855	AGGCCCUUAGAUGAGAGCUCA	:::.:. :.::::::::: :	CGAGUUUACGUCUAAGGGCGU	Cleavage	pacid=30779297 locus=Cre06.g309951 ID=Cre06.g309951.t1.1.v5.5 annot-version=v5.5	1
AGGCCCTTAGATGAGAGCTCA	Cre13.g590200.t1.1	4	-1	1	21	1134	1153	AGGCCCUUAGAUGAGAGCUCA	:: :::::: ::::::::::	AGACCUCUCA-CUAAGGGCCU	Translation	pacid=30784186 locus=Cre13.g590200 ID=Cre13.g590200.t1.1.v5.5 annot-version=v5.5	3
AGGCCCTTAGATGAGAGCTCA	Cre13.g589940.t1.1	4	-1	1	21	1326	1345	AGGCCCUUAGAUGAGAGCUCA	:: :::::: ::::::::::	AGACCUCUCA-CUAAGGGCCU	Translation	pacid=30783901 locus=Cre13.g589940 ID=Cre13.g589940.t1.1.v5.5 annot-version=v5.5	1
AGGCCCTTAGATGAGAGCTCA	Cre14.g613550.t1.2	4	-1	1	21	1962	1982	AGGCCCUUAGAUGAGAGCUCA	:.::::. ::.:::::::	AUCGUUCUCGCCUGAGGGCCU	Translation	pacid=30776510 locus=Cre14.g613550 ID=Cre14.g613550.t1.2.v5.5 annot-version=v5.5	1
AGGCCCTTAGATGAGAGCTCA	Cre14.g613600.t1.2	4	-1	1	21	233	253	AGGCCCUUAGAUGAGAGCUCA	:.::::. ::.:::::::	AUCGUUCUCGCCUGAGGGCCU	Translation	pacid=30776197 locus=Cre14.g613600 ID=Cre14.g613600.t1.2.v5.5 annot-version=v5.5	1
AGGCCCTTAGATGAGAGCTCA	Cre16.g680900.t1.2	4	-1	1	21	91	111	AGGCCCUUAGAUGAGAGCUCA	:::: : : :::.:::::::	CGAGCCCGCCUCUGAGGGCCU	Cleavage	pacid=30777306 locus=Cre16.g680900 ID=Cre16.g680900.t1.2.v5.5 annot-version=v5.5	1
AGGCCCTTAGATGAGAGCTCA	Cre14.g610631.t1.1	4	-1	1	21	2045	2065	AGGCCCUUAGAUGAGAGCUCA	: :: .:::::: :::::::	AGUGCAUUCAUCUUAGGGCCU	Cleavage	pacid=30776450 locus=Cre14.g610631 ID=Cre14.g610631.t1.1.v5.5 annot-version=v5.5	1
AGGCCCTTAGATGAGAGCTCA	Cre14.g610582.t1.1	4	-1	1	21	1964	1984	AGGCCCUUAGAUGAGAGCUCA	: :: .:::::: :::::::	AGUGCAUUCAUCUUAGGGCCU	Cleavage	pacid=30776523 locus=Cre14.g610582 ID=Cre14.g610582.t1.1.v5.5 annot-version=v5.5	1
AGGCCCTTAGATGAGAGCTCA	Cre01.g050050.t1.2	4	-1	1	21	1178	1198	AGGCCCUUAGAUGAGAGCUCA	::::: :.:: ::::::::	GGAGCUGGCGUCCAAGGGCCU	Cleavage	pacid=30789589 locus=Cre01.g050050 ID=Cre01.g050050.t1.2.v5.5 annot-version=v5.5	1
AGGCCCTTAGATGAGAGCTCA	Cre16.g682850.t1.2	4	-1	1	21	918	938	AGGCCCUUAGAUGAGAGCUCA	:: :::.:.:.:::::.:	GCCGCCCUCGUUUGAGGGCUU	Cleavage	pacid=30777466 locus=Cre16.g682850 ID=Cre16.g682850.t1.2.v5.5 annot-version=v5.5	1
AGGCCCTTAGATGAGAGCTCA	Cre14.g612950.t1.1	4	-1	1	21	2484	2504	AGGCCCUUAGAUGAGAGCUCA	::::: :.: :..::::::	GCAGCUCGCGUAUGGGGGCCU	Translation	pacid=30776551 locus=Cre14.g612950 ID=Cre14.g612950.t1.1.v5.5 annot-version=v5.5	1
AGGCCCTTAGATGAGAGCTCA	Cre03.g200350.t1.2	4	-1	1	21	1322	1342	AGGCCCUUAGAUGAGAGCUCA	:.:: ..:::.:::::::	CUCGUUCGUGUCUGAGGGCCU	Cleavage	pacid=30787014 locus=Cre03.g200350 ID=Cre03.g200350.t1.2.v5.5 annot-version=v5.5	1
AGGCCCTTAGATGAGAGCTCA	Cre09.g388700.t1.1	4	-1	1	21	4440	4460	AGGCCCUUAGAUGAGAGCUCA	:::: ::. ::.:::::.:	GCAGCUGUCGACUGAGGGCUU	Translation	pacid=30781464 locus=Cre09.g388700 ID=Cre09.g388700.t1.1.v5.5 annot-version=v5.5	1
AGGCCCTTAGATGAGAGCTCA	Cre03.g200350.t2.1	4	-1	1	21	1131	1151	AGGCCCUUAGAUGAGAGCUCA	:.:: ..:::.:::::::	CUCGUUCGUGUCUGAGGGCCU	Cleavage	pacid=30787015 locus=Cre03.g200350 ID=Cre03.g200350.t2.1.v5.5 annot-version=v5.5	1
AGGCCCTTAGATGAGAGCTCA	Cre16.g685300.t1.2	4	-1	1	21	38	58	AGGCCCUUAGAUGAGAGCUCA	::::. ::: ::::::::	CAAGCUUGCAUGUAAGGGCCG	Translation	pacid=30777881 locus=Cre16.g685300 ID=Cre16.g685300.t1.2.v5.5 annot-version=v5.5	1
AGGCCCTTAGATGAGAGCTCA	Cre06.g278176.t1.1	4	-1	1	21	724	744	AGGCCCUUAGAUGAGAGCUCA	.:::: :::::.. :::::	CCGGCUCGCAUCUGGUGGCCU	Cleavage	pacid=30780139 locus=Cre06.g278176 ID=Cre06.g278176.t1.1.v5.5 annot-version=v5.5	1
AGGCCCTTAGATGAGAGCTCA	Cre09.g386747.t1.1	4	-1	1	21	598	618	AGGCCCUUAGAUGAGAGCUCA	::::: ..:::.:::::.	CAAGCUCCUGUCUGAGGGCUG	Cleavage	pacid=30780248 locus=Cre09.g386747 ID=Cre09.g386747.t1.1.v5.5 annot-version=v5.5	1
AGGCCCTTAGATGAGAGCTCA	Cre17.g739000.t1.1	4	-1	1	21	219	239	AGGCCCUUAGAUGAGAGCUCA	::::: :::.::.:: .::	CCAGCUCCCAUUUAGGGUUCU	Cleavage	pacid=30782347 locus=Cre17.g739000 ID=Cre17.g739000.t1.1.v5.5 annot-version=v5.5	1
AGGCCCTTAGATGAGAGCTCA	Cre17.g739000.t2.1	4	-1	1	21	58	78	AGGCCCUUAGAUGAGAGCUCA	::::: :::.::.:: .::	CCAGCUCCCAUUUAGGGUUCU	Cleavage	pacid=30782348 locus=Cre17.g739000 ID=Cre17.g739000.t2.1.v5.5 annot-version=v5.5	1
AGGCCCTTAGATGAGAGCTCA	Cre09.g395065.t1.1	4	-1	1	21	2188	2208	AGGCCCUUAGAUGAGAGCUCA	.:::: .::. ::::::::	AUGGCUCCUAUUCAAGGGCCU	Cleavage	pacid=30780897 locus=Cre09.g395065 ID=Cre09.g395065.t1.1.v5.5 annot-version=v5.5	1
AGGCCCTTAGATGAGAGCTCA	Cre01.g020750.t1.2	4	-1	1	21	67	87	AGGCCCUUAGAUGAGAGCUCA	:: : :::.:::::::.:	UUUGCCCGCAUUUAAGGGCUU	Cleavage	pacid=30788860 locus=Cre01.g020750 ID=Cre01.g020750.t1.2.v5.5 annot-version=v5.5	1
AGGCCCTTAGATGAGAGCTCA	Cre02.g141826.t1.1	4	-1	1	21	154	174	AGGCCCUUAGAUGAGAGCUCA	::: ::: ::.:::::::	GCAGCAGUCAACUGAGGGCCU	Translation	pacid=30785221 locus=Cre02.g141826 ID=Cre02.g141826.t1.1.v5.5 annot-version=v5.5	1
AGGCCCTTAGATGAGAGCTCA	Cre13.g570951.t1.1	4	-1	1	21	4346	4366	AGGCCCUUAGAUGAGAGCUCA	.:: :.:::::::::..:	ACGGCGGUUAUCUAAGGGUUU	Cleavage	pacid=30784076 locus=Cre13.g570951 ID=Cre13.g570951.t1.1.v5.5 annot-version=v5.5	1
AGGTGGAAGACAGATCATTGA	Cre17.g731591.t1.1	4	-1	1	21	954	974	AGGUGGAAGACAGAUCAUUGA	: ::::.:::::: :...:.:	UGAAUGGUCUGUCCUUUGCUU	Cleavage	pacid=30781873 locus=Cre17.g731591 ID=Cre17.g731591.t1.1.v5.5 annot-version=v5.5	1
AGGTGGAAGACAGATCATTGA	Cre17.g731650.t1.2	4	-1	1	21	930	950	AGGUGGAAGACAGAUCAUUGA	: ::::.:::::: :...:.:	UGAAUGGUCUGUCCUUUGCUU	Cleavage	pacid=30782715 locus=Cre17.g731650 ID=Cre17.g731650.t1.2.v5.5 annot-version=v5.5	1
AGGTGGAAGACAGATCATTGA	Cre17.g731571.t1.1	4	-1	1	21	847	867	AGGUGGAAGACAGAUCAUUGA	: ::::.:::::: :...:.:	UGAAUGGUCUGUCCUUUGCUU	Cleavage	pacid=30781822 locus=Cre17.g731571 ID=Cre17.g731571.t1.1.v5.5 annot-version=v5.5	1
AGGTGGAAGACAGATCATTGA	Cre06.g284450.t1.2	4	-1	1	21	1119	1139	AGGUGGAAGACAGAUCAUUGA	::. :: ::::::::..:.:	GCAGGGAGCUGUCUUCUGCUU	Cleavage	pacid=30779490 locus=Cre06.g284450 ID=Cre06.g284450.t1.2.v5.5 annot-version=v5.5	1
AGGTGGAAGACAGATCATTGA	Cre01.g002650.t1.2	4	-1	1	21	2237	2257	AGGUGGAAGACAGAUCAUUGA	:::: :::::: ::.:::	AGUAUGAGCUGUCUCCCGCCU	Cleavage	pacid=30789610 locus=Cre01.g002650 ID=Cre01.g002650.t1.2.v5.5 annot-version=v5.5	1
AGGTGGAAGACAGATCATTGA	Cre03.g167150.t1.2	4	-1	1	21	2316	2336	AGGUGGAAGACAGAUCAUUGA	.:.:: :::::: ::::::	GUAGUGCCCUGUCUGCCACCU	Cleavage	pacid=30787918 locus=Cre03.g167150 ID=Cre03.g167150.t1.2.v5.5 annot-version=v5.5	1
AGGTGGAAGACAGATCATTGA	Cre16.g650600.t1.2	4	-1	1	21	1729	1749	AGGUGGAAGACAGAUCAUUGA	:: ::::::: ::.::::	CGAAGCAUCUGUCCUCUACCU	Cleavage	pacid=30777876 locus=Cre16.g650600 ID=Cre16.g650600.t1.2.v5.5 annot-version=v5.5	1
AGGTGGAAGACAGATCATTGA	Cre03.g198850.t1.2	4	-1	1	21	660	680	AGGUGGAAGACAGAUCAUUGA	.: : ::::::::::.::	AGGACGCUCUGUCUUCCGCCA	Cleavage	pacid=30788164 locus=Cre03.g198850 ID=Cre03.g198850.t1.2.v5.5 annot-version=v5.5	1
AGGTGGAAGACAGATCATTGA	Cre03.g198863.t1.1	4	-1	1	21	549	569	AGGUGGAAGACAGAUCAUUGA	.: : ::::::::::.::	AGGACGCUCUGUCUUCCGCCA	Cleavage	pacid=30787578 locus=Cre03.g198863 ID=Cre03.g198863.t1.1.v5.5 annot-version=v5.5	1
ATGGTCGCCTTTGATAGACGA	Cre09.g414700.t1.2	4	-1	1	21	244	264	AUGGUCGCCUUUGAUAGACGA	:: ::.:: ::::::::::	GCGGCUGUCCAAGGCGACCAA	Cleavage	pacid=30780326 locus=Cre09.g414700 ID=Cre09.g414700.t1.2.v5.5 annot-version=v5.5	1
ATGGTCGCCTTTGATAGACGA	Cre16.g689550.t1.1	4	-1	1	21	3461	3481	AUGGUCGCCUUUGAUAGACGA	:::::: :::.::::.:. :	CCGUCUAGCAAGGGCGGCUCU	Cleavage	pacid=30776905 locus=Cre16.g689550 ID=Cre16.g689550.t1.1.v5.5 annot-version=v5.5	1
ATGGTCGCCTTTGATAGACGA	Cre06.g275600.t1.2	4	-1	1	21	1975	1995	AUGGUCGCCUUUGAUAGACGA	::: ::::.::::::.: .:	ACGUGUAUCGAAGGCGGCGGU	Cleavage	pacid=30779364 locus=Cre06.g275600 ID=Cre06.g275600.t1.2.v5.5 annot-version=v5.5	1
ATGGTCGCCTTTGATAGACGA	Cre10.g451400.t1.1	4	-1	1	21	266	286	AUGGUCGCCUUUGAUAGACGA	:::: :::::.: ::.:.::	GCGUCCAUCAAGGACGGCUAU	Cleavage	pacid=30789788 locus=Cre10.g451400 ID=Cre10.g451400.t1.1.v5.5 annot-version=v5.5	1
ATGGTCGCCTTTGATAGACGA	Cre07.g325711.t1.1	4	-1	1	21	1384	1404	AUGGUCGCCUUUGAUAGACGA	.::::::..: ::::.:..:	GUGUCUAUUGAUGGCGGCUGU	Translation	pacid=30775146 locus=Cre07.g325711 ID=Cre07.g325711.t1.1.v5.5 annot-version=v5.5	1
ATGGTCGCCTTTGATAGACGA	Cre16.g682550.t1.1	4	-1	1	21	16368	16388	AUGGUCGCCUUUGAUAGACGA	:: . ::::.:::::::::	CCGCUGAUCAGAGGCGACCAC	Cleavage	pacid=30778132 locus=Cre16.g682550 ID=Cre16.g682550.t1.1.v5.5 annot-version=v5.5	1
ATGGTCGCCTTTGATAGACGA	Cre16.g682550.t2.1	4	-1	1	21	14982	15002	AUGGUCGCCUUUGAUAGACGA	:: . ::::.:::::::::	CCGCUGAUCAGAGGCGACCAC	Cleavage	pacid=30778133 locus=Cre16.g682550 ID=Cre16.g682550.t2.1.v5.5 annot-version=v5.5	1
ATGGTCGCCTTTGATAGACGA	Cre16.g682550.t3.1	4	-1	1	21	12163	12183	AUGGUCGCCUUUGAUAGACGA	:: . ::::.:::::::::	CCGCUGAUCAGAGGCGACCAC	Cleavage	pacid=30778134 locus=Cre16.g682550 ID=Cre16.g682550.t3.1.v5.5 annot-version=v5.5	1
ATGGTCGCCTTTGATAGACGA	Cre09.g389500.t1.1	4	-1	1	21	1247	1267	AUGGUCGCCUUUGAUAGACGA	:: : :::::.::::.:::	GCGGCGAUCAAGGGCGGCCAC	Cleavage	pacid=30781348 locus=Cre09.g389500 ID=Cre09.g389500.t1.1.v5.5 annot-version=v5.5	1
ATGGTCGCCTTTGATAGACGA	Cre09.g389500.t2.1	4	-1	1	21	1247	1267	AUGGUCGCCUUUGAUAGACGA	:: : :::::.::::.:::	GCGGCGAUCAAGGGCGGCCAC	Cleavage	pacid=30781349 locus=Cre09.g389500 ID=Cre09.g389500.t2.1.v5.5 annot-version=v5.5	1
ATGGTCGCCTTTGATAGACGA	Cre16.g668100.t1.2	4	-1	1	21	765	785	AUGGUCGCCUUUGAUAGACGA	::::: :.:::::::::.	ACGUCUUACGAAGGCGACCGG	Cleavage	pacid=30777909 locus=Cre16.g668100 ID=Cre16.g668100.t1.2.v5.5 annot-version=v5.5	1
ATGGTCGCCTTTGATAGACGA	Cre05.g233551.t1.1	4	-1	1	21	9121	9141	AUGGUCGCCUUUGAUAGACGA	.: .::::::.::: :::.:	AUGGUUAUCAAGGGCCACCGU	Cleavage	pacid=30783356 locus=Cre05.g233551 ID=Cre05.g233551.t1.1.v5.5 annot-version=v5.5	1
ATGGTCGCCTTTGATAGACGA	Cre07.g328350.t1.2	4	-1	1	21	732	752	AUGGUCGCCUUUGAUAGACGA	::. ::.::::::::::	GGUGCUGGCAGAGGCGACCAU	Cleavage	pacid=30774263 locus=Cre07.g328350 ID=Cre07.g328350.t1.2.v5.5 annot-version=v5.5	1
ATGGTCGCCTTTGATAGACGA	Cre09.g397327.t1.1	4	-1	1	21	2686	2706	AUGGUCGCCUUUGAUAGACGA	::::. : ::::.:.::::	CAGUCUGGCCAAGGUGGCCAU	Cleavage	pacid=30781509 locus=Cre09.g397327 ID=Cre09.g397327.t1.1.v5.5 annot-version=v5.5	1
ATGGTCGCCTTTGATAGACGA	Cre12.g550900.t1.2	4	-1	1	21	2446	2466	AUGGUCGCCUUUGAUAGACGA	::::. :...::.:.::::	GGGUCUGGCGGGGGUGGCCAU	Cleavage	pacid=30793459 locus=Cre12.g550900 ID=Cre12.g550900.t1.2.v5.5 annot-version=v5.5	1
ATGGTCGCCTTTGATAGACGA	Cre02.g097500.t1.1	4	-1	1	21	2712	2732	AUGGUCGCCUUUGAUAGACGA	.: : .::::.::::::::	CUGCCCGUCAAGGGCGACCAA	Cleavage	pacid=30786040 locus=Cre02.g097500 ID=Cre02.g097500.t1.1.v5.5 annot-version=v5.5	1
ATGGTCGCCTTTGATAGACGA	Cre06.g257950.t1.2	4	-1	1	21	2770	2790	AUGGUCGCCUUUGAUAGACGA	: ::.:....::::.::::	GGGGCUGUUGGGGGCGGCCAU	Cleavage	pacid=30779940 locus=Cre06.g257950 ID=Cre06.g257950.t1.2.v5.5 annot-version=v5.5	1
ATGGTCGCCTTTGATAGACGA	Cre09.g386748.t1.1	4	-1	1	21	1847	1867	AUGGUCGCCUUUGAUAGACGA	.::: . :::::::::::.	GUGUCCGACAAAGGCGACCGG	Cleavage	pacid=30780616 locus=Cre09.g386748 ID=Cre09.g386748.t1.1.v5.5 annot-version=v5.5	1
ATGGTCGCCTTTGATAGACGA	Cre11.g481500.t1.2	4	-1	1	21	601	621	AUGGUCGCCUUUGAUAGACGA	.: .:: :::.::::::::	GUGGUUACCAAGGGCGACCAG	Cleavage	pacid=30775551 locus=Cre11.g481500 ID=Cre11.g481500.t1.2.v5.5 annot-version=v5.5	1
ATGGTCGCCTTTGATAGACGA	Cre13.g586650.t1.1	4	-1	1	21	79	99	AUGGUCGCCUUUGAUAGACGA	.::: : .::::::::: ::	AUGUCGACUAAAGGCGACGAU	Cleavage	pacid=30783981 locus=Cre13.g586650 ID=Cre13.g586650.t1.1.v5.5 annot-version=v5.5	1
ATGGTCGCCTTTGATAGACGA	Cre13.g562650.t1.1	4	-1	1	21	1844	1864	AUGGUCGCCUUUGAUAGACGA	: :: ::::.::::::.:	CAGCCUCUCAAGGGCGACUAG	Cleavage	pacid=30784233 locus=Cre13.g562650 ID=Cre13.g562650.t1.1.v5.5 annot-version=v5.5	1
ATTCAAATGAGAACTTTGACA	Cre02.g141986.t1.1	4	-1	1	21	110	130	AUUCAAAUGAGAACUUUGACA	:: :.:: :::::.::::::	UGCCGAACUUCUCGUUUGAAC	Cleavage	pacid=30785267 locus=Cre02.g141986 ID=Cre02.g141986.t1.1.v5.5 annot-version=v5.5	1
ATTCAAATGAGAACTTTGACA	Cre01.g000500.t1.1	4	-1	1	21	2232	2252	AUUCAAAUGAGAACUUUGACA	::::: ::: :::::::.	AUUCAAACUUCACAUUUGAGC	Translation	pacid=30788357 locus=Cre01.g000500 ID=Cre01.g000500.t1.1.v5.5 annot-version=v5.5	1
ATTTGATCAGAGTCTCTTA	Cre09.g395750.t1.1	4	-1	1	19	2619	2637	AUUUGAUCAGAGUCUCUUA	.:::::::::::::: :	CCGGAGACUCUGAUCAACU	Cleavage	pacid=30780533 locus=Cre09.g395750 ID=Cre09.g395750.t1.1.v5.5 annot-version=v5.5	1
ATTTGATCAGAGTCTCTTA	Cre10.g441850.t1.1	4	-1	1	19	62	80	AUUUGAUCAGAGUCUCUUA	:.:::::::.::. ::::	UGAGAGACUUUGGACAAAA	Cleavage	pacid=30789829 locus=Cre10.g441850 ID=Cre10.g441850.t1.1.v5.5 annot-version=v5.5	1
ATTTGATCAGAGTCTCTTA	Cre10.g441850.t2.1	4	-1	1	19	62	80	AUUUGAUCAGAGUCUCUUA	:.:::::::.::. ::::	UGAGAGACUUUGGACAAAA	Cleavage	pacid=30789830 locus=Cre10.g441850 ID=Cre10.g441850.t2.1.v5.5 annot-version=v5.5	1
ATTTGATCAGAGTCTCTTA	Cre13.g605250.t1.1	4	-1	1	19	4762	4780	AUUUGAUCAGAGUCUCUUA	:: :.:::::::. :::.:	UACGGGACUCUGGCCAAGU	Cleavage	pacid=30783970 locus=Cre13.g605250 ID=Cre13.g605250.t1.1.v5.5 annot-version=v5.5	1
ATTTGATCAGAGTCTCTTA	Cre03.g144907.t1.1	4	-1	1	19	521	539	AUUUGAUCAGAGUCUCUUA	:: ::::: ::::::::.	UACGAGACGCUGAUCAAGC	Translation	pacid=30786936 locus=Cre03.g144907 ID=Cre03.g144907.t1.1.v5.5 annot-version=v5.5	1
ATTTGATCAGAGTCTCTTA	Cre04.g220076.t1.1	4	-1	1	19	573	591	AUUUGAUCAGAGUCUCUUA	:.: .:.:::::.:::..:	UGACGGGCUCUGGUCAGGU	Cleavage	pacid=30791511 locus=Cre04.g220076 ID=Cre04.g220076.t1.1.v5.5 annot-version=v5.5	1
ATTTGATCAGAGTCTCTTA	Cre08.g367500.t1.1	4	-1	1	19	1394	1412	AUUUGAUCAGAGUCUCUUA	:.::. ::::::.: ::::	UGAGGCACUCUGGUGAAAU	Cleavage	pacid=30774166 locus=Cre08.g367500 ID=Cre08.g367500.t1.1.v5.5 annot-version=v5.5	1
ATTTGATCAGAGTCTCTTA	Cre13.g568350.t1.1	4	-1	1	19	5332	5350	AUUUGAUCAGAGUCUCUUA	:. : :::::::.:::..:	UGCGUGACUCUGGUCAGGU	Cleavage	pacid=30784671 locus=Cre13.g568350 ID=Cre13.g568350.t1.1.v5.5 annot-version=v5.5	1
CAAAGCGGCTGCAGCACGTGA	Cre10.g465050.t1.1	4	-1	1	21	1628	1648	CAAAGCGGCUGCAGCACGUGA	::::::::::::::::::	UCACGUGCUGCAGCCGCUGGA	Cleavage	pacid=30790456 locus=Cre10.g465050 ID=Cre10.g465050.t1.1.v5.5 annot-version=v5.5	1
CAAAGCGGCTGCAGCACGTGA	Cre04.g214801.t3.1	4	-1	1	21	671	691	CAAAGCGGCUGCAGCACGUGA	::.::::::::.::: :: ::	UCGCGUGCUGCGGCCACUCUG	Cleavage	pacid=30791264 locus=Cre04.g214801 ID=Cre04.g214801.t3.1.v5.5 annot-version=v5.5	1
CAAAGCGGCTGCAGCACGTGA	Cre02.g095142.t1.1	4	-1	1	21	4047	4067	CAAAGCGGCUGCAGCACGUGA	:::::::: :::::::::	CCACGUGCUACAGCCGCUUCA	Cleavage	pacid=30784926 locus=Cre02.g095142 ID=Cre02.g095142.t1.1.v5.5 annot-version=v5.5	1
CAAAGCGGCTGCAGCACGTGA	Cre12.g554550.t1.2	4	-1	1	21	564	584	CAAAGCGGCUGCAGCACGUGA	:::::::::: :::::: :	GCACGUGCUGCCGCCGCUGUA	Translation	pacid=30793231 locus=Cre12.g554550 ID=Cre12.g554550.t1.2.v5.5 annot-version=v5.5	1
CAAAGCGGCTGCAGCACGTGA	Cre03.g170950.t1.2	4	-1	1	21	497	517	CAAAGCGGCUGCAGCACGUGA	:: ::::::::::.::::	GCAAGUGCUGCAGCUGCUUCU	Cleavage	pacid=30787142 locus=Cre03.g170950 ID=Cre03.g170950.t1.2.v5.5 annot-version=v5.5	1
CAAAGCGGCTGCAGCACGTGA	Cre16.g691450.t1.2	4	-1	1	21	181	201	CAAAGCGGCUGCAGCACGUGA	::.: ::::: .::.::::::	UCGCCUGCUGGGGCUGCUUUG	Translation	pacid=30776869 locus=Cre16.g691450 ID=Cre16.g691450.t1.2.v5.5 annot-version=v5.5	1
CAAAGCGGCTGCAGCACGTGA	Cre01.g024250.t1.1	4	-1	1	21	624	644	CAAAGCGGCUGCAGCACGUGA	:::: ::::::::.::::	ACACGAGCUGCAGCUGCUUCA	Cleavage	pacid=30788318 locus=Cre01.g024250 ID=Cre01.g024250.t1.1.v5.5 annot-version=v5.5	1
CAAAGCGGCTGCAGCACGTGA	Cre12.g534650.t1.1	4	-1	1	21	3088	3108	CAAAGCGGCUGCAGCACGUGA	..:: :::::: :::::::	GUGCGGGCUGCAACCGCUUUA	Cleavage	pacid=30791998 locus=Cre12.g534650 ID=Cre12.g534650.t1.1.v5.5 annot-version=v5.5	2
CAAAGCGGCTGCAGCACGTGA	Cre04.g213905.t2.1	4	-1	1	21	2150	2170	CAAAGCGGCUGCAGCACGUGA	::.:::. :: :::::::::	GCAUGUGUCGCUGCCGCUUUG	Translation	pacid=30791354 locus=Cre04.g213905 ID=Cre04.g213905.t2.1.v5.5 annot-version=v5.5	1
CAAAGCGGCTGCAGCACGTGA	Cre03.g192900.t1.1	4	-1	1	21	3266	3286	CAAAGCGGCUGCAGCACGUGA	:.::::: :::::.::: ::	GCGCGUGCGGCAGCUGCUGUG	Cleavage	pacid=30787007 locus=Cre03.g192900 ID=Cre03.g192900.t1.1.v5.5 annot-version=v5.5	1
CAAAGCGGCTGCAGCACGTGA	Cre04.g227050.t1.1	4	-1	1	21	4183	4203	CAAAGCGGCUGCAGCACGUGA	:: .::: :::.::.:.::::	UCCUGUGAUGCGGCUGUUUUG	Cleavage	pacid=30791428 locus=Cre04.g227050 ID=Cre04.g227050.t1.1.v5.5 annot-version=v5.5	1
CAAAGCGGCTGCAGCACGTGA	Cre04.g227050.t2.1	4	-1	1	21	4514	4534	CAAAGCGGCUGCAGCACGUGA	:: .::: :::.::.:.::::	UCCUGUGAUGCGGCUGUUUUG	Cleavage	pacid=30791429 locus=Cre04.g227050 ID=Cre04.g227050.t2.1.v5.5 annot-version=v5.5	1
CAAAGCGGCTGCAGCACGTGA	Cre05.g230700.t1.2	4	-1	1	21	609	629	CAAAGCGGCUGCAGCACGUGA	: :::::::::::.::: :	GCCCGUGCUGCAGCUGCUGUU	Cleavage	pacid=30783216 locus=Cre05.g230700 ID=Cre05.g230700.t1.2.v5.5 annot-version=v5.5	1
CAAAGCGGCTGCAGCACGTGA	Cre15.g640150.t1.1	4	-1	1	21	556	576	CAAAGCGGCUGCAGCACGUGA	:: ::::::::::. ::::	GCAAGUGCUGCAGCUUCUUUC	Cleavage	pacid=30783704 locus=Cre15.g640150 ID=Cre15.g640150.t1.1.v5.5 annot-version=v5.5	2
CAAAGCGGCTGCAGCACGTGA	Cre12.g486207.t1.2	4	-1	1	21	746	766	CAAAGCGGCUGCAGCACGUGA	::.::: ::.:::.: ::::	GCAUGUGGUGUAGCUGAUUUG	Cleavage	pacid=30791884 locus=Cre12.g486207 ID=Cre12.g486207.t1.2.v5.5 annot-version=v5.5	1
CAAAGCGGCTGCAGCACGTGA	Cre12.g546500.t1.2	4	-1	1	21	3246	3265	CAAAGCGGCUGCAGCACGUGA	::::: ::::.::::::: ::	UCACG-GCUGUAGCCGCUGUG	Cleavage	pacid=30792670 locus=Cre12.g546500 ID=Cre12.g546500.t1.2.v5.5 annot-version=v5.5	1
CAAAGCGGCTGCAGCACGTGA	Cre10.g425251.t1.1	4	-1	1	21	22090	22110	CAAAGCGGCUGCAGCACGUGA	::::::::: :::::::	GGACGUGCUGCCGCCGCUUGA	Translation	pacid=30790112 locus=Cre10.g425251 ID=Cre10.g425251.t1.1.v5.5 annot-version=v5.5	1
CAAAGCGGCTGCAGCACGTGA	Cre02.g088500.t1.1	4	-1	1	21	34	54	CAAAGCGGCUGCAGCACGUGA	:.:: :.::: :.:::::::	CCGCGCGUUGCUGUCGCUUUG	Translation	pacid=30784871 locus=Cre02.g088500 ID=Cre02.g088500.t1.1.v5.5 annot-version=v5.5	1
CAAAGCGGCTGCAGCACGTGA	Cre17.g709800.t1.2	4	-1	1	21	2711	2731	CAAAGCGGCUGCAGCACGUGA	:::::.:::.::::::	GCUGCUGCUGUAGCUGCUUUG	Cleavage	pacid=30782747 locus=Cre17.g709800 ID=Cre17.g709800.t1.2.v5.5 annot-version=v5.5	1
CAACTCACCTGCCGAATCA	Cre17.g740224.t1.1	4	-1	1	19	2498	2517	CAAC-UCACCUGCCGAAUCA	::.:::::::::::. ::::	UGGUUCGGCAGGUGGUGUUG	Cleavage	pacid=30782132 locus=Cre17.g740224 ID=Cre17.g740224.t1.1.v5.5 annot-version=v5.5	1
CAACTCACCTGCCGAATCA	Cre17.g740150.t1.1	4	-1	1	19	2457	2476	CAAC-UCACCUGCCGAAUCA	::.:::::::::::. ::::	UGGUUCGGCAGGUGGUGUUG	Cleavage	pacid=30781968 locus=Cre17.g740150 ID=Cre17.g740150.t1.1.v5.5 annot-version=v5.5	1
CAACTCACCTGCCGAATCA	Cre12.g519600.t1.1	4	-1	1	19	1453	1471	CAACUCACCUGCCGAAUCA	:::.: :::::::::::	GAAUUUGACAGGUGAGUUG	Cleavage	pacid=30792341 locus=Cre12.g519600 ID=Cre12.g519600.t1.1.v5.5 annot-version=v5.5	1
CAACTCACCTGCCGAATCA	Cre05.g243353.t1.2	4	-1	1	19	1577	1595	CAACUCACCUGCCGAAUCA	::: :::::::::. :::	CGAUACGGCAGGUGGCUUG	Cleavage	pacid=30782974 locus=Cre05.g243353 ID=Cre05.g243353.t1.2.v5.5 annot-version=v5.5	1
CAACTCACCTGCCGAATCA	Cre13.g579582.t1.1	4	-1	1	19	1270	1288	CAACUCACCUGCCGAAUCA	:.:: ::..::::.::::	GGGUUGGGUGGGUGGGUUG	Cleavage	pacid=30783995 locus=Cre13.g579582 ID=Cre13.g579582.t1.1.v5.5 annot-version=v5.5	1
CAACTCACCTGCCGAATCA	Cre17.g720450.t1.1	4	-1	1	19	4016	4034	CAACUCACCUGCCGAAUCA	::::: :::::: :::: :	UGAUUAGGCAGGAGAGUAG	Cleavage	pacid=30781970 locus=Cre17.g720450 ID=Cre17.g720450.t1.1.v5.5 annot-version=v5.5	1
CAACTCACCTGCCGAATCA	Cre10.g430850.t1.2	4	-1	1	19	2843	2861	CAACUCACCUGCCGAAUCA	::: : ::.:::::::::	UGAAUGAGCGGGUGAGUUG	Cleavage	pacid=30790823 locus=Cre10.g430850 ID=Cre10.g430850.t1.2.v5.5 annot-version=v5.5	1
CAACTCACCTGCCGAATCA	Cre04.g231614.t1.1	4	-1	1	19	2066	2084	CAACUCACCUGCCGAAUCA	::. : ::..::::.::::	UGGAUGGGUGGGUGGGUUG	Cleavage	pacid=30791516 locus=Cre04.g231614 ID=Cre04.g231614.t1.1.v5.5 annot-version=v5.5	1
CAACTCACCTGCCGAATCA	Cre12.g487601.t1.1	4	-1	1	19	1413	1431	CAACUCACCUGCCGAAUCA	::: ::::.:::::: ::	UGAGGCGGCGGGUGAGGUG	Cleavage	pacid=30791752 locus=Cre12.g487601 ID=Cre12.g487601.t1.1.v5.5 annot-version=v5.5	1
CACCTCCTGGGGCCCGCAC	Cre08.g378850.t1.2	4	-1	1	19	1351	1369	CACCUCCUGGGGCCCGCAC	::: :..::::::::::	CGGCGUGUUCCAGGAGGUG	Cleavage	pacid=30773952 locus=Cre08.g378850 ID=Cre08.g378850.t1.2.v5.5 annot-version=v5.5	2
CACCTCCTGGGGCCCGCAC	Cre03.g159650.t1.2	4	-1	1	19	1089	1107	CACCUCCUGGGGCCCGCAC	:::::::::::::::	CAAGGGGCCCCAGGAGGUG	Cleavage	pacid=30787502 locus=Cre03.g159650 ID=Cre03.g159650.t1.2.v5.5 annot-version=v5.5	1
CACCTCCTGGGGCCCGCAC	Cre07.g317400.t1.1	4	-1	1	19	629	647	CACCUCCUGGGGCCCGCAC	:::::::.:::: ::::	CAGCGGGCCUCAGGCGGUG	Cleavage	pacid=30774532 locus=Cre07.g317400 ID=Cre07.g317400.t1.1.v5.5 annot-version=v5.5	1
CACCTCCTGGGGCCCGCAC	Cre16.g695350.t1.1	4	-1	1	19	572	590	CACCUCCUGGGGCCCGCAC	:::::.: :::::::::	CCGCGGGUCACAGGAGGUG	Translation	pacid=30778265 locus=Cre16.g695350 ID=Cre16.g695350.t1.1.v5.5 annot-version=v5.5	2
CACCTCCTGGGGCCCGCAC	Cre16.g695350.t1.1	4	-1	1	19	1361	1379	CACCUCCUGGGGCCCGCAC	::::: :: :::::::::	CUGCGGCCCGCAGGAGGUG	Translation	pacid=30778265 locus=Cre16.g695350 ID=Cre16.g695350.t1.1.v5.5 annot-version=v5.5	2
CACCTCCTGGGGCCCGCAC	Cre03.g167150.t1.2	4	-1	1	19	546	564	CACCUCCUGGGGCCCGCAC	::.:::: :::::::::	UUGUGGGCACCAGGAGGUC	Translation	pacid=30787918 locus=Cre03.g167150 ID=Cre03.g167150.t1.2.v5.5 annot-version=v5.5	1
CACCTCCTGGGGCCCGCAC	Cre02.g086887.t2.1	4	-1	1	19	3649	3667	CACCUCCUGGGGCCCGCAC	: :.:::::::::::::	GCGUGGGCCCCAGGAGGCU	Cleavage	pacid=30784869 locus=Cre02.g086887 ID=Cre02.g086887.t2.1.v5.5 annot-version=v5.5	1
CACCTCCTGGGGCCCGCAC	Cre02.g095300.t1.1	4	-1	1	19	800	818	CACCUCCUGGGGCCCGCAC	::::::::::.::: ::	CUGCGGGCCCCGGGACGUC	Cleavage	pacid=30785399 locus=Cre02.g095300 ID=Cre02.g095300.t1.1.v5.5 annot-version=v5.5	1
CACCTCCTGGGGCCCGCAC	Cre02.g086887.t1.1	4	-1	1	19	3649	3667	CACCUCCUGGGGCCCGCAC	: :.:::::::::::::	GCGUGGGCCCCAGGAGGCU	Cleavage	pacid=30784868 locus=Cre02.g086887 ID=Cre02.g086887.t1.1.v5.5 annot-version=v5.5	1
CACCTCCTGGGGCCCGCAC	Cre07.g317500.t1.1	4	-1	1	19	10882	10900	CACCUCCUGGGGCCCGCAC	:::::::.:::: ::::	CAGCGGGCCUCAGGCGGUG	Cleavage	pacid=30775072 locus=Cre07.g317500 ID=Cre07.g317500.t1.1.v5.5 annot-version=v5.5	1
CACCTCCTGGGGCCCGCAC	Cre02.g073150.t1.2	4	-1	1	19	1115	1133	CACCUCCUGGGGCCCGCAC	::::::: :::::::::	AUGCGGGCAGCAGGAGGUG	Translation	pacid=30785591 locus=Cre02.g073150 ID=Cre02.g073150.t1.2.v5.5 annot-version=v5.5	1
CACCTCCTGGGGCCCGCAC	Cre09.g401034.t1.1	4	-1	1	19	641	659	CACCUCCUGGGGCCCGCAC	::::: ::: ::::::::	CUGCGGCCCCGAGGAGGUG	Cleavage	pacid=30780978 locus=Cre09.g401034 ID=Cre09.g401034.t1.1.v5.5 annot-version=v5.5	1
CACCTCCTGGGGCCCGCAC	Cre02.g073176.t1.1	4	-1	1	19	3299	3317	CACCUCCUGGGGCCCGCAC	::::::: :::::::::	AUGCGGGCAGCAGGAGGUG	Translation	pacid=30784818 locus=Cre02.g073176 ID=Cre02.g073176.t1.1.v5.5 annot-version=v5.5	2
CACCTCCTGGGGCCCGCAC	Cre01.g027450.t1.2	4	-1	1	19	876	894	CACCUCCUGGGGCCCGCAC	: ::::::::::::::	ACGAGGGCCCCAGGAGGUA	Cleavage	pacid=30788389 locus=Cre01.g027450 ID=Cre01.g027450.t1.2.v5.5 annot-version=v5.5	1
CACCTCCTGGGGCCCGCAC	Cre01.g042950.t1.2	4	-1	1	19	752	770	CACCUCCUGGGGCCCGCAC	:::.:::::: .::::: :	GUGUGGGCCCGGGGAGGCG	Cleavage	pacid=30789007 locus=Cre01.g042950 ID=Cre01.g042950.t1.2.v5.5 annot-version=v5.5	1
CACCTCCTGGGGCCCGCAC	Cre09.g401219.t1.1	4	-1	1	19	1971	1989	CACCUCCUGGGGCCCGCAC	:::.:::.:.:.: .::::	GUGUGGGUCUCGGCGGGUG	Cleavage	pacid=30781071 locus=Cre09.g401219 ID=Cre09.g401219.t1.1.v5.5 annot-version=v5.5	1
CACCTCCTGGGGCCCGCAC	Cre07.g319340.t1.1	4	-1	1	19	1684	1702	CACCUCCUGGGGCCCGCAC	:::::::: :..:: ::::	GUGCGGGCGCUGGGUGGUG	Translation	pacid=30774574 locus=Cre07.g319340 ID=Cre07.g319340.t1.1.v5.5 annot-version=v5.5	1
CACCTCCTGGGGCCCGCAC	Cre14.g621172.t1.2	4	-1	1	19	5040	5058	CACCUCCUGGGGCCCGCAC	:::::: .::::::. :::	GUGCGGCUCCCAGGGCGUG	Cleavage	pacid=30776754 locus=Cre14.g621172 ID=Cre14.g621172.t1.2.v5.5 annot-version=v5.5	1
CACCTCCTGGGGCCCGCAC	Cre07.g319300.t1.1	4	-1	1	19	3636	3654	CACCUCCUGGGGCCCGCAC	:::::::: :..:: ::::	GUGCGGGCGCUGGGUGGUG	Translation	pacid=30774224 locus=Cre07.g319300 ID=Cre07.g319300.t1.1.v5.5 annot-version=v5.5	1
CACCTCCTGGGGCCCGCAC	Cre10.g444650.t1.1	4	-1	1	19	6136	6154	CACCUCCUGGGGCCCGCAC	:::.:::::: .:: ::::	GUGUGGGCCCGGGGUGGUG	Cleavage	pacid=30790045 locus=Cre10.g444650 ID=Cre10.g444650.t1.1.v5.5 annot-version=v5.5	1
CACCTCCTGGGGCCCGCAC	Cre12.g524000.t1.2	4	-1	1	19	6646	6664	CACCUCCUGGGGCCCGCAC	::::::::.:::: .:: :	GUGCGGGCUCCAGCGGGAG	Cleavage	pacid=30792462 locus=Cre12.g524000 ID=Cre12.g524000.t1.2.v5.5 annot-version=v5.5	2
CACCTCCTGGGGCCCGCAC	Cre17.g699250.t1.1	4	-1	1	19	6032	6050	CACCUCCUGGGGCCCGCAC	:::::::::.:.:: :: :	GUGCGGGCCUCGGGCGGCG	Cleavage	pacid=30782310 locus=Cre17.g699250 ID=Cre17.g699250.t1.1.v5.5 annot-version=v5.5	1
CACCTCCTGGGGCCCGCAC	Cre13.g607100.t1.2	4	-1	1	19	2226	2244	CACCUCCUGGGGCCCGCAC	:::::::::::. :. :::	GUGCGGGCCCCGCGGAGUG	Cleavage	pacid=30784235 locus=Cre13.g607100 ID=Cre13.g607100.t1.2.v5.5 annot-version=v5.5	1
CACCTCCTGGGGCCCGCAC	Cre11.g467654.t3.1	4	-1	1	19	2849	2867	CACCUCCUGGGGCCCGCAC	:: .:::::.:.::.:::	GUUUGGGCCUCGGGGGGUC	Cleavage	pacid=30775611 locus=Cre11.g467654 ID=Cre11.g467654.t3.1.v5.5 annot-version=v5.5	1
CACCTCCTGGGGCCCGCAC	Cre11.g467654.t2.1	4	-1	1	19	2879	2897	CACCUCCUGGGGCCCGCAC	:: .:::::.:.::.:::	GUUUGGGCCUCGGGGGGUC	Cleavage	pacid=30775610 locus=Cre11.g467654 ID=Cre11.g467654.t2.1.v5.5 annot-version=v5.5	1
CACCTCCTGGGGCCCGCAC	Cre11.g467654.t1.1	4	-1	1	19	2897	2915	CACCUCCUGGGGCCCGCAC	:: .:::::.:.::.:::	GUUUGGGCCUCGGGGGGUC	Cleavage	pacid=30775609 locus=Cre11.g467654 ID=Cre11.g467654.t1.1.v5.5 annot-version=v5.5	1
CACCTCCTGGGGCCCGCAC	Cre10.g447735.t1.2	4	-1	1	19	109	127	CACCUCCUGGGGCCCGCAC	:::: ::::. :::::::	CUGCGUGCCCUCGGAGGUG	Cleavage	pacid=30789986 locus=Cre10.g447735 ID=Cre10.g447735.t1.2.v5.5 annot-version=v5.5	1
CACCTCCTGGGGCCCGCAC	Cre01.g027950.t1.2	4	-1	1	19	327	345	CACCUCCUGGGGCCCGCAC	:::: ::::::: .::::	AUGCGCGCCCCAGCGGGUG	Cleavage	pacid=30788460 locus=Cre01.g027950 ID=Cre01.g027950.t1.2.v5.5 annot-version=v5.5	1
CACCTCCTGGGGCCCGCAC	Cre07.g319550.t1.1	4	-1	1	19	2463	2482	CACCUCCUGGGGCCC-GCAC	:::: ::::. :::::::::	GUGCAGGGCUGCAGGAGGUG	Translation	pacid=30774309 locus=Cre07.g319550 ID=Cre07.g319550.t1.1.v5.5 annot-version=v5.5	1
CACCTCCTGGGGCCCGCAC	Cre02.g099055.t1.2	4	-1	1	19	1256	1274	CACCUCCUGGGGCCCGCAC	:::: ::::::.:::: :	GUGCUGGCCCCGGGAGCUC	Cleavage	pacid=30785949 locus=Cre02.g099055 ID=Cre02.g099055.t1.2.v5.5 annot-version=v5.5	1
CACCTCCTGGGGCCCGCAC	Cre10.g429850.t1.2	4	-1	1	19	1059	1077	CACCUCCUGGGGCCCGCAC	:::.: : :::.::.::::	GUGUGAGACCCGGGGGGUG	Cleavage	pacid=30790020 locus=Cre10.g429850 ID=Cre10.g429850.t1.2.v5.5 annot-version=v5.5	1
CACCTCCTGGGGCCCGCAC	Cre07.g315100.t1.2	4	-1	1	19	1219	1237	CACCUCCUGGGGCCCGCAC	:::. ::.:::: :.::::	GUGUUGGUCCCACGGGGUG	Cleavage	pacid=30775039 locus=Cre07.g315100 ID=Cre07.g315100.t1.2.v5.5 annot-version=v5.5	1
CACCTCCTGGGGCCCGCAC	Cre13.g562150.t1.2	4	-1	1	19	1322	1340	CACCUCCUGGGGCCCGCAC	:::: :::: ..::.::::	GUGCUGGCCGUGGGGGGUG	Translation	pacid=30784770 locus=Cre13.g562150 ID=Cre13.g562150.t1.2.v5.5 annot-version=v5.5	1
CACCTCCTGGGGCCCGCAC	Cre06.g278500.t1.1	4	-1	1	19	503	521	CACCUCCUGGGGCCCGCAC	: :::::::: ::: ::::	GAGCGGGCCCAAGGUGGUG	Cleavage	pacid=30779053 locus=Cre06.g278500 ID=Cre06.g278500.t1.1.v5.5 annot-version=v5.5	1
CACCTCCTGGGGCCCGCAC	Cre13.g585750.t1.2	4	-1	1	19	1574	1592	CACCUCCUGGGGCCCGCAC	:::: :: : :::::::::	GUGCUGGGCGCAGGAGGUG	Translation	pacid=30784368 locus=Cre13.g585750 ID=Cre13.g585750.t1.2.v5.5 annot-version=v5.5	1
CACCTCCTGGGGCCCGCAC	Cre07.g337000.t1.2	4	-1	1	19	1217	1235	CACCUCCUGGGGCCCGCAC	:::: :::.:.:::. :::	GUGCCGGCUCUAGGGUGUG	Cleavage	pacid=30774648 locus=Cre07.g337000 ID=Cre07.g337000.t1.2.v5.5 annot-version=v5.5	1
CACCTCCTGGGGCCCGCAC	Cre01.g039850.t1.1	4	-1	1	19	2536	2554	CACCUCCUGGGGCCCGCAC	: :::::: ::::: ::::	GGGCGGGCGCCAGGCGGUG	Translation	pacid=30788762 locus=Cre01.g039850 ID=Cre01.g039850.t1.1.v5.5 annot-version=v5.5	1
CACCTCCTGGGGCCCGCAC	Cre17.g712700.t1.1	4	-1	1	19	604	622	CACCUCCUGGGGCCCGCAC	: ::::::::: :::: ::	GAGCGGGCCCCUGGAGCUG	Cleavage	pacid=30782813 locus=Cre17.g712700 ID=Cre17.g712700.t1.1.v5.5 annot-version=v5.5	1
CACCTCCTGGGGCCCGCAC	Cre01.g042352.t1.1	4	-1	1	19	5292	5310	CACCUCCUGGGGCCCGCAC	::::: ::::: ::::: :	GUGCGUGCCCCUGGAGGCG	Cleavage	pacid=30788654 locus=Cre01.g042352 ID=Cre01.g042352.t1.1.v5.5 annot-version=v5.5	1
CACCTCCTGGGGCCCGCAC	Cre09.g397031.t1.1	4	-1	1	19	1119	1137	CACCUCCUGGGGCCCGCAC	: :.:::..: ::::::::	GGGUGGGUUCAAGGAGGUG	Cleavage	pacid=30781486 locus=Cre09.g397031 ID=Cre09.g397031.t1.1.v5.5 annot-version=v5.5	1
CACCTCCTGGGGCCCGCAC	Cre01.g048450.t1.1	4	-1	1	19	1734	1752	CACCUCCUGGGGCCCGCAC	:: ::::: :: :::::::	GUACGGGCGCCUGGAGGUG	Translation	pacid=30789016 locus=Cre01.g048450 ID=Cre01.g048450.t1.1.v5.5 annot-version=v5.5	1
CACCTCCTGGGGCCCGCAC	Cre11.g467703.t1.1	4	-1	1	19	615	633	CACCUCCUGGGGCCCGCAC	::: ::::.:..::::: :	GUGGGGGCUCUGGGAGGAG	Cleavage	pacid=30775729 locus=Cre11.g467703 ID=Cre11.g467703.t1.1.v5.5 annot-version=v5.5	1
CACCTCCTGGGGCCCGCAC	Cre01.g055469.t1.1	4	-1	1	19	2691	2709	CACCUCCUGGGGCCCGCAC	::: :: : ::::::::::	GUGGGGUCGCCAGGAGGUG	Translation	pacid=30789096 locus=Cre01.g055469 ID=Cre01.g055469.t1.1.v5.5 annot-version=v5.5	1
CACCTCCTGGGGCCCGCAC	Cre16.g652700.t1.1	4	-1	1	19	2242	2260	CACCUCCUGGGGCCCGCAC	:::: :::: :::::: ::	GUGCAGGCCACAGGAGAUG	Translation	pacid=30777938 locus=Cre16.g652700 ID=Cre16.g652700.t1.1.v5.5 annot-version=v5.5	1
CACCTCCTGGGGCCCGCAC	Cre07.g328950.t1.1	4	-1	1	19	2786	2804	CACCUCCUGGGGCCCGCAC	: :::::: ::::: ::::	GGGCGGGCGCCAGGCGGUG	Translation	pacid=30775400 locus=Cre07.g328950 ID=Cre07.g328950.t1.1.v5.5 annot-version=v5.5	1
CACCTCCTGGGGCCCGCAC	Cre06.g250300.t1.2	4	-1	1	19	13104	13122	CACCUCCUGGGGCCCGCAC	: :::::::: ::::: ::	GAGCGGGCCCGAGGAGAUG	Cleavage	pacid=30779437 locus=Cre06.g250300 ID=Cre06.g250300.t1.2.v5.5 annot-version=v5.5	1
CACCTCCTGGGGCCCGCAC	Cre05.g236950.t1.1	4	-1	1	19	4490	4508	CACCUCCUGGGGCCCGCAC	: :.::::. ::::.::::	GGGUGGGCUGCAGGGGGUG	Translation	pacid=30783450 locus=Cre05.g236950 ID=Cre05.g236950.t1.1.v5.5 annot-version=v5.5	1
CACCTCCTGGGGCCCGCAC	Cre17.g744647.t1.1	4	-1	1	19	2583	2601	CACCUCCUGGGGCCCGCAC	: ::::::::::::: ::	GGGCGGGCCCCAGGACCUG	Cleavage	pacid=30781777 locus=Cre17.g744647 ID=Cre17.g744647.t1.1.v5.5 annot-version=v5.5	1
CACCTCCTGGGGCCCGCAC	Cre06.g299950.t1.1	4	-1	1	19	4551	4569	CACCUCCUGGGGCCCGCAC	::::: :::...::: :::	GUGCGUGCCUUGGGACGUG	Cleavage	pacid=30780050 locus=Cre06.g299950 ID=Cre06.g299950.t1.1.v5.5 annot-version=v5.5	1
CACCTCCTGGGGCCCGCAC	Cre09.g405900.t1.1	4	-1	1	19	9358	9376	CACCUCCUGGGGCCCGCAC	: :::::.. :.:::::::	GCGCGGGUUGCGGGAGGUG	Translation	pacid=30780312 locus=Cre09.g405900 ID=Cre09.g405900.t1.1.v5.5 annot-version=v5.5	1
CAGTGCACTACAGAACTTTGTA	Cre09.g401301.t1.1	4	-1	1	22	1452	1473	CAGUGCACUACAGAACUUUGUA	.:.:.:: .:::.:::..:::	GGCGAGGUGUUGUGGUGUGCUG	Cleavage	pacid=30781153 locus=Cre09.g401301 ID=Cre09.g401301.t1.1.v5.5 annot-version=v5.5	1
CAGTGCACTACAGAACTTTGTA	Cre02.g098850.t1.1	4	-1	1	22	1102	1123	CAGUGCACUACAGAACUUUGUA	:.:.:: ::::.:::::: :	AUCGAGGUGCUGUGGUGCACCG	Cleavage	pacid=30785322 locus=Cre02.g098850 ID=Cre02.g098850.t1.1.v5.5 annot-version=v5.5	1
CAGTGCACTACAGAACTTTGTA	Cre03.g202900.t1.1	4	-1	1	22	7095	7116	CAGUGCACUACAGAACUUUGUA	: ::: : :::::: ::::.::	UCCAAUGAUCUGUAAUGCAUUG	Cleavage	pacid=30787825 locus=Cre03.g202900 ID=Cre03.g202900.t1.1.v5.5 annot-version=v5.5	1
CAGTGCACTACAGAACTTTGTA	Cre17.g705350.t1.1	4	-1	1	22	5767	5788	CAGUGCACUACAGAACUUUGUA	.::: : :::::::::::	GUGUGAGUGCGGUAGUGCACUG	Cleavage	pacid=30782435 locus=Cre17.g705350 ID=Cre17.g705350.t1.1.v5.5 annot-version=v5.5	1
CAGTGCACTACAGAACTTTGTA	Cre16.g672000.t1.2	4	-1	1	22	1108	1129	CAGUGCACUACAGAACUUUGUA	: ..: :::::.:::::.::	CCCUGGGCUCUGUGGUGCAUUG	Cleavage	pacid=30777139 locus=Cre16.g672000 ID=Cre16.g672000.t1.2.v5.5 annot-version=v5.5	1
CCGGAGGGGGAGCCTGAGA	Cre05.g234050.t1.2	4	-1	1	19	362	380	CCGGAGGGGGAGCCUGAGA	:::.::::::::::::	GCUCGGGCUCCCCCUCCCC	Cleavage	pacid=30783038 locus=Cre05.g234050 ID=Cre05.g234050.t1.2.v5.5 annot-version=v5.5	1
CCGGAGGGGGAGCCTGAGA	Cre14.g624800.t1.2	4	-1	1	19	596	614	CCGGAGGGGGAGCCUGAGA	::::::.:::.:::::	GUACAGGCUUCCCUUCCGG	Cleavage	pacid=30776096 locus=Cre14.g624800 ID=Cre14.g624800.t1.2.v5.5 annot-version=v5.5	1
CCGGAGGGGGAGCCTGAGA	Cre16.g660601.t1.1	4	-1	1	19	2748	2766	CCGGAGGGGGAGCCUGAGA	:::: :::::.::::::	UCUCCUCCUCCCUCUCCGG	Cleavage	pacid=30777799 locus=Cre16.g660601 ID=Cre16.g660601.t1.1.v5.5 annot-version=v5.5	3
CCGGAGGGGGAGCCTGAGA	Cre16.g660601.t1.1	4	-1	1	19	3129	3147	CCGGAGGGGGAGCCUGAGA	:::: :::::.::::::	UCUCCUCCUCCCUCUCCGG	Cleavage	pacid=30777799 locus=Cre16.g660601 ID=Cre16.g660601.t1.1.v5.5 annot-version=v5.5	3
CCGGAGGGGGAGCCTGAGA	Cre12.g484000.t1.2	4	-1	1	19	318	336	CCGGAGGGGGAGCCUGAGA	:::.:::::::::: ::	GCUCGGGCUCCCCCUGCGU	Cleavage	pacid=30792400 locus=Cre12.g484000 ID=Cre12.g484000.t1.2.v5.5 annot-version=v5.5	1
CCGGAGGGGGAGCCTGAGA	Cre13.g580650.t1.2	4	-1	1	19	564	582	CCGGAGGGGGAGCCUGAGA	:::.::::::::::: :	GCUCGGGCUCCCCCUCGGC	Cleavage	pacid=30784012 locus=Cre13.g580650 ID=Cre13.g580650.t1.2.v5.5 annot-version=v5.5	1
CCGGAGGGGGAGCCTGAGA	Cre03.g201950.t1.2	4	-1	1	19	1156	1174	CCGGAGGGGGAGCCUGAGA	:::: ::::::.:::::	UCUCUGGCUCCUCCUCCAA	Cleavage	pacid=30787153 locus=Cre03.g201950 ID=Cre03.g201950.t1.2.v5.5 annot-version=v5.5	1
CCGGAGGGGGAGCCTGAGA	Cre01.g044350.t1.1	4	-1	1	19	4167	4185	CCGGAGGGGGAGCCUGAGA	::::::::..:.::.::	CAUCAGGCUCUUCUUCUGG	Cleavage	pacid=30789607 locus=Cre01.g044350 ID=Cre01.g044350.t1.1.v5.5 annot-version=v5.5	1
CCGGAGGGGGAGCCTGAGA	Cre02.g095101.t1.1	4	-1	1	19	3567	3585	CCGGAGGGGGAGCCUGAGA	:::::: ::.:::::::	AGUCAGGCGCCUCCUCCGG	Translation	pacid=30785386 locus=Cre02.g095101 ID=Cre02.g095101.t1.1.v5.5 annot-version=v5.5	1
CCGGAGGGGGAGCCTGAGA	Cre04.g227550.t1.1	4	-1	1	19	3482	3500	CCGGAGGGGGAGCCUGAGA	::.:::::: :::::::	GGUCGGGCUCCGCCUCCGG	Cleavage	pacid=30791140 locus=Cre04.g227550 ID=Cre04.g227550.t1.1.v5.5 annot-version=v5.5	2
CCGGAGGGGGAGCCTGAGA	Cre03.g177400.t1.1	4	-1	1	19	9406	9424	CCGGAGGGGGAGCCUGAGA	:: :::::::::.::::	UCGCAGGCUCCCUCUCCCC	Cleavage	pacid=30786648 locus=Cre03.g177400 ID=Cre03.g177400.t1.1.v5.5 annot-version=v5.5	2
CCGGAGGGGGAGCCTGAGA	Cre10.g436200.t1.1	4	-1	1	19	4645	4663	CCGGAGGGGGAGCCUGAGA	:::::: :.::::::::	CAUCAGGCGCUCCCUCCGG	Translation	pacid=30790620 locus=Cre10.g436200 ID=Cre10.g436200.t1.1.v5.5 annot-version=v5.5	1
CCGGAGGGGGAGCCTGAGA	Cre09.g390350.t1.1	4	-1	1	19	924	942	CCGGAGGGGGAGCCUGAGA	::::::: ::: ::::::	GCUCAGGCACCCGCUCCGG	Translation	pacid=30781381 locus=Cre09.g390350 ID=Cre09.g390350.t1.1.v5.5 annot-version=v5.5	1
CCGGAGGGGGAGCCTGAGA	Cre01.g003950.t2.1	4	-1	1	19	7655	7673	CCGGAGGGGGAGCCUGAGA	::::::: :::: :::::	GCUCAGGCGCCCCGUCCGG	Translation	pacid=30788428 locus=Cre01.g003950 ID=Cre01.g003950.t2.1.v5.5 annot-version=v5.5	1
CCGGAGGGGGAGCCTGAGA	Cre01.g003950.t1.1	4	-1	1	19	7685	7703	CCGGAGGGGGAGCCUGAGA	::::::: :::: :::::	GCUCAGGCGCCCCGUCCGG	Translation	pacid=30788427 locus=Cre01.g003950 ID=Cre01.g003950.t1.1.v5.5 annot-version=v5.5	1
CCGGAGGGGGAGCCTGAGA	Cre01.g004124.t2.1	4	-1	1	19	8063	8081	CCGGAGGGGGAGCCUGAGA	::::::: :::: :::::	GCUCAGGCGCCCCGUCCGG	Translation	pacid=30788732 locus=Cre01.g004124 ID=Cre01.g004124.t2.1.v5.5 annot-version=v5.5	1
CCGGAGGGGGAGCCTGAGA	Cre01.g004124.t1.1	4	-1	1	19	8069	8087	CCGGAGGGGGAGCCUGAGA	::::::: :::: :::::	GCUCAGGCGCCCCGUCCGG	Translation	pacid=30788731 locus=Cre01.g004124 ID=Cre01.g004124.t1.1.v5.5 annot-version=v5.5	1
CCGGAGGGGGAGCCTGAGA	Cre17.g715801.t1.2	4	-1	1	19	2460	2478	CCGGAGGGGGAGCCUGAGA	:::::::::: ::: :::	UCUCAGGCUCGCCCGCCGC	Cleavage	pacid=30782383 locus=Cre17.g715801 ID=Cre17.g715801.t1.2.v5.5 annot-version=v5.5	2
CCGGAGGGGGAGCCTGAGA	Cre15.g635950.t2.1	4	-1	1	19	1777	1795	CCGGAGGGGGAGCCUGAGA	::::.::::.: ::::: :	UCUCGGGCUUCACCUCCAG	Cleavage	pacid=30783624 locus=Cre15.g635950 ID=Cre15.g635950.t2.1.v5.5 annot-version=v5.5	2
CCGGAGGGGGAGCCTGAGA	Cre15.g635950.t1.1	4	-1	1	19	1780	1798	CCGGAGGGGGAGCCUGAGA	::::.::::.: ::::: :	UCUCGGGCUUCACCUCCAG	Cleavage	pacid=30783623 locus=Cre15.g635950 ID=Cre15.g635950.t1.1.v5.5 annot-version=v5.5	2
CCGGAGGGGGAGCCTGAGA	Cre09.g399400.t2.1	4	-1	1	19	464	482	CCGGAGGGGGAGCCUGAGA	::::.::: ::.::::: :	UCUCGGGCACCUCCUCCUG	Translation	pacid=30780508 locus=Cre09.g399400 ID=Cre09.g399400.t2.1.v5.5 annot-version=v5.5	1
CCGGAGGGGGAGCCTGAGA	Cre09.g399400.t1.1	4	-1	1	19	464	482	CCGGAGGGGGAGCCUGAGA	::::.::: ::.::::: :	UCUCGGGCACCUCCUCCUG	Translation	pacid=30780507 locus=Cre09.g399400 ID=Cre09.g399400.t1.1.v5.5 annot-version=v5.5	1
CCGGAGGGGGAGCCTGAGA	Cre01.g007350.t1.2	4	-1	1	19	811	829	CCGGAGGGGGAGCCUGAGA	:: ::::::..::::::	AGUCUGGCUCCUUCUCCGG	Cleavage	pacid=30789132 locus=Cre01.g007350 ID=Cre01.g007350.t1.2.v5.5 annot-version=v5.5	1
CCGGAGGGGGAGCCTGAGA	Cre10.g422450.t1.2	4	-1	1	19	300	318	CCGGAGGGGGAGCCUGAGA	: :.:::::::.:::::	CCACGGGCUCCCUCUCCGC	Cleavage	pacid=30790342 locus=Cre10.g422450 ID=Cre10.g422450.t1.2.v5.5 annot-version=v5.5	1
CCGGAGGGGGAGCCTGAGA	Cre06.g269150.t1.1	4	-1	1	19	1827	1845	CCGGAGGGGGAGCCUGAGA	: :.::::::::::.::	CCACGGGCUCCCCCUUCGC	Cleavage	pacid=30779520 locus=Cre06.g269150 ID=Cre06.g269150.t1.1.v5.5 annot-version=v5.5	1
CCGGAGGGGGAGCCTGAGA	Cre04.g221050.t1.2	4	-1	1	19	635	653	CCGGAGGGGGAGCCUGAGA	::. ::::.::::::::	CCUUCGGCUUCCCCUCCGC	Cleavage	pacid=30791603 locus=Cre04.g221050 ID=Cre04.g221050.t1.2.v5.5 annot-version=v5.5	1
CCGGAGGGGGAGCCTGAGA	Cre08.g376800.t1.1	4	-1	1	19	2334	2352	CCGGAGGGGGAGCCUGAGA	: :.::::::.::::::	CCGCGGGCUCCUCCUCCGU	Cleavage	pacid=30773828 locus=Cre08.g376800 ID=Cre08.g376800.t1.1.v5.5 annot-version=v5.5	2
CCGGAGGGGGAGCCTGAGA	Cre17.g741800.t1.1	4	-1	1	19	3978	3996	CCGGAGGGGGAGCCUGAGA	::: :::::.::.::::	GCUCUGGCUCUCCUUCCGC	Cleavage	pacid=30781905 locus=Cre17.g741800 ID=Cre17.g741800.t1.1.v5.5 annot-version=v5.5	1
CCGGAGGGGGAGCCTGAGA	Cre07.g353837.t1.2	4	-1	1	19	563	581	CCGGAGGGGGAGCCUGAGA	:::: : ::::.::::::	UCUCCGUCUCCUCCUCCGU	Cleavage	pacid=30774392 locus=Cre07.g353837 ID=Cre07.g353837.t1.2.v5.5 annot-version=v5.5	1
CCGGAGGGGGAGCCTGAGA	Cre02.g095138.t1.1	4	-1	1	19	1515	1533	CCGGAGGGGGAGCCUGAGA	::: ::.::::: :::::	CCUCCGGUUCCCCAUCCGG	Cleavage	pacid=30784951 locus=Cre02.g095138 ID=Cre02.g095138.t1.1.v5.5 annot-version=v5.5	1
CCGGAGGGGGAGCCTGAGA	Cre01.g013801.t1.2	4	-1	1	19	671	689	CCGGAGGGGGAGCCUGAGA	:: .:::::: :::::::	GCUGGGGCUCCACCUCCGG	Cleavage	pacid=30789663 locus=Cre01.g013801 ID=Cre01.g013801.t1.2.v5.5 annot-version=v5.5	1
CCGGAGGGGGAGCCTGAGA	Cre11.g481650.t1.2	4	-1	1	19	2464	2482	CCGGAGGGGGAGCCUGAGA	: :::::: .::::::::	CCGCAGGCUGUCCCUCCGG	Translation	pacid=30775776 locus=Cre11.g481650 ID=Cre11.g481650.t1.2.v5.5 annot-version=v5.5	1
CCGGAGGGGGAGCCTGAGA	Cre16.g677700.t1.1	4	-1	1	19	1234	1252	CCGGAGGGGGAGCCUGAGA	: :.::::.:.:::.:::	GCGCGGGCUUCUCCUUCGG	Cleavage	pacid=30778034 locus=Cre16.g677700 ID=Cre16.g677700.t1.1.v5.5 annot-version=v5.5	1
CCGGAGGGGGAGCCTGAGA	Cre06.g308650.t1.1	4	-1	1	19	898	916	CCGGAGGGGGAGCCUGAGA	::: :::::: :.:::::	CCUCUGGCUCCGCUUCCGG	Cleavage	pacid=30779830 locus=Cre06.g308650 ID=Cre06.g308650.t1.1.v5.5 annot-version=v5.5	1
CCGGAGGGGGAGCCTGAGA	Cre13.g591050.t1.2	4	-1	1	19	5088	5106	CCGGAGGGGGAGCCUGAGA	::: ::::::. ::::::	GCUCCGGCUCCUGCUCCGG	Cleavage	pacid=30784208 locus=Cre13.g591050 ID=Cre13.g591050.t1.2.v5.5 annot-version=v5.5	1
CCGGAGGGGGAGCCTGAGA	Cre01.g042100.t1.2	4	-1	1	19	7766	7784	CCGGAGGGGGAGCCUGAGA	::: : ::::.:::::::	CCUCCGCCUCCUCCUCCGG	Cleavage	pacid=30788650 locus=Cre01.g042100 ID=Cre01.g042100.t1.2.v5.5 annot-version=v5.5	1
CCGGAGGGGGAGCCTGAGA	Cre03.g177650.t1.2	4	-1	1	19	4618	4636	CCGGAGGGGGAGCCUGAGA	: :::::::: ::::.::	GCGCAGGCUCCACCUCUGG	Cleavage	pacid=30787091 locus=Cre03.g177650 ID=Cre03.g177650.t1.2.v5.5 annot-version=v5.5	1
CCGGAGGGGGAGCCTGAGA	Cre13.g604501.t1.1	4	-1	1	19	3218	3236	CCGGAGGGGGAGCCUGAGA	: ::::::::: ::::.:	UGUCAGGCUCCGCCUCUGC	Cleavage	pacid=30784440 locus=Cre13.g604501 ID=Cre13.g604501.t1.1.v5.5 annot-version=v5.5	1
CCGGAGGGGGAGCCTGAGA	Cre10.g421900.t1.1	4	-1	1	19	6661	6679	CCGGAGGGGGAGCCUGAGA	:::: ::::::.:: :::	UCUCUGGCUCCUCCGCCGC	Cleavage	pacid=30790193 locus=Cre10.g421900 ID=Cre10.g421900.t1.1.v5.5 annot-version=v5.5	1
CCGGAGGGGGAGCCTGAGA	Cre12.g510350.t1.1	4	-1	1	19	788	806	CCGGAGGGGGAGCCUGAGA	::: :::::. :::::::	GCUCCGGCUCUGCCUCCGG	Cleavage	pacid=30792567 locus=Cre12.g510350 ID=Cre12.g510350.t1.1.v5.5 annot-version=v5.5	1
CCGGAGGGGGAGCCTGAGA	Cre05.g244350.t1.2	4	-1	1	19	1270	1288	CCGGAGGGGGAGCCUGAGA	:. ::::. :::.::::::	UUGCAGGUACCCUCUCCGG	Translation	pacid=30782952 locus=Cre05.g244350 ID=Cre05.g244350.t1.2.v5.5 annot-version=v5.5	1
CCGGAGGGGGAGCCTGAGA	Cre06.g309951.t1.1	4	-1	1	19	5484	5502	CCGGAGGGGGAGCCUGAGA	:::: : ::::.::::::	UCUCCGCCUCCUCCUCCGC	Cleavage	pacid=30779297 locus=Cre06.g309951 ID=Cre06.g309951.t1.1.v5.5 annot-version=v5.5	4
CCGGAGGGGGAGCCTGAGA	Cre06.g309951.t1.1	4	-1	1	19	6273	6291	CCGGAGGGGGAGCCUGAGA	:::: : ::::.::::::	UCUCCGCCUCCUCCUCCGC	Cleavage	pacid=30779297 locus=Cre06.g309951 ID=Cre06.g309951.t1.1.v5.5 annot-version=v5.5	4
CCGGAGGGGGAGCCTGAGA	Cre06.g309951.t1.1	4	-1	1	19	8241	8259	CCGGAGGGGGAGCCUGAGA	::: : ::::.:::::::	CCUCCGCCUCCUCCUCCGG	Cleavage	pacid=30779297 locus=Cre06.g309951 ID=Cre06.g309951.t1.1.v5.5 annot-version=v5.5	4
CCGGAGGGGGAGCCTGAGA	Cre06.g309951.t1.1	4	-1	1	19	10077	10095	CCGGAGGGGGAGCCUGAGA	:::: : ::::.::::::	UCUCCGCCUCCUCCUCCGC	Cleavage	pacid=30779297 locus=Cre06.g309951 ID=Cre06.g309951.t1.1.v5.5 annot-version=v5.5	4
CCGGAGGGGGAGCCTGAGA	Cre14.g634000.t1.1	4	-1	1	19	2375	2393	CCGGAGGGGGAGCCUGAGA	:. ::::. :::.::::::	UUGCAGGUACCCUCUCCGG	Translation	pacid=30776524 locus=Cre14.g634000 ID=Cre14.g634000.t1.1.v5.5 annot-version=v5.5	1
CCGGAGGGGGAGCCTGAGA	Cre02.g094400.t1.2	4	-1	1	19	2763	2781	CCGGAGGGGGAGCCUGAGA	:. ::::. :::.::::::	UUGCAGGUACCCUCUCCGG	Translation	pacid=30785049 locus=Cre02.g094400 ID=Cre02.g094400.t1.2.v5.5 annot-version=v5.5	1
CCGGAGGGGGAGCCTGAGA	Cre13.g584800.t1.2	4	-1	1	19	2041	2059	CCGGAGGGGGAGCCUGAGA	:::: ::: ::..:::.::	UCUCUGGCCCCUUCUCUGG	Translation	pacid=30784661 locus=Cre13.g584800 ID=Cre13.g584800.t1.2.v5.5 annot-version=v5.5	1
CCGGAGGGGGAGCCTGAGA	Cre11.g481550.t1.2	4	-1	1	19	2050	2068	CCGGAGGGGGAGCCUGAGA	:. :.::::::.:: ::::	UUGCGGGCUCCUCCCCCGG	Cleavage	pacid=30775939 locus=Cre11.g481550 ID=Cre11.g481550.t1.2.v5.5 annot-version=v5.5	1
CCGGAGGGGGAGCCTGAGA	Cre06.g278209.t2.1	4	-1	1	19	2841	2859	CCGGAGGGGGAGCCUGAGA	:. ::::. :::.::::::	UUGCAGGUACCCUCUCCGG	Translation	pacid=30778657 locus=Cre06.g278209 ID=Cre06.g278209.t2.1.v5.5 annot-version=v5.5	1
CCGGAGGGGGAGCCTGAGA	Cre16.g659550.t3.1	4	-1	1	19	47	65	CCGGAGGGGGAGCCUGAGA	::::. :::..: ::::::	UCUCGCGCUUUCGCUCCGG	Cleavage	pacid=30777976 locus=Cre16.g659550 ID=Cre16.g659550.t3.1.v5.5 annot-version=v5.5	1
CCGGAGGGGGAGCCTGAGA	Cre15.g639650.t1.1	4	-1	1	19	144	162	CCGGAGGGGGAGCCUGAGA	:: :.:::::.::: :.::	UCGCGGGCUCUCCCGCUGG	Cleavage	pacid=30783577 locus=Cre15.g639650 ID=Cre15.g639650.t1.1.v5.5 annot-version=v5.5	1
CCGGAGGGGGAGCCTGAGA	Cre09.g404750.t1.1	4	-1	1	19	2454	2472	CCGGAGGGGGAGCCUGAGA	:: :.::::.. :::::::	UCACGGGCUUUGCCUCCGG	Cleavage	pacid=30780640 locus=Cre09.g404750 ID=Cre09.g404750.t1.1.v5.5 annot-version=v5.5	1
CCGGAGGGGGAGCCTGAGA	Cre01.g014200.t1.2	4	-1	1	19	18	36	CCGGAGGGGGAGCCUGAGA	:. :.:::::....:::::	UUGCGGGCUCUUUUUCCGG	Cleavage	pacid=30788482 locus=Cre01.g014200 ID=Cre01.g014200.t1.2.v5.5 annot-version=v5.5	1
CCGGAGGGGGAGCCTGAGA	Cre17.g705500.t1.1	4	-1	1	19	403	421	CCGGAGGGGGAGCCUGAGA	:::. ::::.:::::.: :	UCUUCGGCUUCCCCUUCUG	Cleavage	pacid=30781823 locus=Cre17.g705500 ID=Cre17.g705500.t1.1.v5.5 annot-version=v5.5	1
CCGGAGGGGGAGCCTGAGA	Cre06.g278209.t1.1	4	-1	1	19	3294	3312	CCGGAGGGGGAGCCUGAGA	:. ::::. :::.::::::	UUGCAGGUACCCUCUCCGG	Translation	pacid=30778656 locus=Cre06.g278209 ID=Cre06.g278209.t1.1.v5.5 annot-version=v5.5	1
CCGGAGGGGGAGCCTGAGA	Cre15.g639750.t1.1	4	-1	1	19	184	202	CCGGAGGGGGAGCCUGAGA	:: :.:::::.::: :.::	UCGCGGGCUCUCCCGCUGG	Cleavage	pacid=30783697 locus=Cre15.g639750 ID=Cre15.g639750.t1.1.v5.5 annot-version=v5.5	1
CCGGAGGGGGAGCCTGAGA	Cre15.g639700.t1.1	4	-1	1	19	240	258	CCGGAGGGGGAGCCUGAGA	:: :.:::::.::: :.::	UCGCGGGCUCUCCCGCUGG	Cleavage	pacid=30783570 locus=Cre15.g639700 ID=Cre15.g639700.t1.1.v5.5 annot-version=v5.5	1
CCGGAGGGGGAGCCTGAGA	Cre15.g641527.t2.1	4	-1	1	19	1050	1068	CCGGAGGGGGAGCCUGAGA	: :::::::::..::. ::	UGUCAGGCUCCUUCUUGGG	Cleavage	pacid=30783760 locus=Cre15.g641527 ID=Cre15.g641527.t2.1.v5.5 annot-version=v5.5	1
CCGGAGGGGGAGCCTGAGA	Cre15.g641527.t1.1	4	-1	1	19	1188	1206	CCGGAGGGGGAGCCUGAGA	: :::::::::..::. ::	UGUCAGGCUCCUUCUUGGG	Cleavage	pacid=30783759 locus=Cre15.g641527 ID=Cre15.g641527.t1.1.v5.5 annot-version=v5.5	1
CCGGAGGGGGAGCCTGAGA	Cre04.g217935.t1.1	4	-1	1	19	616	634	CCGGAGGGGGAGCCUGAGA	:: ::::: ::::: ::::	UCCCAGGCGCCCCCGCCGG	Translation	pacid=30791378 locus=Cre04.g217935 ID=Cre04.g217935.t1.1.v5.5 annot-version=v5.5	2
CCGGAGGGGGAGCCTGAGA	Cre17.g730483.t1.1	4	-1	1	19	459	477	CCGGAGGGGGAGCCUGAGA	:::: :::: :: ::::::	UCUCCGGCUACCGCUCCGG	Translation	pacid=30781745 locus=Cre17.g730483 ID=Cre17.g730483.t1.1.v5.5 annot-version=v5.5	1
CCGGAGGGGGAGCCTGAGA	Cre12.g543850.t1.1	4	-1	1	19	9659	9677	CCGGAGGGGGAGCCUGAGA	:: ::::: ::: ::::::	UCGCAGGCACCCGCUCCGG	Translation	pacid=30793254 locus=Cre12.g543850 ID=Cre12.g543850.t1.1.v5.5 annot-version=v5.5	1
CCGGAGGGGGAGCCTGAGA	Cre12.g513400.t1.1	4	-1	1	19	6449	6467	CCGGAGGGGGAGCCUGAGA	: :::::: ::::: ::::	UGUCAGGCACCCCCACCGG	Translation	pacid=30791673 locus=Cre12.g513400 ID=Cre12.g513400.t1.1.v5.5 annot-version=v5.5	3
CCTAGTCTCAACCATAAACGA	Cre13.g584619.t1.2	4	-1	1	21	2910	2929	CCUAGUCUCAACCAUAAACGA	::::: .::::::.::.:.::	UCGUU-GUGGUUGGGAUUGGG	Cleavage	pacid=30784201 locus=Cre13.g584619 ID=Cre13.g584619.t1.2.v5.5 annot-version=v5.5	1
CCTAGTCTCAACCATAAACGA	Cre08.g372350.t1.1	4	-1	1	21	1111	1130	CCUAGUCUCAACCAUAAACGA	.::::.:::::: ::::.::	GUGUUUGUGGUUG-GACUGGG	Cleavage	pacid=30773685 locus=Cre08.g372350 ID=Cre08.g372350.t1.1.v5.5 annot-version=v5.5	1
CCTAGTCTCAACCATAAACGA	Cre16.g662450.t1.2	4	-1	1	21	3275	3295	CCUAGUCUCAACCAUAAACGA	.:: :.::::::.::.:.:	AUGUGUGUGGUUGGGAUUGGC	Cleavage	pacid=30776789 locus=Cre16.g662450 ID=Cre16.g662450.t1.2.v5.5 annot-version=v5.5	1
CCTAGTCTCAACCATAAACGA	Cre17.g704600.t1.2	4	-1	1	21	320	340	CCUAGUCUCAACCAUAAACGA	.::::: :: ::::.::::	CUGUUUACGGCUGAGGCUAGC	Translation	pacid=30782656 locus=Cre17.g704600 ID=Cre17.g704600.t1.2.v5.5 annot-version=v5.5	1
CCTAGTCTCAACCATAAACGA	Cre17.g716150.t1.1	4	-1	1	21	2308	2328	CCUAGUCUCAACCAUAAACGA	::::: ::: ::::::.:	GGGUUUAGGGUAGAGACUGGA	Translation	pacid=30782446 locus=Cre17.g716150 ID=Cre17.g716150.t1.1.v5.5 annot-version=v5.5	1
CCTAGTCTCAACCATAAACGA	Cre02.g082450.t1.2	4	-1	1	21	2904	2924	CCUAGUCUCAACCAUAAACGA	::::. :: ::::.::.::	GAGUUUGGGGCUGAGGCUGGG	Translation	pacid=30785632 locus=Cre02.g082450 ID=Cre02.g082450.t1.2.v5.5 annot-version=v5.5	1
CCTAGTCTCAACCATAAACGA	Cre02.g077800.t1.2	4	-1	1	21	3079	3099	CCUAGUCUCAACCAUAAACGA	.:: :: ::::::::::. :	GUGUGUAAGGUUGAGACUGUG	Cleavage	pacid=30785888 locus=Cre02.g077800 ID=Cre02.g077800.t1.2.v5.5 annot-version=v5.5	1
CCTAGTCTCAACCATAAACGA	Cre06.g252200.t1.2	4	-1	1	21	1460	1480	CCUAGUCUCAACCAUAAACGA	: ::::::::: ::: :::	GAGCUUAUGGUUGCGACAAGG	Cleavage	pacid=30779515 locus=Cre06.g252200 ID=Cre06.g252200.t1.2.v5.5 annot-version=v5.5	1
CCTAGTCTCAACCATAAACGA	Cre08.g380550.t1.2	4	-1	1	21	2010	2030	CCUAGUCUCAACCAUAAACGA	.::: ::::::.:::: ::	GUGUUGUUGGUUGGGACUUGG	Cleavage	pacid=30774027 locus=Cre08.g380550 ID=Cre08.g380550.t1.2.v5.5 annot-version=v5.5	1
CCTAGTCTCAACCATAAACGA	Cre17.g734757.t1.1	4	-1	1	21	2454	2474	CCUAGUCUCAACCAUAAACGA	: ::. :::::.:.::.::	AGGGUUGCGGUUGGGGCUGGG	Cleavage	pacid=30782780 locus=Cre17.g734757 ID=Cre17.g734757.t1.1.v5.5 annot-version=v5.5	1
CCTAGTCTCAACCATAAACGA	Cre11.g467791.t1.1	4	-1	1	21	503	523	CCUAGUCUCAACCAUAAACGA	: ::: :::::.:..:.::	CGGCUUAGGGUUGGGGUUGGG	Cleavage	pacid=30775848 locus=Cre11.g467791 ID=Cre11.g467791.t1.1.v5.5 annot-version=v5.5	1
CCTGTACTGAGCTGCCCCGAGTA	Cre12.g533250.t1.1	4	-1	1	23	6514	6537	CCUGUACUG-AGCUGCCCCGAGUA	::::::::::::: :.::::.::	CACUCGGGGCAGCUGCGGUACGGG	Cleavage	pacid=30793295 locus=Cre12.g533250 ID=Cre12.g533250.t1.1.v5.5 annot-version=v5.5	1
CCTGTACTGAGCTGCCCCGAGTA	Cre12.g511400.t1.1	4	-1	1	23	4695	4717	CCUGUACUGAGCUGCCCCGAGUA	.:: ::: :.:::::::.:::	GGCUGGGGCCGGCUCAGUGCAGU	Cleavage	pacid=30791658 locus=Cre12.g511400 ID=Cre12.g511400.t1.1.v5.5 annot-version=v5.5	1
CCTGTACTGAGCTGCCCCGAGTA	Cre06.g310100.t1.2	4	-1	1	23	4063	4085	CCUGUACUGAGCUGCCCCGAGUA	: .::::: .::.::.: :::::	UCUUCGGGAUAGUUCGGGACAGG	Cleavage	pacid=30779702 locus=Cre06.g310100 ID=Cre06.g310100.t1.2.v5.5 annot-version=v5.5	1
CCTGTACTGAGCTGCCCCGAGTA	Cre04.g223600.t1.2	4	-1	1	23	1014	1037	CCUGUACUGAGCUGCC-CCGAGUA	:: ::: ::::::::.:::: ::	GACCCGGAGGCAGCUCGGUACUGG	Cleavage	pacid=30791390 locus=Cre04.g223600 ID=Cre04.g223600.t1.2.v5.5 annot-version=v5.5	1
CCTGTACTGAGCTGCCCCGAGTA	Cre17.g729700.t1.2	4	-1	1	23	600	622	CCUGUACUGAGCUGCCCCGAGUA	.: ::::::::: :.: .::::	GGCGCGGGGCAGCGCGGCGCAGG	Translation	pacid=30782001 locus=Cre17.g729700 ID=Cre17.g729700.t1.2.v5.5 annot-version=v5.5	1
CCTGTACTGAGCTGCCCCGAGTA	Cre12.g513350.t1.1	4	-1	1	23	5450	5472	CCUGUACUGAGCUGCCCCGAGUA	:::.:::::::.::::	GGCCACCGGCGGCUCAGUGCAGG	Cleavage	pacid=30792713 locus=Cre12.g513350 ID=Cre12.g513350.t1.1.v5.5 annot-version=v5.5	1
CCTGTACTGAGCTGCCCCGAGTA	Cre16.g651400.t2.1	4	-1	1	23	7686	7708	CCUGUACUGAGCUGCCCCGAGUA	:: ::::.::::.::.:.:	GGGUCAGGGCGGCUCGGUGCGGA	Cleavage	pacid=30776844 locus=Cre16.g651400 ID=Cre16.g651400.t2.1.v5.5 annot-version=v5.5	1
CCTGTACTGAGCTGCCCCGAGTA	Cre16.g651400.t1.2	4	-1	1	23	7731	7753	CCUGUACUGAGCUGCCCCGAGUA	:: ::::.::::.::.:.:	GGGUCAGGGCGGCUCGGUGCGGA	Cleavage	pacid=30776843 locus=Cre16.g651400 ID=Cre16.g651400.t1.2.v5.5 annot-version=v5.5	1
CCTGTACTGAGCTGCCCCGAGTA	Cre01.g032750.t1.2	4	-1	1	23	948	970	CCUGUACUGAGCUGCCCCGAGUA	:.: :: ::::. :::::::::	UGCCGGGUGCAGUGCAGUACAGG	Translation	pacid=30789300 locus=Cre01.g032750 ID=Cre01.g032750.t1.2.v5.5 annot-version=v5.5	1
CCTGTACTGAGCTGCCCCGAGTA	Cre13.g567426.t1.1	4	-1	1	23	1320	1342	CCUGUACUGAGCUGCCCCGAGUA	::::: : :::::::...::	GUGUCGGGCCUGCUCAGUGUGGG	Cleavage	pacid=30784390 locus=Cre13.g567426 ID=Cre13.g567426.t1.1.v5.5 annot-version=v5.5	1
CCTGTACTGAGCTGCCCCGAGTA	Cre04.g223000.t1.1	4	-1	1	23	11216	11238	CCUGUACUGAGCUGCCCCGAGUA	::::.:::..::.::::	CCGGGCGGGCGGCUUGGUGCAGG	Cleavage	pacid=30791194 locus=Cre04.g223000 ID=Cre04.g223000.t1.1.v5.5 annot-version=v5.5	1
CCTGTACTGAGCTGCCCCGAGTA	Cre14.g621200.t1.1	4	-1	1	23	435	457	CCUGUACUGAGCUGCCCCGAGUA	.::::: ::::.::.:::	CGACUGGGGCUGCUCGGUGCAGC	Cleavage	pacid=30776119 locus=Cre14.g621200 ID=Cre14.g621200.t1.1.v5.5 annot-version=v5.5	1
CCTGTACTGAGCTGCCCCGAGTA	Cre02.g095143.t1.1	4	-1	1	23	4173	4195	CCUGUACUGAGCUGCCCCGAGUA	:::::.:::..: :::::	GCAGGGGGGCGGCUUGGAACAGG	Cleavage	pacid=30785350 locus=Cre02.g095143 ID=Cre02.g095143.t1.1.v5.5 annot-version=v5.5	1
CCTGTACTGAGCTGCCCCGAGTA	Cre12.g486209.t1.1	4	-1	1	23	1885	1907	CCUGUACUGAGCUGCCCCGAGUA	.::::::: :::::.:.:	AUGGUGGGGCAGGUCAGUGCGGC	Translation	pacid=30792605 locus=Cre12.g486209 ID=Cre12.g486209.t1.1.v5.5 annot-version=v5.5	1
CCTGTACTGAGCTGCCCCGAGTA	Cre12.g533250.t1.1	4	-1	1	23	6514	6537	CCUGUACUG-AGCUGCCCCGAGUA	::::::::::::: :.::::.::	CACUCGGGGCAGCUGCGGUACGGG	Cleavage	pacid=30793295 locus=Cre12.g533250 ID=Cre12.g533250.t1.1.v5.5 annot-version=v5.5	1
CCTGTACTGAGCTGCCCCGAGTA	Cre12.g511400.t1.1	4	-1	1	23	4695	4717	CCUGUACUGAGCUGCCCCGAGUA	.:: ::: :.:::::::.:::	GGCUGGGGCCGGCUCAGUGCAGU	Cleavage	pacid=30791658 locus=Cre12.g511400 ID=Cre12.g511400.t1.1.v5.5 annot-version=v5.5	1
CCTGTACTGAGCTGCCCCGAGTA	Cre06.g310100.t1.2	4	-1	1	23	4063	4085	CCUGUACUGAGCUGCCCCGAGUA	: .::::: .::.::.: :::::	UCUUCGGGAUAGUUCGGGACAGG	Cleavage	pacid=30779702 locus=Cre06.g310100 ID=Cre06.g310100.t1.2.v5.5 annot-version=v5.5	1
CCTGTACTGAGCTGCCCCGAGTA	Cre04.g223600.t1.2	4	-1	1	23	1014	1037	CCUGUACUGAGCUGCC-CCGAGUA	:: ::: ::::::::.:::: ::	GACCCGGAGGCAGCUCGGUACUGG	Cleavage	pacid=30791390 locus=Cre04.g223600 ID=Cre04.g223600.t1.2.v5.5 annot-version=v5.5	1
CCTGTACTGAGCTGCCCCGAGTA	Cre17.g729700.t1.2	4	-1	1	23	600	622	CCUGUACUGAGCUGCCCCGAGUA	.: ::::::::: :.: .::::	GGCGCGGGGCAGCGCGGCGCAGG	Translation	pacid=30782001 locus=Cre17.g729700 ID=Cre17.g729700.t1.2.v5.5 annot-version=v5.5	1
CCTGTACTGAGCTGCCCCGAGTA	Cre12.g513350.t1.1	4	-1	1	23	5450	5472	CCUGUACUGAGCUGCCCCGAGUA	:::.:::::::.::::	GGCCACCGGCGGCUCAGUGCAGG	Cleavage	pacid=30792713 locus=Cre12.g513350 ID=Cre12.g513350.t1.1.v5.5 annot-version=v5.5	1
CCTGTACTGAGCTGCCCCGAGTA	Cre16.g651400.t2.1	4	-1	1	23	7686	7708	CCUGUACUGAGCUGCCCCGAGUA	:: ::::.::::.::.:.:	GGGUCAGGGCGGCUCGGUGCGGA	Cleavage	pacid=30776844 locus=Cre16.g651400 ID=Cre16.g651400.t2.1.v5.5 annot-version=v5.5	1
CCTGTACTGAGCTGCCCCGAGTA	Cre16.g651400.t1.2	4	-1	1	23	7731	7753	CCUGUACUGAGCUGCCCCGAGUA	:: ::::.::::.::.:.:	GGGUCAGGGCGGCUCGGUGCGGA	Cleavage	pacid=30776843 locus=Cre16.g651400 ID=Cre16.g651400.t1.2.v5.5 annot-version=v5.5	1
CCTGTACTGAGCTGCCCCGAGTA	Cre01.g032750.t1.2	4	-1	1	23	948	970	CCUGUACUGAGCUGCCCCGAGUA	:.: :: ::::. :::::::::	UGCCGGGUGCAGUGCAGUACAGG	Translation	pacid=30789300 locus=Cre01.g032750 ID=Cre01.g032750.t1.2.v5.5 annot-version=v5.5	1
CCTGTACTGAGCTGCCCCGAGTA	Cre13.g567426.t1.1	4	-1	1	23	1320	1342	CCUGUACUGAGCUGCCCCGAGUA	::::: : :::::::...::	GUGUCGGGCCUGCUCAGUGUGGG	Cleavage	pacid=30784390 locus=Cre13.g567426 ID=Cre13.g567426.t1.1.v5.5 annot-version=v5.5	1
CCTGTACTGAGCTGCCCCGAGTA	Cre04.g223000.t1.1	4	-1	1	23	11216	11238	CCUGUACUGAGCUGCCCCGAGUA	::::.:::..::.::::	CCGGGCGGGCGGCUUGGUGCAGG	Cleavage	pacid=30791194 locus=Cre04.g223000 ID=Cre04.g223000.t1.1.v5.5 annot-version=v5.5	1
CCTGTACTGAGCTGCCCCGAGTA	Cre14.g621200.t1.1	4	-1	1	23	435	457	CCUGUACUGAGCUGCCCCGAGUA	.::::: ::::.::.:::	CGACUGGGGCUGCUCGGUGCAGC	Cleavage	pacid=30776119 locus=Cre14.g621200 ID=Cre14.g621200.t1.1.v5.5 annot-version=v5.5	1
CCTGTACTGAGCTGCCCCGAGTA	Cre02.g095143.t1.1	4	-1	1	23	4173	4195	CCUGUACUGAGCUGCCCCGAGUA	:::::.:::..: :::::	GCAGGGGGGCGGCUUGGAACAGG	Cleavage	pacid=30785350 locus=Cre02.g095143 ID=Cre02.g095143.t1.1.v5.5 annot-version=v5.5	1
CCTGTACTGAGCTGCCCCGAGTA	Cre12.g486209.t1.1	4	-1	1	23	1885	1907	CCUGUACUGAGCUGCCCCGAGUA	.::::::: :::::.:.:	AUGGUGGGGCAGGUCAGUGCGGC	Translation	pacid=30792605 locus=Cre12.g486209 ID=Cre12.g486209.t1.1.v5.5 annot-version=v5.5	1
CCTTTAGATCTTTTTGAAGAA	Cre16.g652550.t1.2	4	-1	1	21	72	92	CCUUUAGAUCUUUUUGAAGAA	::::: ..:..:.::::.:::	UUCUUAGGAGGGGUCUAGAGG	Cleavage	pacid=30778177 locus=Cre16.g652550 ID=Cre16.g652550.t1.2.v5.5 annot-version=v5.5	1
CCTTTAGATCTTTTTGAAGAA	Cre12.g495951.t2.1	4	-1	1	21	2180	2200	CCUUUAGAUCUUUUUGAAGAA	:.::::.::.::: :.:.::	CUUUUCAGAAGGAUGUGAGGG	Cleavage	pacid=30792446 locus=Cre12.g495951 ID=Cre12.g495951.t2.1.v5.5 annot-version=v5.5	1
CCTTTAGATCTTTTTGAAGAA	Cre12.g495952.t1.1	4	-1	1	21	1456	1476	CCUUUAGAUCUUUUUGAAGAA	:.::::.::.::: :.:.::	CUUUUCAGAAGGAUGUGAGGG	Cleavage	pacid=30793387 locus=Cre12.g495952 ID=Cre12.g495952.t1.1.v5.5 annot-version=v5.5	1
CCTTTAGATCTTTTTGAAGAA	Cre10.g464950.t1.1	4	-1	1	21	966	986	CCUUUAGAUCUUUUUGAAGAA	::::: :.:::: ::..:::	CUCUUCUAGAAGAGCUGGAGG	Cleavage	pacid=30790172 locus=Cre10.g464950 ID=Cre10.g464950.t1.1.v5.5 annot-version=v5.5	1
CCTTTAGATCTTTTTGAAGAA	Cre06.g251900.t1.2	4	-1	1	21	127	147	CCUUUAGAUCUUUUUGAAGAA	.: :: :::::::::.::	CGUUGCAUAAAGAUCUAGAGA	Cleavage	pacid=30780063 locus=Cre06.g251900 ID=Cre06.g251900.t1.2.v5.5 annot-version=v5.5	1
CCTTTAGATCTTTTTGAAGAA	Cre17.g741750.t1.1	4	-1	1	21	3515	3535	CCUUUAGAUCUUUUUGAAGAA	: .: :..::.:::::..:::	UGUUGCGGAAGGAUCUGGAGG	Cleavage	pacid=30782636 locus=Cre17.g741750 ID=Cre17.g741750.t1.1.v5.5 annot-version=v5.5	2
CCTTTAGATCTTTTTGAAGAA	Cre12.g514950.t1.1	4	-1	1	21	5425	5445	CCUUUAGAUCUUUUUGAAGAA	:::::..:::: .:..:::	ACCUUCAGGAAGAAUUGGAGG	Cleavage	pacid=30792065 locus=Cre12.g514950 ID=Cre12.g514950.t1.1.v5.5 annot-version=v5.5	1
CCTTTAGATCTTTTTGAAGAA	Cre01.g046850.t1.2	4	-1	1	21	742	762	CCUUUAGAUCUUUUUGAAGAA	::::.::.:: ::.::::	GAAUUCAGAAGGAGCUGAAGG	Cleavage	pacid=30788652 locus=Cre01.g046850 ID=Cre01.g046850.t1.2.v5.5 annot-version=v5.5	1
CCTTTAGATCTTTTTGAAGAA	Cre09.g414600.t1.1	4	-1	1	21	2100	2120	CCUUUAGAUCUUUUUGAAGAA	.:::::.:.:: ::..:::	GCUUUCAAGAGGAGCUGGAGG	Cleavage	pacid=30780872 locus=Cre09.g414600 ID=Cre09.g414600.t1.1.v5.5 annot-version=v5.5	1
CCTTTAGATCTTTTTGAAGAA	Cre09.g409650.t1.2	4	-1	1	21	781	801	CCUUUAGAUCUUUUUGAAGAA	::::::: .: :::.::::	ACCUUCAAACGGCUCUGAAGG	Cleavage	pacid=30781487 locus=Cre09.g409650 ID=Cre09.g409650.t1.2.v5.5 annot-version=v5.5	1
CCTTTAGATCTTTTTGAAGAA	Cre06.g255450.t1.1	4	-1	1	21	4807	4827	CCUUUAGAUCUUUUUGAAGAA	: ::..:::::::::::	AAAUCCAGGAAGAUCUAAAGC	Cleavage	pacid=30778889 locus=Cre06.g255450 ID=Cre06.g255450.t1.1.v5.5 annot-version=v5.5	1
CCTTTAGATCTTTTTGAAGAA	Cre07.g348700.t1.2	4	-1	1	21	393	413	CCUUUAGAUCUUUUUGAAGAA	:::: :::. ::::::::	CGCUUCCAAAGAAUCUAAAGC	Translation	pacid=30774375 locus=Cre07.g348700 ID=Cre07.g348700.t1.2.v5.5 annot-version=v5.5	1
CCTTTAGATCTTTTTGAAGAA	Cre07.g348700.t2.1	4	-1	1	21	393	413	CCUUUAGAUCUUUUUGAAGAA	:::: :::. ::::::::	CGCUUCCAAAGAAUCUAAAGC	Translation	pacid=30774376 locus=Cre07.g348700 ID=Cre07.g348700.t2.1.v5.5 annot-version=v5.5	1
CCTTTAGATCTTTTTGAAGAA	Cre09.g416050.t1.2	4	-1	1	21	1411	1431	CCUUUAGAUCUUUUUGAAGAA	:: :::.::::::::: :	CGCUACAAGAAGAUCUAAUGA	Cleavage	pacid=30780467 locus=Cre09.g416050 ID=Cre09.g416050.t1.2.v5.5 annot-version=v5.5	1
CCTTTAGATCTTTTTGAAGAA	Cre12.g545100.t1.1	4	-1	1	21	2605	2625	CCUUUAGAUCUUUUUGAAGAA	::: .:::.::: :.::::	GCCUUGGAAAGGAUGUGAAGG	Cleavage	pacid=30792648 locus=Cre12.g545100 ID=Cre12.g545100.t1.1.v5.5 annot-version=v5.5	1
CCTTTAGATCTTTTTGAAGAA	Cre17.g701751.t1.1	4	-1	1	21	2734	2754	CCUUUAGAUCUUUUUGAAGAA	:: .:::..:.:::..:::	GGCUCUAAAGGGGUCUGGAGG	Cleavage	pacid=30782551 locus=Cre17.g701751 ID=Cre17.g701751.t1.1.v5.5 annot-version=v5.5	1
CCTTTAGATCTTTTTGAAGAA	Cre03.g155900.t1.1	4	-1	1	21	9405	9425	CCUUUAGAUCUUUUUGAAGAA	: :. .::::.:::::.::	CACGUUCGAAAGGUCUAAGGG	Cleavage	pacid=30787721 locus=Cre03.g155900 ID=Cre03.g155900.t1.1.v5.5 annot-version=v5.5	1
CGCCGTAAACGATGGATACTA	Cre03.g162701.t1.1	4	-1	1	21	479	499	CGCCGUAAACGAUGGAUACUA	:::::.:: :::: :.::::	CAGUAUUCACCGUUGAUGGCG	Cleavage	pacid=30788203 locus=Cre03.g162701 ID=Cre03.g162701.t1.1.v5.5 annot-version=v5.5	1
CGCCGTAAACGATGGATACTA	Cre11.g467704.t1.1	4	-1	1	21	4518	4538	CGCCGUAAACGAUGGAUACUA	:.::.: .::::: :::::.:	UGGUGUGUAUCGUGUACGGUG	Cleavage	pacid=30775665 locus=Cre11.g467704 ID=Cre11.g467704.t1.1.v5.5 annot-version=v5.5	1
CGCCGTAAACGATGGATACTA	Cre17.g706350.t1.1	4	-1	1	21	1853	1873	CGCCGUAAACGAUGGAUACUA	.:::::.. ::: :::::::	CGGUAUCUGGCGUGUACGGCG	Cleavage	pacid=30782399 locus=Cre17.g706350 ID=Cre17.g706350.t1.1.v5.5 annot-version=v5.5	1
CGCCGTAAACGATGGATACTA	Cre17.g704600.t1.2	4	-1	1	21	995	1015	CGCCGUAAACGAUGGAUACUA	::::.:::. :::::::.	GCGUAUUCAUUCUUUACGGUA	Translation	pacid=30782656 locus=Cre17.g704600 ID=Cre17.g704600.t1.2.v5.5 annot-version=v5.5	1
CGCCGTAAACGATGGATACTA	Cre10.g465650.t1.2	4	-1	1	21	7088	7108	CGCCGUAAACGAUGGAUACUA	:. :: :.::::::.:::::	UGCUACACGUCGUUUGCGGCG	Cleavage	pacid=30790623 locus=Cre10.g465650 ID=Cre10.g465650.t1.2.v5.5 annot-version=v5.5	1
CGCCGTAAACGATGGATACTA	Cre16.g661850.t1.1	4	-1	1	21	1884	1904	CGCCGUAAACGAUGGAUACUA	::.: :: ::::::::::	AUGUGUGCAGCGUUUACGGCU	Cleavage	pacid=30776788 locus=Cre16.g661850 ID=Cre16.g661850.t1.1.v5.5 annot-version=v5.5	1
CGCCGTAAACGATGGATACTA	Cre17.g707300.t1.2	4	-1	1	21	568	588	CGCCGUAAACGAUGGAUACUA	:: :::.:: :::..::::	CUGUUUCCGUCCUUUGUGGCG	Translation	pacid=30782741 locus=Cre17.g707300 ID=Cre17.g707300.t1.2.v5.5 annot-version=v5.5	1
CGCCGTAAACGATGGATACTA	Cre05.g247200.t1.2	4	-1	1	21	948	968	CGCCGUAAACGAUGGAUACUA	.: ::: . :::::::::::	CGGCAUCAGCCGUUUACGGCG	Cleavage	pacid=30783213 locus=Cre05.g247200 ID=Cre05.g247200.t1.2.v5.5 annot-version=v5.5	1
CGCCGTAAACGATGGATACTA	Cre15.g636450.t1.2	4	-1	1	21	3340	3360	CGCCGUAAACGAUGGAUACUA	.:: : ::::: ::.:::::	CGGUCUGCAUCGCUUGCGGCG	Cleavage	pacid=30783554 locus=Cre15.g636450 ID=Cre15.g636450.t1.2.v5.5 annot-version=v5.5	1
CGCCGTAAACGATGGATACTA	Cre03.g145087.t1.1	4	-1	1	21	346	365	CGCCGUAAACGAUGGAUACUA	.::.:: .:.::::.:::::	CGGUGUC-GUUGUUUGCGGCG	Cleavage	pacid=30787310 locus=Cre03.g145087 ID=Cre03.g145087.t1.1.v5.5 annot-version=v5.5	1
CGCCGTAAACGATGGATACTA	Cre06.g297800.t1.2	4	-1	1	21	917	937	CGCCGUAAACGAUGGAUACUA	:: :::::: ::.:::::	CUGUCGCCAUCGCUUGCGGCG	Cleavage	pacid=30778436 locus=Cre06.g297800 ID=Cre06.g297800.t1.2.v5.5 annot-version=v5.5	1
CGCCGTAAACGATGGATACTA	Cre16.g692300.t1.2	4	-1	1	21	922	942	CGCCGUAAACGAUGGAUACUA	:: ::::.:: :::::::	CCGUCACCAUUGUGUACGGCG	Cleavage	pacid=30777566 locus=Cre16.g692300 ID=Cre16.g692300.t1.2.v5.5 annot-version=v5.5	1
CGCCGTAAACGATGGATACTA	Cre06.g306900.t1.1	4	-1	1	21	1421	1441	CGCCGUAAACGAUGGAUACUA	: : :: :.::::::::::	CCGCAACCCUUGUUUACGGCG	Cleavage	pacid=30780123 locus=Cre06.g306900 ID=Cre06.g306900.t1.1.v5.5 annot-version=v5.5	1
CGCCGTAAACGATGGATACTA	Cre14.g611552.t1.1	4	-1	1	21	1780	1800	CGCCGUAAACGAUGGAUACUA	:: : ::::: ::.:::::	CCGUUUGCAUCGCUUGCGGCG	Cleavage	pacid=30776295 locus=Cre14.g611552 ID=Cre14.g611552.t1.1.v5.5 annot-version=v5.5	1
CGTACTAAATCTCCGACAA	Cre09.g403850.t1.1	4	-1	1	19	3274	3292	CGUACUAAAUCUCCGACAA	::::::.:::::.::. :	AUGUCGGGGAUUUGGUGGG	Cleavage	pacid=30780281 locus=Cre09.g403850 ID=Cre09.g403850.t1.1.v5.5 annot-version=v5.5	1
CGTACTAAATCTCCGACAA	Cre03.g154400.t1.2	4	-1	1	19	3393	3411	CGUACUAAAUCUCCGACAA	:::::::: .:::. ::::	UUGUCGGAUGUUUGCUACG	Translation	pacid=30786603 locus=Cre03.g154400 ID=Cre03.g154400.t1.2.v5.5 annot-version=v5.5	1
CTCAAAAAAAAAAAAAAATTA	Cre13.g601519.t1.1	4	-1	1	21	54	74	CUCAAAAAAAAAAAAAAAUUA	:::::::::::::::	CGGCGCUUUUUUUUUUUUGAG	Cleavage	pacid=30784261 locus=Cre13.g601519 ID=Cre13.g601519.t1.1.v5.5 annot-version=v5.5	1
CTCAAAAAAAAAAAAAAATTA	Cre14.g622410.t1.1	4	-1	1	21	2916	2936	CUCAAAAAAAAAAAAAAAUUA	:::::::::::::::	ACUACGUUUUUUUUUUUUGAG	Cleavage	pacid=30776655 locus=Cre14.g622410 ID=Cre14.g622410.t1.1.v5.5 annot-version=v5.5	1
CTCAAAAAAAAAAAAAAATTA	Cre13.g600238.t1.1	4	-1	1	21	1638	1658	CUCAAAAAAAAAAAAAAAUUA	:::::::::::::::	CAUGAGUUUUUUUUUUUUGAG	Cleavage	pacid=30783905 locus=Cre13.g600238 ID=Cre13.g600238.t1.1.v5.5 annot-version=v5.5	1
CTCAAAAAAAAAAAAAAATTA	Cre09.g391753.t1.2	4	-1	1	21	5806	5826	CUCAAAAAAAAAAAAAAAUUA	:::::: :::::: ::::	CUCUUUUUUGUUUUUUGUGAG	Cleavage	pacid=30780553 locus=Cre09.g391753 ID=Cre09.g391753.t1.2.v5.5 annot-version=v5.5	1
CTCAAAAAAAAAAAAAAATTA	Cre02.g093084.t1.1	4	-1	1	21	1575	1595	CUCAAAAAAAAAAAAAAAUUA	:::::::::::::::	UCAAGAUUUUUUUUUUUUGAG	Cleavage	pacid=30785970 locus=Cre02.g093084 ID=Cre02.g093084.t1.1.v5.5 annot-version=v5.5	1
CTCAAAAAAAAAAAAAAATTA	Cre09.g400182.t1.1	4	-1	1	21	6442	6462	CUCAAAAAAAAAAAAAAAUUA	:: :::::::::::::	GGGGGUUGUUUUUUUUUUGAG	Cleavage	pacid=30781316 locus=Cre09.g400182 ID=Cre09.g400182.t1.1.v5.5 annot-version=v5.5	1
CTCAAAAAAAAAAAAAAATTA	Cre27.g757297.t1.1	4	-1	1	21	1032	1052	CUCAAAAAAAAAAAAAAAUUA	:::::::::::::::	CCUGGCUUUUUUUUUUUUGAG	Cleavage	pacid=30786517 locus=Cre27.g757297 ID=Cre27.g757297.t1.1.v5.5 annot-version=v5.5	1
CTCAAAAAAAAAAAAAAATTA	Cre01.g046800.t1.1	4	-1	1	21	2162	2182	CUCAAAAAAAAAAAAAAAUUA	:::::::: ::::::.:	UUUGUUUUUUUUGUUUUUGGG	Cleavage	pacid=30788651 locus=Cre01.g046800 ID=Cre01.g046800.t1.1.v5.5 annot-version=v5.5	1
CTCAAAAAAAAAAAAAAATTA	Cre09.g400071.t1.1	4	-1	1	21	1629	1649	CUCAAAAAAAAAAAAAAAUUA	: ::::::::::::::	AGGCGUAUUUUUUUUUUUGAG	Cleavage	pacid=30781287 locus=Cre09.g400071 ID=Cre09.g400071.t1.1.v5.5 annot-version=v5.5	1
CTCAAAAAAAAAAAAAAATTA	Cre06.g296924.t1.1	4	-1	1	21	1246	1266	CUCAAAAAAAAAAAAAAAUUA	::: :::: :::::::.:	CGCUUUCUUUUCUUUUUUGGG	Translation	pacid=30779943 locus=Cre06.g296924 ID=Cre06.g296924.t1.1.v5.5 annot-version=v5.5	1
CTCAAAAAAAAAAAAAAATTA	Cre11.g477550.t1.2	4	-1	1	21	1389	1409	CUCAAAAAAAAAAAAAAAUUA	.:: ::::: :::::::: :	GGAUGUUUUUCUUUUUUUGUG	Translation	pacid=30776000 locus=Cre11.g477550 ID=Cre11.g477550.t1.2.v5.5 annot-version=v5.5	1
CTCAAAAAAAAAAAAAAATTA	Cre02.g093051.t1.1	4	-1	1	21	4094	4114	CUCAAAAAAAAAAAAAAAUUA	:: :::::::::::::	GGUCUUCCUUUUUUUUUUGAG	Cleavage	pacid=30785068 locus=Cre02.g093051 ID=Cre02.g093051.t1.1.v5.5 annot-version=v5.5	1
CTGTGGGAATCTCTCTGAGCCTTA	Cre16.g693950.t1.1	4	-1	1	24	209	232	CUGUGGGAAUCUCUCUGAGCCUUA	: :::::::::: :: ::.:.:	CCAAGCUCAGAGAGCUUGCCGCGG	Translation	pacid=30776808 locus=Cre16.g693950 ID=Cre16.g693950.t1.1.v5.5 annot-version=v5.5	1
CTGTGGGAATCTCTCTGAGCCTTA	Cre14.g610750.t1.1	4	-1	1	24	2880	2903	CUGUGGGAAUCUCUCUGAGCCUUA	:: ::: .:.::::::::..:	UCUGGGUCAAGGGGAUUCCCAUGG	Cleavage	pacid=30776145 locus=Cre14.g610750 ID=Cre14.g610750.t1.1.v5.5 annot-version=v5.5	1
CTGTGGGAATCTCTCTGAGCCTTA	Cre10.g432000.t1.2	4	-1	1	24	692	715	CUGUGGGAAUCUCUCUGAGCCUUA	: ::::: .: ::::::::..:	GCAUGCUCAAGGUGAUUCCCAUGG	Cleavage	pacid=30790662 locus=Cre10.g432000 ID=Cre10.g432000.t1.2.v5.5 annot-version=v5.5	1
CTGTGGGAATCTCTCTGAGCCTTA	Cre13.g576740.t1.1	4	-1	1	24	1258	1282	CUGUGGGAAUCUCUCUG-AGCCUUA	::: ::::::::::: ::.::	GCGUGCUGCAGAGAGAUUCGCAUAG	Cleavage	pacid=30783903 locus=Cre13.g576740 ID=Cre13.g576740.t1.1.v5.5 annot-version=v5.5	1
CTGTGGGAATCTCTCTGAGCCTTA	Cre13.g576740.t2.1	4	-1	1	24	1255	1279	CUGUGGGAAUCUCUCUG-AGCCUUA	::: ::::::::::: ::.::	GCGUGCUGCAGAGAGAUUCGCAUAG	Cleavage	pacid=30783904 locus=Cre13.g576740 ID=Cre13.g576740.t2.1.v5.5 annot-version=v5.5	1
CTGTGGGAATCTCTCTGAGCCTTA	Cre13.g577600.t2.1	4	-1	1	24	85	109	CUGUGGGAAUCUCUCUG-AGCCUUA	::: ::::::::::: ::.::	CCGUGCUGCAGAGAGAUUCGCAUAG	Cleavage	pacid=30783965 locus=Cre13.g577600 ID=Cre13.g577600.t2.1.v5.5 annot-version=v5.5	1
CTGTGGGAATCTCTCTGAGCCTTA	Cre13.g577600.t1.2	4	-1	1	24	85	109	CUGUGGGAAUCUCUCUG-AGCCUUA	::: ::::::::::: ::.::	CCGUGCUGCAGAGAGAUUCGCAUAG	Cleavage	pacid=30783964 locus=Cre13.g577600 ID=Cre13.g577600.t1.2.v5.5 annot-version=v5.5	1
CTGTGGGAATCTCTCTGAGCCTTA	Cre12.g545704.t1.1	4	-1	1	24	1806	1829	CUGUGGGAAUCUCUCUGAGCCUUA	::::. .:.:::::::: ::	CACUGCUCGAGGGGAUUCCCAAAG	Cleavage	pacid=30793033 locus=Cre12.g545704 ID=Cre12.g545704.t1.1.v5.5 annot-version=v5.5	1
CTGTGGGAATCTCTCTGAGCCTTA	Cre06.g304550.t1.1	4	-1	1	24	175	198	CUGUGGGAAUCUCUCUGAGCCUUA	::.::.:.:.::::: .::	ACUUUCUUAGGGGGGUUCCCCUAG	Cleavage	pacid=30779374 locus=Cre06.g304550 ID=Cre06.g304550.t1.1.v5.5 annot-version=v5.5	1
CTGTGGGAATCTCTCTGAGCCTTA	Cre06.g299100.t1.2	4	-1	1	24	3167	3190	CUGUGGGAAUCUCUCUGAGCCUUA	.:..:: :::::.:.::::	CGGAUUUUGGACAGAUUUCUACAG	Cleavage	pacid=30779709 locus=Cre06.g299100 ID=Cre06.g299100.t1.2.v5.5 annot-version=v5.5	1
CTGTGGGAATCTCTCTGAGCCTTA	Cre21.g751897.t1.1	4	-1	1	24	1281	1304	CUGUGGGAAUCUCUCUGAGCCUUA	:::::: : ::::::.:.:	CGAACCUCAGAAACAUUCCCGCGG	Translation	pacid=30791631 locus=Cre21.g751897 ID=Cre21.g751897.t1.1.v5.5 annot-version=v5.5	1
CTGTGGGAATCTCTCTGAGCCTTA	Cre15.g643389.t1.1	4	-1	1	24	1264	1287	CUGUGGGAAUCUCUCUGAGCCUUA	:::::: : ::::::.:.:	CGAACCUCAGAAACAUUCCCGCGG	Translation	pacid=30783614 locus=Cre15.g643389 ID=Cre15.g643389.t1.1.v5.5 annot-version=v5.5	1
CTGTGGGAATCTCTCTGAGCCTTA	Cre17.g734741.t1.1	4	-1	1	24	1271	1294	CUGUGGGAAUCUCUCUGAGCCUUA	:::::: : ::::::.:.:	CGAACCUCAGAAACAUUCCCGCGG	Translation	pacid=30781791 locus=Cre17.g734741 ID=Cre17.g734741.t1.1.v5.5 annot-version=v5.5	1
CTGTGGGAATCTCTCTGAGCCTTA	Cre04.g217979.t1.1	4	-1	1	24	1289	1312	CUGUGGGAAUCUCUCUGAGCCUUA	:::::: : ::::::.:.:	CGAACCUCAGAAACAUUCCCGCGG	Translation	pacid=30791071 locus=Cre04.g217979 ID=Cre04.g217979.t1.1.v5.5 annot-version=v5.5	1
CTGTGGGAATCTCTCTGAGCCTTA	Cre02.g095041.t1.1	4	-1	1	24	1063	1086	CUGUGGGAAUCUCUCUGAGCCUUA	:::::: : ::::::.:.:	CGAACCUCAGAAACAUUCCCGCGG	Translation	pacid=30785059 locus=Cre02.g095041 ID=Cre02.g095041.t1.1.v5.5 annot-version=v5.5	1
CTTGAAATTGTTGAGAGGGAAAA	Cre10.g425000.t1.1	4	-1	1	23	601	623	CUUGAAAUUGUUGAGAGGGAAAA	:.:.::::::.: ::::::	UCAUUCUUCUCAAUAUUUUCAAC	Cleavage	pacid=30790725 locus=Cre10.g425000 ID=Cre10.g425000.t1.1.v5.5 annot-version=v5.5	1
CTTGAAATTGTTGAGAGGGAAAA	Cre10.g432550.t1.2	4	-1	1	23	1720	1742	CUUGAAAUUGUUGAGAGGGAAAA	::::. ::::.::: :::.::	AGUUCCUGCUCAGCAAAUUCGAG	Cleavage	pacid=30790677 locus=Cre10.g432550 ID=Cre10.g432550.t1.2.v5.5 annot-version=v5.5	1
CTTGAAATTGTTGAGAGGGAAAA	Cre03.g178100.t1.1	4	-1	1	23	8520	8542	CUUGAAAUUGUUGAGAGGGAAAA	:.:::::::::. : ::::	GCGCCUCUCUCAACAGCUACAAG	Cleavage	pacid=30787264 locus=Cre03.g178100 ID=Cre03.g178100.t1.1.v5.5 annot-version=v5.5	1
CTTGAAATTGTTGAGAGGGAAAA	Cre02.g086650.t1.2	4	-1	1	23	289	311	CUUGAAAUUGUUGAGAGGGAAAA	: :: : ::.:::::::::.:	AUGUCACCCUUAACAAUUUCGAC	Cleavage	pacid=30785243 locus=Cre02.g086650 ID=Cre02.g086650.t1.2.v5.5 annot-version=v5.5	2
CTTGAAATTGTTGAGAGGGAAAA	Cre13.g569550.t1.1	4	-1	1	23	4050	4072	CUUGAAAUUGUUGAGAGGGAAAA	::: :::.::..:::::.	ACGACCCACUCGACGGUUUCAGC	Cleavage	pacid=30783975 locus=Cre13.g569550 ID=Cre13.g569550.t1.1.v5.5 annot-version=v5.5	1
CTTGAAATTGTTGAGAGGGAAAA	Cre07.g325739.t1.1	4	-1	1	23	338	360	CUUGAAAUUGUUGAGAGGGAAAA	:: ::: :.::::: :::::	UCAUCGCUCGCGACAAUAUCAAG	Cleavage	pacid=30775117 locus=Cre07.g325739 ID=Cre07.g325739.t1.1.v5.5 annot-version=v5.5	1
CTTGAAATTGTTGAGAGGGAAAA	Cre07.g344100.t1.1	4	-1	1	23	3675	3697	CUUGAAAUUGUUGAGAGGGAAAA	:: :::::::: ::::.:	UGUCGCCCCUCAACAAGUUCAGG	Cleavage	pacid=30775224 locus=Cre07.g344100 ID=Cre07.g344100.t1.1.v5.5 annot-version=v5.5	1
CTTGAAATTGTTGAGAGGGAAAA	Cre07.g344100.t2.1	4	-1	1	23	3600	3622	CUUGAAAUUGUUGAGAGGGAAAA	:: :::::::: ::::.:	UGUCGCCCCUCAACAAGUUCAGG	Cleavage	pacid=30775225 locus=Cre07.g344100 ID=Cre07.g344100.t2.1.v5.5 annot-version=v5.5	1
CTTGAAATTGTTGAGAGGGAAAA	Cre07.g344100.t3.1	4	-1	1	23	3597	3619	CUUGAAAUUGUUGAGAGGGAAAA	:: :::::::: ::::.:	UGUCGCCCCUCAACAAGUUCAGG	Cleavage	pacid=30775226 locus=Cre07.g344100 ID=Cre07.g344100.t3.1.v5.5 annot-version=v5.5	1
CTTGAAATTGTTGAGAGGGAAAA	Cre12.g501150.t1.2	4	-1	1	23	725	747	CUUGAAAUUGUUGAGAGGGAAAA	:.: :::.::: ::::.::	UGACCUCGCUCGACAUUUUCGAG	Cleavage	pacid=30792332 locus=Cre12.g501150 ID=Cre12.g501150.t1.2.v5.5 annot-version=v5.5	1
CTTGAAATTGTTGAGAGGGAAAA	Cre01.g041800.t1.2	4	-1	1	23	754	776	CUUGAAAUUGUUGAGAGGGAAAA	:::: ::.::::: ::::	CCGGGCCUCCCAGCAAUUCCAAG	Cleavage	pacid=30789508 locus=Cre01.g041800 ID=Cre01.g041800.t1.2.v5.5 annot-version=v5.5	1
CTTGAAATTGTTGAGAGGGAAAA	Cre01.g041800.t2.1	4	-1	1	23	617	639	CUUGAAAUUGUUGAGAGGGAAAA	:::: ::.::::: ::::	CCGGGCCUCCCAGCAAUUCCAAG	Cleavage	pacid=30789507 locus=Cre01.g041800 ID=Cre01.g041800.t2.1.v5.5 annot-version=v5.5	1
CTTGAAATTGTTGAGAGGGAAAA	Cre16.g650850.t1.2	4	-1	1	23	726	748	CUUGAAAUUGUUGAGAGGGAAAA	:.. ::::::.: ::::::	UGGACUUCCUCAACGACUUCAAG	Cleavage	pacid=30777924 locus=Cre16.g650850 ID=Cre16.g650850.t1.2.v5.5 annot-version=v5.5	1
CTTGAAATTGTTGAGAGGGAAAA	Cre09.g387000.t1.2	4	-1	1	23	3513	3535	CUUGAAAUUGUUGAGAGGGAAAA	.:::. :::::.:: ::::	GUGCUCCUUACAACAGUUACAAG	Cleavage	pacid=30781462 locus=Cre09.g387000 ID=Cre09.g387000.t1.2.v5.5 annot-version=v5.5	1
CTTGAAATTGTTGAGAGGGAAAA	Cre12.g532400.t1.2	4	-1	1	23	720	742	CUUGAAAUUGUUGAGAGGGAAAA	:.. ::::::.: ::::::	UGGACUUCCUCAACGACUUCAAG	Cleavage	pacid=30793173 locus=Cre12.g532400 ID=Cre12.g532400.t1.2.v5.5 annot-version=v5.5	1
GAACTTTGTTTTCTGTCCCAA	Cre01.g050451.t1.1	4	-1	1	21	4796	4816	GAACUUUGUUUUCUGUCCCAA	:::::.:.::::::::	CCUAAACAGAGAGCAAAGUUC	Cleavage	pacid=30789003 locus=Cre01.g050451 ID=Cre01.g050451.t1.1.v5.5 annot-version=v5.5	1
GAACTTTGTTTTCTGTCCCAA	Cre16.g649650.t1.1	4	-1	1	21	56	76	GAACUUUGUUUUCUGUCCCAA	:::::::::::::::	ACAGUUCAGAAAACAAAGUUC	Cleavage	pacid=30777746 locus=Cre16.g649650 ID=Cre16.g649650.t1.1.v5.5 annot-version=v5.5	1
GAACTTTGTTTTCTGTCCCAA	Cre04.g226150.t1.1	4	-1	1	21	3791	3811	GAACUUUGUUUUCUGUCCCAA	::::.: ::..::.:::::	GUGGGGCUGAGGACGAAGUUG	Cleavage	pacid=30791424 locus=Cre04.g226150 ID=Cre04.g226150.t1.1.v5.5 annot-version=v5.5	3
GAACTTTGTTTTCTGTCCCAA	Cre01.g041050.t1.1	4	-1	1	21	2939	2959	GAACUUUGUUUUCUGUCCCAA	::::.::.::::::::	CAGAAACAGGAAGCAAAGUUC	Cleavage	pacid=30788824 locus=Cre01.g041050 ID=Cre01.g041050.t1.1.v5.5 annot-version=v5.5	1
GAACTTTGTTTTCTGTCCCAA	Cre10.g454400.t1.1	4	-1	1	21	3075	3095	GAACUUUGUUUUCUGUCCCAA	:: :.:::.:..:..:::::	GUGCGGCAGGAGGCGGAGUUC	Cleavage	pacid=30790499 locus=Cre10.g454400 ID=Cre10.g454400.t1.1.v5.5 annot-version=v5.5	1
GAACTTTGTTTTCTGTCCCAA	Cre01.g013700.t2.1	4	-1	1	21	159	179	GAACUUUGUUUUCUGUCCCAA	::::::::. ::.::: ::	CAGGGACAGAGCACGAAGAUC	Translation	pacid=30789285 locus=Cre01.g013700 ID=Cre01.g013700.t2.1.v5.5 annot-version=v5.5	1
GAACTTTGTTTTCTGTCCCAA	Cre01.g051700.t1.1	4	-1	1	21	3233	3253	GAACUUUGUUUUCUGUCCCAA	:::. ::::.:::::::	GACGGAUUGAAAGCAAAGUUG	Cleavage	pacid=30788781 locus=Cre01.g051700 ID=Cre01.g051700.t1.1.v5.5 annot-version=v5.5	1
GAACTTTGTTTTCTGTCCCAA	Cre01.g051700.t2.1	4	-1	1	21	2948	2968	GAACUUUGUUUUCUGUCCCAA	:::. ::::.:::::::	GACGGAUUGAAAGCAAAGUUG	Cleavage	pacid=30788782 locus=Cre01.g051700 ID=Cre01.g051700.t2.1.v5.5 annot-version=v5.5	1
GAACTTTGTTTTCTGTCCCAA	Cre07.g328075.t3.1	4	-1	1	21	756	776	GAACUUUGUUUUCUGUCCCAA	:::.::::::: ::.:: :	CAGGGGCAGAAAAGAAGGUGC	Cleavage	pacid=30775219 locus=Cre07.g328075 ID=Cre07.g328075.t3.1.v5.5 annot-version=v5.5	1
GAACTTTGTTTTCTGTCCCAA	Cre07.g328075.t1.1	4	-1	1	21	759	779	GAACUUUGUUUUCUGUCCCAA	:::.::::::: ::.:: :	CAGGGGCAGAAAAGAAGGUGC	Cleavage	pacid=30775217 locus=Cre07.g328075 ID=Cre07.g328075.t1.1.v5.5 annot-version=v5.5	1
GAACTTTGTTTTCTGTCCCAA	Cre07.g328075.t2.1	4	-1	1	21	756	776	GAACUUUGUUUUCUGUCCCAA	:::.::::::: ::.:: :	CAGGGGCAGAAAAGAAGGUGC	Cleavage	pacid=30775218 locus=Cre07.g328075 ID=Cre07.g328075.t2.1.v5.5 annot-version=v5.5	1
GAACTTTGTTTTCTGTCCCAA	Cre10.g446850.t1.1	4	-1	1	21	4423	4443	GAACUUUGUUUUCUGUCCCAA	: :.:.::..:::..::::	AGGCGGCGGAGGACAGGGUUC	Cleavage	pacid=30789898 locus=Cre10.g446850 ID=Cre10.g446850.t1.1.v5.5 annot-version=v5.5	1
GAACTTTGTTTTCTGTCCCAA	Cre01.g029600.t1.2	4	-1	1	21	1892	1912	GAACUUUGUUUUCUGUCCCAA	::: . :::.:.:::::::.	GUGGCGGAGAGAGCAAAGUUU	Cleavage	pacid=30789197 locus=Cre01.g029600 ID=Cre01.g029600.t1.2.v5.5 annot-version=v5.5	1
GAACTTTGTTTTCTGTCCCAA	Cre16.g668300.t1.1	4	-1	1	21	8285	8305	GAACUUUGUUUUCUGUCCCAA	:::.: :::.::.::: ::	GCGGGGCCGAAGACGAAGGUC	Cleavage	pacid=30776972 locus=Cre16.g668300 ID=Cre16.g668300.t1.1.v5.5 annot-version=v5.5	1
GAACTTTGTTTTCTGTCCCAA	Cre07.g323950.t1.2	4	-1	1	21	2139	2159	GAACUUUGUUUUCUGUCCCAA	: :::: ::.::.::.::: :	UCGGGAGAGGAAGCAGAGUGC	Cleavage	pacid=30775431 locus=Cre07.g323950 ID=Cre07.g323950.t1.2.v5.5 annot-version=v5.5	1
GAACTTTGTTTTCTGTCCCAA	Cre12.g520250.t1.2	4	-1	1	21	420	440	GAACUUUGUUUUCUGUCCCAA	: : :.:::::::.:.: :::	UAGCGGCAGAAAAUAGACUUC	Cleavage	pacid=30793402 locus=Cre12.g520250 ID=Cre12.g520250.t1.2.v5.5 annot-version=v5.5	1
GAACTTTGTTTTCTGTCCCAA	Cre12.g504350.t1.2	4	-1	1	21	290	310	GAACUUUGUUUUCUGUCCCAA	::: .:::.:::.::::.	UAUGGAGGGAAGACAGAGUUU	Cleavage	pacid=30793352 locus=Cre12.g504350 ID=Cre12.g504350.t1.2.v5.5 annot-version=v5.5	1
GAACTTTGTTTTCTGTCCCAA	Cre07.g330900.t1.2	4	-1	1	21	355	375	GAACUUUGUUUUCUGUCCCAA	:: .:.:::..:..:::::	CCGGAGCGGAAGGCGGAGUUC	Cleavage	pacid=30775041 locus=Cre07.g330900 ID=Cre07.g330900.t1.2.v5.5 annot-version=v5.5	1
GAACTTTGTTTTCTGTCCCAA	Cre09.g397150.t1.1	4	-1	1	21	1328	1348	GAACUUUGUUUUCUGUCCCAA	:: .::::: .::.:::::	GAGGAGCAGAACGCAGAGUUC	Translation	pacid=30780489 locus=Cre09.g397150 ID=Cre09.g397150.t1.1.v5.5 annot-version=v5.5	1
GAACTTTGTTTTCTGTCCCAA	Cre02.g115508.t1.1	4	-1	1	21	1517	1537	GAACUUUGUUUUCUGUCCCAA	::: :::.:..:...::::	GCGGGCCAGGAGGCGGGGUUC	Cleavage	pacid=30785984 locus=Cre02.g115508 ID=Cre02.g115508.t1.1.v5.5 annot-version=v5.5	1
GAGACCACTCTGGAGGAGCTA	Cre02.g114150.t1.1	4	-1	1	21	6035	6055	GAGACCACUCUGGAGGAGCUA	:.:::. :::.:.:::: :::	UGGCUUGUCCGGGGUGGGCUC	Cleavage	pacid=30785946 locus=Cre02.g114150 ID=Cre02.g114150.t1.1.v5.5 annot-version=v5.5	1
GAGACCACTCTGGAGGAGCTA	Cre02.g087900.t1.1	4	-1	1	21	2369	2389	GAGACCACUCUGGAGGAGCUA	.::::::...::::::: :	CGGCUCCUUUGGAGUGGUGUA	Cleavage	pacid=30785603 locus=Cre02.g087900 ID=Cre02.g087900.t1.1.v5.5 annot-version=v5.5	1
GAGACCACTCTGGAGGAGCTA	Cre01.g050950.t1.2	4	-1	1	21	2492	2512	GAGACCACUCUGGAGGAGCUA	.:::::::: ::::::: :	CGGCUCCUCCCGAGUGGUGUG	Translation	pacid=30789075 locus=Cre01.g050950 ID=Cre01.g050950.t1.2.v5.5 annot-version=v5.5	1
GAGACCACTCTGGAGGAGCTA	Cre12.g518450.t1.2	4	-1	1	21	437	457	GAGACCACUCUGGAGGAGCUA	.::.:::::.::::: ::	GUUUUCUUCCAGGGUGGUGUC	Cleavage	pacid=30793237 locus=Cre12.g518450 ID=Cre12.g518450.t1.2.v5.5 annot-version=v5.5	1
GAGACCACTCTGGAGGAGCTA	Cre03.g189700.t1.2	4	-1	1	21	357	377	GAGACCACUCUGGAGGAGCUA	::::::::: :::::: :	CUCCUCCUCCAGUGUGGUCCC	Cleavage	pacid=30787144 locus=Cre03.g189700 ID=Cre03.g189700.t1.2.v5.5 annot-version=v5.5	1
GAGACCACTCTGGAGGAGCTA	Cre12.g502179.t1.1	4	-1	1	21	4713	4733	GAGACCACUCUGGAGGAGCUA	.:: ::::..: :::::.::	AGGCCCCUCUGGUGUGGUUUC	Cleavage	pacid=30793426 locus=Cre12.g502179 ID=Cre12.g502179.t1.1.v5.5 annot-version=v5.5	1
GAGACCACTCTGGAGGAGCTA	Cre09.g399067.t1.1	4	-1	1	21	4906	4927	GAGACCACUCUGGAGG-AGCUA	::: :.:::::.:::::::	CUGCUGCUUCCAGGGUGGUCUG	Cleavage	pacid=30780866 locus=Cre09.g399067 ID=Cre09.g399067.t1.1.v5.5 annot-version=v5.5	1
GAGACCACTCTGGAGGAGCTA	Cre09.g399067.t2.1	4	-1	1	21	4903	4924	GAGACCACUCUGGAGG-AGCUA	::: :.:::::.:::::::	CUGCUGCUUCCAGGGUGGUCUG	Cleavage	pacid=30780867 locus=Cre09.g399067 ID=Cre09.g399067.t2.1.v5.5 annot-version=v5.5	1
GAGACCACTCTGGAGGAGCTA	Cre14.g618400.t1.2	4	-1	1	21	1835	1855	GAGACCACUCUGGAGGAGCUA	:: :::::: ::::::: :	CCGCACCUCCACAGUGGUCGC	Translation	pacid=30776085 locus=Cre14.g618400 ID=Cre14.g618400.t1.2.v5.5 annot-version=v5.5	1
GAGACCACTCTGGAGGAGCTA	Cre17.g742600.t1.1	4	-1	1	21	116	136	GAGACCACUCUGGAGGAGCUA	.:: :: :::::: :::::.	AGGCCCCACCAGAGAGGUCUU	Cleavage	pacid=30782200 locus=Cre17.g742600 ID=Cre17.g742600.t1.1.v5.5 annot-version=v5.5	1
GAGACCACTCTGGAGGAGCTA	Cre13.g585950.t1.2	4	-1	1	21	3356	3376	GAGACCACUCUGGAGGAGCUA	: : :: :...:::::::.::	UCGGUCAUUUGGAGUGGUUUC	Cleavage	pacid=30784442 locus=Cre13.g585950 ID=Cre13.g585950.t1.2.v5.5 annot-version=v5.5	1
GAGACCACTCTGGAGGAGCTA	Cre09.g414000.t1.2	4	-1	1	21	177	197	GAGACCACUCUGGAGGAGCUA	::: : :::.::::::::	CUGCUGCGACAGGGUGGUCUC	Cleavage	pacid=30780532 locus=Cre09.g414000 ID=Cre09.g414000.t1.2.v5.5 annot-version=v5.5	1
GAGATGAAGCACTGTAGCTCTA	Cre12.g529700.t1.2	4	-1	1	22	3627	3648	GAGAUGAAGCACUGUAGCUCUA	::::: ::.:::: ::::.:.	CAGAGCCACGGUGCGUCAUUUU	Cleavage	pacid=30792037 locus=Cre12.g529700 ID=Cre12.g529700.t1.2.v5.5 annot-version=v5.5	1
GAGATGAAGCACTGTAGCTCTA	Cre17.g712250.t1.1	4	-1	1	22	2617	2638	GAGAUGAAGCACUGUAGCUCUA	:.: :.: :::::::::::.	GUGGGGUGCUGUGCUUCAUCUU	Cleavage	pacid=30782105 locus=Cre17.g712250 ID=Cre17.g712250.t1.1.v5.5 annot-version=v5.5	1
GAGATGAAGCACTGTAGCTCTA	Cre04.g227568.t1.2	4	-1	1	22	1259	1280	GAGAUGAAGCACUGUAGCUCUA	:::: :::::::::..: :.	GUGAGCAACAGUGCUUUGUGUU	Cleavage	pacid=30791536 locus=Cre04.g227568 ID=Cre04.g227568.t1.2.v5.5 annot-version=v5.5	1
GAGATGAAGCACTGTAGCTCTA	Cre16.g678350.t1.2	4	-1	1	22	27	48	GAGAUGAAGCACUGUAGCUCUA	::::::::::::.: ::	AGCCUCUACAGUGCUUCGUGUC	Cleavage	pacid=30778031 locus=Cre16.g678350 ID=Cre16.g678350.t1.2.v5.5 annot-version=v5.5	1
GAGATGAAGCACTGTAGCTCTA	Cre07.g354500.t1.1	4	-1	1	22	4612	4633	GAGAUGAAGCACUGUAGCUCUA	:::...:::.:::.:::.	GGCCGCUGUGGUGUUUCGUCUU	Cleavage	pacid=30774693 locus=Cre07.g354500 ID=Cre07.g354500.t1.1.v5.5 annot-version=v5.5	1
GAGATGAAGCACTGTAGCTCTA	Cre09.g390023.t1.1	4	-1	1	22	5752	5773	GAGAUGAAGCACUGUAGCUCUA	: ::: ::::::::..:::	ACGUGCUUCAGUGCUUUGUCUG	Cleavage	pacid=30781493 locus=Cre09.g390023 ID=Cre09.g390023.t1.1.v5.5 annot-version=v5.5	1
GAGATGAAGCACTGTAGCTCTA	Cre16.g670100.t1.1	4	-1	1	22	220	241	GAGAUGAAGCACUGUAGCUCUA	::::.: : :::::.::::	GCAAGCUGCUGGGCUUCGUCUC	Translation	pacid=30777132 locus=Cre16.g670100 ID=Cre16.g670100.t1.1.v5.5 annot-version=v5.5	1
GAGATGAAGCACTGTAGCTCTA	Cre02.g117175.t1.1	4	-1	1	22	1438	1459	GAGAUGAAGCACUGUAGCUCUA	.:::.:.:::: ::.:.::	GGCGGCUGCGGUGCGUCGUUUC	Cleavage	pacid=30785408 locus=Cre02.g117175 ID=Cre02.g117175.t1.1.v5.5 annot-version=v5.5	1
GAGATGAAGCACTGTAGCTCTA	Cre04.g217905.t1.1	4	-1	1	22	1601	1622	GAGAUGAAGCACUGUAGCUCUA	.:::.: ::::::::: ::	GUAGGCUGCUGUGCUUCAUGUC	Cleavage	pacid=30791357 locus=Cre04.g217905 ID=Cre04.g217905.t1.1.v5.5 annot-version=v5.5	1
GAGATGAAGCACTGTAGCTCTA	Cre09.g395100.t1.2	4	-1	1	22	1909	1930	GAGAUGAAGCACUGUAGCUCUA	:::. ::::::::::.:	GGCUGCUGGAGUGCUUCAUUUG	Cleavage	pacid=30781539 locus=Cre09.g395100 ID=Cre09.g395100.t1.2.v5.5 annot-version=v5.5	1
GAGATGAAGCACTGTAGCTCTA	Cre12.g540650.t1.2	4	-1	1	22	4802	4823	GAGAUGAAGCACUGUAGCUCUA	: ::.:::::::::: ::	UCAACCUGCAGUGCUUCACCUA	Cleavage	pacid=30793452 locus=Cre12.g540650 ID=Cre12.g540650.t1.2.v5.5 annot-version=v5.5	1
GAGATGAAGCACTGTAGCTCTA	Cre15.g635750.t1.1	4	-1	1	22	359	380	GAGAUGAAGCACUGUAGCUCUA	::: .:.::::: .:::::	CGUAGCAGCGGUGCUCUAUCUC	Cleavage	pacid=30783706 locus=Cre15.g635750 ID=Cre15.g635750.t1.1.v5.5 annot-version=v5.5	1
GAGATGAAGCACTGTAGCTCTA	Cre15.g635750.t2.1	4	-1	1	22	359	380	GAGAUGAAGCACUGUAGCUCUA	::: .:.::::: .:::::	CGUAGCAGCGGUGCUCUAUCUC	Cleavage	pacid=30783707 locus=Cre15.g635750 ID=Cre15.g635750.t2.1.v5.5 annot-version=v5.5	1
GAGGTAGTAAGTTGTATTGTTAA	Cre16.g668300.t1.1	4	-1	1	23	10170	10192	GAGGUAGUAAGUUGUAUUGUUAA	:::::::::::: :: :.:.	UAUACAAUACAACUUCCUCCUUU	Cleavage	pacid=30776972 locus=Cre16.g668300 ID=Cre16.g668300.t1.1.v5.5 annot-version=v5.5	1
GAGGTAGTAAGTTGTATTGTTAA	Cre08.g383000.t2.1	4	-1	1	23	253	275	GAGGUAGUAAGUUGUAUUGUUAA	..:::: ::..::.::.:::	GCGGCAAUUCAGUUUGCUGCCUG	Cleavage	pacid=30773859 locus=Cre08.g383000 ID=Cre08.g383000.t2.1.v5.5 annot-version=v5.5	2
GAGGTAGTAAGTTGTATTGTTAA	Cre08.g383000.t1.1	4	-1	1	23	253	275	GAGGUAGUAAGUUGUAUUGUUAA	..:::: ::..::.::.:::	GCGGCAAUUCAGUUUGCUGCCUG	Cleavage	pacid=30773858 locus=Cre08.g383000 ID=Cre08.g383000.t1.1.v5.5 annot-version=v5.5	2
GAGGTAGTAAGTTGTATTGTTAA	Cre03.g153000.t1.1	4	-1	1	23	2717	2739	GAGGUAGUAAGUUGUAUUGUUAA	..: ::.::: :::.:::::.	ACGGCUAUGCAAGUUAUUACCUU	Translation	pacid=30786661 locus=Cre03.g153000 ID=Cre03.g153000.t1.1.v5.5 annot-version=v5.5	1
GAGGTAGTAAGTTGTATTGTTAA	Cre09.g412150.t1.1	4	-1	1	23	3735	3757	GAGGUAGUAAGUUGUAUUGUUAA	:.::.:...::.::::.:.	UGGCCGAUGCGGUUUGCUACUUU	Cleavage	pacid=30780958 locus=Cre09.g412150 ID=Cre09.g412150.t1.1.v5.5 annot-version=v5.5	1
GAGGTAGTAAGTTGTATTGTTAA	Cre17.g728750.t1.2	4	-1	1	20	1	20	GAGGUAGUAAGUUGUAUUGU	..:.:: :::: .:::::::	GUAGUAAAACUGGCUACCUC	Cleavage	pacid=30782000 locus=Cre17.g728750 ID=Cre17.g728750.t1.2.v5.5 annot-version=v5.5	1
GAGGTAGTAAGTTGTATTGTTAA	Cre06.g278251.t1.1	4	-1	1	23	114	136	GAGGUAGUAAGUUGUAUUGUUAA	::: ::::::::: ::.::	CACACAUCACAACUUACGACUUC	Cleavage	pacid=30779665 locus=Cre06.g278251 ID=Cre06.g278251.t1.1.v5.5 annot-version=v5.5	1
GCTCGGCGCTCTGGGCTGCCAA	Cre06.g275500.t1.2	4	-1	1	22	1516	1537	GCUCGGCGCUCUGGGCUGCCAA	::::.::::::.:::.:::	CUGGCGGCCCAGGGCGUCGACA	Cleavage	pacid=30779983 locus=Cre06.g275500 ID=Cre06.g275500.t1.2.v5.5 annot-version=v5.5	1
GCTCGGCGCTCTGGGCTGCCAA	Cre10.g444450.t1.1	4	-1	1	22	3802	3823	GCUCGGCGCUCUGGGCUGCCAA	:::::::::::::::: : :	AUGGCAGCCCAGAGCGCAGCGG	Cleavage	pacid=30790178 locus=Cre10.g444450 ID=Cre10.g444450.t1.1.v5.5 annot-version=v5.5	2
GCTCGGCGCTCTGGGCTGCCAA	Cre05.g241750.t1.2	4	-1	1	22	1929	1950	GCUCGGCGCUCUGGGCUGCCAA	:::: ::. ::::::::.:::	UUGGGAGUGCAGAGCGCUGAGA	Cleavage	pacid=30783417 locus=Cre05.g241750 ID=Cre05.g241750.t1.2.v5.5 annot-version=v5.5	1
GCTCGGCGCTCTGGGCTGCCAA	Cre09.g386758.t1.1	4	-1	1	22	1401	1422	GCUCGGCGCUCUGGGCUGCCAA	::::.::: :: ::::::::.	CUGGCGGCCAAGCGCGCCGAGU	Translation	pacid=30780593 locus=Cre09.g386758 ID=Cre09.g386758.t1.1.v5.5 annot-version=v5.5	2
GCTCGGCGCTCTGGGCTGCCAA	Cre09.g386758.t1.1	4	-1	1	22	1380	1401	GCUCGGCGCUCUGGGCUGCCAA	: :::.: :..: :::::::::	UGGGCGGGCUGGCGCGCCGAGC	Translation	pacid=30780593 locus=Cre09.g386758 ID=Cre09.g386758.t1.1.v5.5 annot-version=v5.5	2
GCTCGGCGCTCTGGGCTGCCAA	Cre03.g190100.t1.1	4	-1	1	22	1179	1200	GCUCGGCGCUCUGGGCUGCCAA	::::.:::.: ::::: ::::	CUGGCGGCCUACAGCGCGGAGC	Translation	pacid=30786844 locus=Cre03.g190100 ID=Cre03.g190100.t1.1.v5.5 annot-version=v5.5	1
GCTCGGCGCTCTGGGCTGCCAA	Cre10.g431650.t1.2	4	-1	1	22	2162	2183	GCUCGGCGCUCUGGGCUGCCAA	::::.:::: :. ::::::::	GUGGCGGCCCCGGCCGCCGAGC	Cleavage	pacid=30789785 locus=Cre10.g431650 ID=Cre10.g431650.t1.2.v5.5 annot-version=v5.5	1
GCTCGGCGCTCTGGGCTGCCAA	Cre03.g202600.t1.2	4	-1	1	22	4027	4048	GCUCGGCGCUCUGGGCUGCCAA	::::::::..::::::: ::	GUGGCAGCCUGGAGCGCCCUGC	Cleavage	pacid=30787686 locus=Cre03.g202600 ID=Cre03.g202600.t1.2.v5.5 annot-version=v5.5	2
GCTCGGCGCTCTGGGCTGCCAA	Cre02.g143387.t1.1	4	-1	1	22	645	665	GCUCGGCGCUCUGGGCUGCCAA	:::::::: ::.::::.::::	CUGGCAGCC-AGGGCGCUGAGC	Cleavage	pacid=30786358 locus=Cre02.g143387 ID=Cre02.g143387.t1.1.v5.5 annot-version=v5.5	1
GCTCGGCGCTCTGGGCTGCCAA	Cre17.g729250.t1.1	4	-1	1	22	825	846	GCUCGGCGCUCUGGGCUGCCAA	::::.:::. : :::::::::	CUGGCGGCCUUGCGCGCCGAGC	Translation	pacid=30782291 locus=Cre17.g729250 ID=Cre17.g729250.t1.1.v5.5 annot-version=v5.5	1
GCTCGGCGCTCTGGGCTGCCAA	Cre05.g248050.t1.1	4	-1	1	22	3149	3170	GCUCGGCGCUCUGGGCUGCCAA	::::.::. :::::::::::	CUGGCGGCUGUGAGCGCCGAGC	Cleavage	pacid=30783183 locus=Cre05.g248050 ID=Cre05.g248050.t1.1.v5.5 annot-version=v5.5	2
GCTCGGCGCTCTGGGCTGCCAA	Cre10.g434850.t1.1	4	-1	1	22	637	658	GCUCGGCGCUCUGGGCUGCCAA	::::.::::.: ::::::: :	GUGGCGGCCCGGCGCGCCGACC	Translation	pacid=30790069 locus=Cre10.g434850 ID=Cre10.g434850.t1.1.v5.5 annot-version=v5.5	1
GCTCGGCGCTCTGGGCTGCCAA	Cre12.g492750.t1.1	4	-1	1	22	6908	6929	GCUCGGCGCUCUGGGCUGCCAA	::::.:::::: .:::::::	CUGGCGGCCCAGCUUGCCGAGC	Translation	pacid=30792184 locus=Cre12.g492750 ID=Cre12.g492750.t1.1.v5.5 annot-version=v5.5	1
GCTCGGCGCTCTGGGCTGCCAA	Cre01.g055412.t1.1	4	-1	1	22	628	649	GCUCGGCGCUCUGGGCUGCCAA	::::.:: :.:.:::: ::::	CUGGCGGCGCGGGGCGCGGAGC	Cleavage	pacid=30789256 locus=Cre01.g055412 ID=Cre01.g055412.t1.1.v5.5 annot-version=v5.5	1
GCTCGGCGCTCTGGGCTGCCAA	Cre02.g141046.t1.1	4	-1	1	22	1363	1384	GCUCGGCGCUCUGGGCUGCCAA	: ::.:::.:::.:::::: :	UCGGUAGCUCAGGGCGCCGCGG	Cleavage	pacid=30785887 locus=Cre02.g141046 ID=Cre02.g141046.t1.1.v5.5 annot-version=v5.5	1
GCTCGGCGCTCTGGGCTGCCAA	Cre03.g201163.t1.1	4	-1	1	22	510	531	GCUCGGCGCUCUGGGCUGCCAA	:: :.::::::.:: .:::::	CUGUCGGCCCAGGGCAUCGAGC	Cleavage	pacid=30787603 locus=Cre03.g201163 ID=Cre03.g201163.t1.1.v5.5 annot-version=v5.5	1
GCTCGGCGCTCTGGGCTGCCAA	Cre16.g662951.t1.2	4	-1	1	22	2253	2274	GCUCGGCGCUCUGGGCUGCCAA	::::.: ::::: :::::::	CUGGCGGGCCAGACCGCCGAGG	Cleavage	pacid=30777372 locus=Cre16.g662951 ID=Cre16.g662951.t1.2.v5.5 annot-version=v5.5	1
GCTCGGCGCTCTGGGCTGCCAA	Cre12.g546452.t1.1	4	-1	1	22	1690	1711	GCUCGGCGCUCUGGGCUGCCAA	::::.: ::.:.::: :::::	GUGGCGGACCGGGGCGGCGAGC	Cleavage	pacid=30793461 locus=Cre12.g546452 ID=Cre12.g546452.t1.1.v5.5 annot-version=v5.5	1
GCTCGGCGCTCTGGGCTGCCAA	Cre02.g078476.t1.1	4	-1	1	22	1260	1281	GCUCGGCGCUCUGGGCUGCCAA	: ::.:::.:::.:::::: :	UCGGUAGCUCAGGGCGCCGCGG	Cleavage	pacid=30785476 locus=Cre02.g078476 ID=Cre02.g078476.t1.1.v5.5 annot-version=v5.5	1
GCTCGGCGCTCTGGGCTGCCAA	Cre10.g446450.t1.2	4	-1	1	22	2055	2076	GCUCGGCGCUCUGGGCUGCCAA	:::: ::::.:: .:.:::::	CUGGCCGCCCGGACUGUCGAGC	Cleavage	pacid=30789899 locus=Cre10.g446450 ID=Cre10.g446450.t1.2.v5.5 annot-version=v5.5	1
GCTCGGCGCTCTGGGCTGCCAA	Cre12.g495250.t1.1	4	-1	1	22	1721	1742	GCUCGGCGCUCUGGGCUGCCAA	::: ::::::.:::::::	GAGGCCGCCCAGGGCGCCGACA	Cleavage	pacid=30792130 locus=Cre12.g495250 ID=Cre12.g495250.t1.1.v5.5 annot-version=v5.5	1
GCTCGGCGCTCTGGGCTGCCAA	Cre12.g492954.t1.1	4	-1	1	22	523	544	GCUCGGCGCUCUGGGCUGCCAA	:: :.::::::.:: .:::::	CUGUCGGCCCAGGGCAUCGAGC	Cleavage	pacid=30792877 locus=Cre12.g492954 ID=Cre12.g492954.t1.1.v5.5 annot-version=v5.5	1
GCTCGGCGCTCTGGGCTGCCAA	Cre03.g158150.t1.1	4	-1	1	22	2798	2819	GCUCGGCGCUCUGGGCUGCCAA	::::.:: :.: ::::.::::	CUGGCGGCGCGGCGCGCUGAGC	Translation	pacid=30788125 locus=Cre03.g158150 ID=Cre03.g158150.t1.1.v5.5 annot-version=v5.5	1
GCTCGGCGCTCTGGGCTGCCAA	Cre07.g325740.t1.1	4	-1	1	22	3168	3189	GCUCGGCGCUCUGGGCUGCCAA	: ::.:::.:::.:::::: :	UCGGUAGCUCAGGGCGCCGCGG	Cleavage	pacid=30774241 locus=Cre07.g325740 ID=Cre07.g325740.t1.1.v5.5 annot-version=v5.5	1
GCTCGGCGCTCTGGGCTGCCAA	Cre17.g727050.t1.1	4	-1	1	22	3002	3023	GCUCGGCGCUCUGGGCUGCCAA	: ::..::::::. :::::::	UCGGUGGCCCAGGCCGCCGAGG	Cleavage	pacid=30782185 locus=Cre17.g727050 ID=Cre17.g727050.t1.1.v5.5 annot-version=v5.5	1
GCTCGGCGCTCTGGGCTGCCAA	Cre10.g448300.t1.1	4	-1	1	22	3442	3463	GCUCGGCGCUCUGGGCUGCCAA	::::::: : :.:::..::::	CUGGCAGCGCUGGGCGUUGAGC	Cleavage	pacid=30790398 locus=Cre10.g448300 ID=Cre10.g448300.t1.1.v5.5 annot-version=v5.5	1
GCTCGGCGCTCTGGGCTGCCAA	Cre16.g670550.t1.1	4	-1	1	22	1273	1294	GCUCGGCGCUCUGGGCUGCCAA	:: :.::::: .::::::.::	CUGCCGGCCCAAGGCGCCGGGC	Translation	pacid=30776994 locus=Cre16.g670550 ID=Cre16.g670550.t1.1.v5.5 annot-version=v5.5	1
GCTCGGCGCTCTGGGCTGCCAA	Cre13.g566400.t1.2	4	-1	1	22	3502	3523	GCUCGGCGCUCUGGGCUGCCAA	::::::: :.:. :::::.::	CUGGCAGCGCGGGCCGCCGGGC	Cleavage	pacid=30783873 locus=Cre13.g566400 ID=Cre13.g566400.t1.2.v5.5 annot-version=v5.5	1
GCTCGGCGCTCTGGGCTGCCAA	Cre12.g495959.t1.1	4	-1	1	22	3840	3861	GCUCGGCGCUCUGGGCUGCCAA	:: ::::::::.:: ..::::	CUGUCAGCCCAGGGCAUUGAGC	Cleavage	pacid=30791923 locus=Cre12.g495959 ID=Cre12.g495959.t1.1.v5.5 annot-version=v5.5	3
GCTCGGCGCTCTGGGCTGCCAA	Cre12.g491952.t2.1	4	-1	1	22	243	264	GCUCGGCGCUCUGGGCUGCCAA	:: :.::::::.:: .:::::	CUGUCGGCCCAGGGCAUCGAGC	Cleavage	pacid=30792114 locus=Cre12.g491952 ID=Cre12.g491952.t2.1.v5.5 annot-version=v5.5	3
GCTCGGCGCTCTGGGCTGCCAA	Cre02.g077100.t1.2	4	-1	1	22	1387	1408	GCUCGGCGCUCUGGGCUGCCAA	:::.:::..::::: ::::	ACGGCGGCCUGGAGCGGCGAGG	Cleavage	pacid=30785552 locus=Cre02.g077100 ID=Cre02.g077100.t1.2.v5.5 annot-version=v5.5	1
GCTCGGCGCTCTGGGCTGCCAA	Cre13.g567750.t1.2	4	-1	1	22	565	586	GCUCGGCGCUCUGGGCUGCCAA	: :::.::. ::.::::.:.::	UCGGCGGCUAAGGGCGCUGGGC	Cleavage	pacid=30783949 locus=Cre13.g567750 ID=Cre13.g567750.t1.2.v5.5 annot-version=v5.5	1
GCTCGGCGCTCTGGGCTGCCAA	Cre12.g491952.t1.1	4	-1	1	22	2900	2921	GCUCGGCGCUCUGGGCUGCCAA	:: :.::::::.:: .:::::	CUGUCGGCCCAGGGCAUCGAGC	Cleavage	pacid=30792113 locus=Cre12.g491952 ID=Cre12.g491952.t1.1.v5.5 annot-version=v5.5	4
GCTCGGCGCTCTGGGCTGCCAA	Cre10.g418800.t1.1	4	-1	1	22	3332	3353	GCUCGGCGCUCUGGGCUGCCAA	::::.:: :: :::::.:.::	CUGGCGGCACAAAGCGCUGGGC	Translation	pacid=30790340 locus=Cre10.g418800 ID=Cre10.g418800.t1.1.v5.5 annot-version=v5.5	1
GCTCGGCGCTCTGGGCTGCCAA	Cre06.g279700.t1.1	4	-1	1	22	2875	2896	GCUCGGCGCUCUGGGCUGCCAA	:: :.::::.::::: ::.::	CUGCCGGCCCGGAGCGGCGGGC	Cleavage	pacid=30779742 locus=Cre06.g279700 ID=Cre06.g279700.t1.1.v5.5 annot-version=v5.5	3
GCTCGGCGCTCTGGGCTGCCAA	Cre06.g279700.t1.1	4	-1	1	22	6643	6664	GCUCGGCGCUCUGGGCUGCCAA	:: :.::::.::::: ::.::	CUGCCGGCCCGGAGCGGCGGGC	Cleavage	pacid=30779742 locus=Cre06.g279700 ID=Cre06.g279700.t1.1.v5.5 annot-version=v5.5	3
GCTCGGCGCTCTGGGCTGCCAA	Cre06.g279700.t1.1	4	-1	1	22	10444	10465	GCUCGGCGCUCUGGGCUGCCAA	:: :.::::.::::: ::.::	CUGCCGGCCCGGAGCGGCGGGC	Cleavage	pacid=30779742 locus=Cre06.g279700 ID=Cre06.g279700.t1.1.v5.5 annot-version=v5.5	3
GCTCGGCGCTCTGGGCTGCCAA	Cre10.g449200.t1.1	4	-1	1	22	5333	5354	GCUCGGCGCUCUGGGCUGCCAA	: :::::::: : ::::::::	UGGGCAGCCCCGUGCGCCGAGG	Translation	pacid=30790055 locus=Cre10.g449200 ID=Cre10.g449200.t1.1.v5.5 annot-version=v5.5	1
GCTCGGCGCTCTGGGCTGCCAA	Cre10.g441200.t1.2	4	-1	1	22	183	204	GCUCGGCGCUCUGGGCUGCCAA	:: :.:::::: :::::: .::	UUAGUAGCCCAAAGCGCCAGGC	Translation	pacid=30790096 locus=Cre10.g441200 ID=Cre10.g441200.t1.2.v5.5 annot-version=v5.5	1
GCTCGGCGCTCTGGGCTGCCAA	Cre16.g690095.t1.1	4	-1	1	22	11697	11718	GCUCGGCGCUCUGGGCUGCCAA	::::.:. :::.:: ::::::	GUGGCGGUGCAGGGCCCCGAGC	Cleavage	pacid=30777809 locus=Cre16.g690095 ID=Cre16.g690095.t1.1.v5.5 annot-version=v5.5	1
GCTCGGCGCTCTGGGCTGCCAA	Cre05.g236050.t1.1	4	-1	1	22	11558	11579	GCUCGGCGCUCUGGGCUGCCAA	:::: ::: :: :::::::::	CUGGCUGCCGAGCGCGCCGAGC	Translation	pacid=30783330 locus=Cre05.g236050 ID=Cre05.g236050.t1.1.v5.5 annot-version=v5.5	1
GCTCGGCGCTCTGGGCTGCCAA	Cre11.g482750.t2.1	4	-1	1	22	2586	2607	GCUCGGCGCUCUGGGCUGCCAA	:::.::.:::.:::: :::	CCGGCGGCUCAGGGCGCGGAGG	Cleavage	pacid=30775816 locus=Cre11.g482750 ID=Cre11.g482750.t2.1.v5.5 annot-version=v5.5	1
GCTCGGCGCTCTGGGCTGCCAA	Cre11.g482750.t1.2	4	-1	1	22	2607	2628	GCUCGGCGCUCUGGGCUGCCAA	:::.::.:::.:::: :::	CCGGCGGCUCAGGGCGCGGAGG	Cleavage	pacid=30775815 locus=Cre11.g482750 ID=Cre11.g482750.t1.2.v5.5 annot-version=v5.5	1
GCTCGGCGCTCTGGGCTGCCAA	Cre13.g605800.t1.1	4	-1	1	22	3063	3084	GCUCGGCGCUCUGGGCUGCCAA	::::::::.:.::::: .:	AGGGCAGCCCGGGGCGCCUGGG	Cleavage	pacid=30784635 locus=Cre13.g605800 ID=Cre13.g605800.t1.1.v5.5 annot-version=v5.5	1
GCTCGGCGCTCTGGGCTGCCAA	Cre03.g160050.t1.2	4	-1	1	22	880	901	GCUCGGCGCUCUGGGCUGCCAA	::..::: ::::::: ::::	GAGGUGGCCAAGAGCGCGGAGC	Cleavage	pacid=30786534 locus=Cre03.g160050 ID=Cre03.g160050.t1.2.v5.5 annot-version=v5.5	1
GCTCGGCGCTCTGGGCTGCCAA	Cre06.g292450.t1.2	4	-1	1	22	1453	1474	GCUCGGCGCUCUGGGCUGCCAA	::::::... .::::.::::	GCGGCAGCUUGAGGCGCUGAGC	Translation	pacid=30779359 locus=Cre06.g292450 ID=Cre06.g292450.t1.2.v5.5 annot-version=v5.5	1
GCTCGGCGCTCTGGGCTGCCAA	Cre16.g659100.t1.1	4	-1	1	22	789	810	GCUCGGCGCUCUGGGCUGCCAA	:::.:.::.::::::.: :.	CGGGCGGUCCGGAGCGCUGUGU	Cleavage	pacid=30778020 locus=Cre16.g659100 ID=Cre16.g659100.t1.1.v5.5 annot-version=v5.5	1
GCTCGGCGCTCTGGGCTGCCAA	Cre17.g730000.t1.2	4	-1	1	22	268	289	GCUCGGCGCUCUGGGCUGCCAA	::..::::.:.:::::: :.	AGGGUGGCCCGGGGCGCCGCGU	Cleavage	pacid=30782798 locus=Cre17.g730000 ID=Cre17.g730000.t1.2.v5.5 annot-version=v5.5	1
GGAGCTCATTTCAGTCGACTCA	Cre17.g732850.t1.2	4	-1	1	22	1377	1398	GGAGCUCAUUUCAGUCGACUCA	::.: :::.::.:.::::.::	UGGGGCGAUUGGAGUGAGUUCG	Cleavage	pacid=30782320 locus=Cre17.g732850 ID=Cre17.g732850.t1.2.v5.5 annot-version=v5.5	1
GGAGCTCATTTCAGTCGACTCA	Cre08.g361925.t1.1	4	-1	1	22	2881	2902	GGAGCUCAUUUCAGUCGACUCA	:: ::::::::..::.:.:..	AGACUCGACUGAGGUGGGUUUU	Cleavage	pacid=30773371 locus=Cre08.g361925 ID=Cre08.g361925.t1.1.v5.5 annot-version=v5.5	1
GGAGCTCATTTCAGTCGACTCA	Cre13.g564583.t1.1	4	-1	1	22	52	73	GGAGCUCAUUUCAGUCGACUCA	:::.:.:::.::::. :::.	ACAGUUGGCUGGAAUGGUCUCU	Cleavage	pacid=30783971 locus=Cre13.g564583 ID=Cre13.g564583.t1.1.v5.5 annot-version=v5.5	1
GGAGCTCATTTCAGTCGACTCA	Cre13.g564583.t2.1	4	-1	1	22	52	73	GGAGCUCAUUUCAGUCGACUCA	:::.:.:::.::::. :::.	ACAGUUGGCUGGAAUGGUCUCU	Cleavage	pacid=30783972 locus=Cre13.g564583 ID=Cre13.g564583.t2.1.v5.5 annot-version=v5.5	1
GGAGCTCATTTCAGTCGACTCA	Cre07.g315100.t1.2	4	-1	1	22	1173	1194	GGAGCUCAUUUCAGUCGACUCA	::::::::: :.::::: .:	ACAGUCGACUGCAGUGAGCGUC	Translation	pacid=30775039 locus=Cre07.g315100 ID=Cre07.g315100.t1.2.v5.5 annot-version=v5.5	1
GGAGCTCATTTCAGTCGACTCA	Cre01.g044250.t1.1	4	-1	1	22	638	659	GGAGCUCAUUUCAGUCGACUCA	:::.:::..:::::.::	GUCAUCGGCUGGGAUGAGUUCG	Cleavage	pacid=30789091 locus=Cre01.g044250 ID=Cre01.g044250.t1.1.v5.5 annot-version=v5.5	2
GGAGCTCATTTCAGTCGACTCA	Cre06.g278181.t1.1	4	-1	1	22	5034	5055	GGAGCUCAUUUCAGUCGACUCA	::: :.:::.:: ::::::.	GCAGUGGGCUGGAAAGAGCUCU	Cleavage	pacid=30778628 locus=Cre06.g278181 ID=Cre06.g278181.t1.1.v5.5 annot-version=v5.5	1
GGAGCTCATTTCAGTCGACTCA	Cre06.g278181.t2.1	4	-1	1	22	5028	5049	GGAGCUCAUUUCAGUCGACUCA	::: :.:::.:: ::::::.	GCAGUGGGCUGGAAAGAGCUCU	Cleavage	pacid=30778629 locus=Cre06.g278181 ID=Cre06.g278181.t2.1.v5.5 annot-version=v5.5	1
GGAGCTCATTTCAGTCGACTCA	Cre17.g738500.t1.1	4	-1	1	22	1275	1296	GGAGCUCAUUUCAGUCGACUCA	.:::::: :.. ::::::::	CAGGUCGACGGGGCUGAGCUCC	Cleavage	pacid=30781844 locus=Cre17.g738500 ID=Cre17.g738500.t1.1.v5.5 annot-version=v5.5	1
GGAGCTCATTTCAGTCGACTCA	Cre04.g217921.t1.1	4	-1	1	22	1814	1835	GGAGCUCAUUUCAGUCGACUCA	.:.::::..::::::::	CGCCGUGGCUGAGGUGAGCUCC	Cleavage	pacid=30791161 locus=Cre04.g217921 ID=Cre04.g217921.t1.1.v5.5 annot-version=v5.5	1
GGAGCTCATTTCAGTCGACTCA	Cre14.g621351.t1.1	4	-1	1	22	5495	5516	GGAGCUCAUUUCAGUCGACUCA	: .: ::.::::::::: :::	UUGGACGGCUGAAAUGAACUCG	Cleavage	pacid=30776641 locus=Cre14.g621351 ID=Cre14.g621351.t1.1.v5.5 annot-version=v5.5	1
GGAGCTCATTTCAGTCGACTCA	Cre10.g429350.t1.2	4	-1	1	22	2122	2143	GGAGCUCAUUUCAGUCGACUCA	:::.:::.:: :::.:::	GCGCUCGGCUGGAAGGAGUUCC	Cleavage	pacid=30789956 locus=Cre10.g429350 ID=Cre10.g429350.t1.2.v5.5 annot-version=v5.5	1
GGAGCTCATTTCAGTCGACTCA	Cre05.g238600.t1.2	4	-1	1	22	1523	1544	GGAGCUCAUUUCAGUCGACUCA	::::: ::..::.:::::	GUUUUCGACGGAGGUGGGCUCC	Cleavage	pacid=30783259 locus=Cre05.g238600 ID=Cre05.g238600.t1.2.v5.5 annot-version=v5.5	1
GGAGCTCATTTCAGTCGACTCA	Cre06.g266150.t1.2	4	-1	1	22	459	480	GGAGCUCAUUUCAGUCGACUCA	::::::: ..::.:::::	GACAUCGACUGUGGUGGGCUCC	Translation	pacid=30779639 locus=Cre06.g266150 ID=Cre06.g266150.t1.2.v5.5 annot-version=v5.5	1
GGAGCTCATTTCAGTCGACTCA	Cre09.g390134.t1.1	4	-1	1	22	2602	2623	GGAGCUCAUUUCAGUCGACUCA	::.:.:::.:.::: ::.:	GCUGUUGGCUGGAGUGAUCUUC	Cleavage	pacid=30780854 locus=Cre09.g390134 ID=Cre09.g390134.t1.1.v5.5 annot-version=v5.5	1
GGAGCTCATTTCAGTCGACTCA	Cre12.g551700.t1.2	4	-1	1	22	7116	7137	GGAGCUCAUUUCAGUCGACUCA	.: ::.::::.:::::. ::	GUGGGCGGCUGAGAUGAGUGCC	Cleavage	pacid=30792867 locus=Cre12.g551700 ID=Cre12.g551700.t1.2.v5.5 annot-version=v5.5	1
GGAGCTCATTTCAGTCGACTCA	Cre04.g217906.t1.1	4	-1	1	22	440	461	GGAGCUCAUUUCAGUCGACUCA	.:: :::::. ::::::::	AAGGUGGACUGGCAUGAGCUCG	Translation	pacid=30791381 locus=Cre04.g217906 ID=Cre04.g217906.t1.1.v5.5 annot-version=v5.5	1
GGAGCTCATTTCAGTCGACTCA	Cre16.g679400.t1.1	4	-1	1	22	966	987	GGAGCUCAUUUCAGUCGACUCA	.::: ::::.:.::::: :.	AAGGUCAACUGGAGUGAGCGCU	Cleavage	pacid=30777352 locus=Cre16.g679400 ID=Cre16.g679400.t1.1.v5.5 annot-version=v5.5	1
GGAGCTCATTTCAGTCGACTCA	Cre02.g078200.t2.1	4	-1	1	22	2809	2830	GGAGCUCAUUUCAGUCGACUCA	::::: :: .::::::::	GACGUCGAGUGCGAUGAGCUCA	Translation	pacid=30784976 locus=Cre02.g078200 ID=Cre02.g078200.t2.1.v5.5 annot-version=v5.5	1
GGAGCTCATTTCAGTCGACTCA	Cre02.g078200.t3.1	4	-1	1	22	2569	2590	GGAGCUCAUUUCAGUCGACUCA	::::: :: .::::::::	GACGUCGAGUGCGAUGAGCUCA	Translation	pacid=30784977 locus=Cre02.g078200 ID=Cre02.g078200.t3.1.v5.5 annot-version=v5.5	1
GGAGCTCATTTCAGTCGACTCA	Cre02.g078200.t1.1	4	-1	1	22	2009	2030	GGAGCUCAUUUCAGUCGACUCA	::::: :: .::::::::	GACGUCGAGUGCGAUGAGCUCA	Translation	pacid=30784975 locus=Cre02.g078200 ID=Cre02.g078200.t1.1.v5.5 annot-version=v5.5	1
GGAGCTCATTTCAGTCGACTCA	Cre06.g256600.t1.2	4	-1	1	22	3887	3908	GGAGCUCAUUUCAGUCGACUCA	: ::.::::.::::: ::.	GCUGGCGGCUGAGAUGAGGUCU	Cleavage	pacid=30778697 locus=Cre06.g256600 ID=Cre06.g256600.t1.2.v5.5 annot-version=v5.5	1
GGAGCTCATTTCAGTCGACTCA	Cre16.g686050.t1.1	4	-1	1	22	4825	4846	GGAGCUCAUUUCAGUCGACUCA	:::: :::...:: :::::	GUUGUCGCCUGGGGUGCGCUCC	Cleavage	pacid=30776806 locus=Cre16.g686050 ID=Cre16.g686050.t1.1.v5.5 annot-version=v5.5	1
GGAGCTCATTTCAGTCGACTCA	Cre17.g698750.t1.2	4	-1	1	22	535	556	GGAGCUCAUUUCAGUCGACUCA	: :::: ::..::.:::::	CCUGACGACCGAGGUGGGCUCC	Cleavage	pacid=30782670 locus=Cre17.g698750 ID=Cre17.g698750.t1.2.v5.5 annot-version=v5.5	1
GGTGTAGCTCAGAGGTAGAGCA	Cre12.g548200.t1.1	4	-1	1	22	2974	2995	GGUGUAGCUCAGAGGUAGAGCA	:: ::.::::::.::: :.::	CGCGCUGCCUCUGGGCUCCGCC	Cleavage	pacid=30793207 locus=Cre12.g548200 ID=Cre12.g548200.t1.1.v5.5 annot-version=v5.5	1
GGTGTAGCTCAGAGGTAGAGCA	Cre09.g397216.t1.1	4	-1	1	22	2058	2079	GGUGUAGCUCAGAGGUAGAGCA	:::. ::::. :::::.::::	CGCUUCACCUUCGAGCUGCACC	Translation	pacid=30780342 locus=Cre09.g397216 ID=Cre09.g397216.t1.1.v5.5 annot-version=v5.5	1
GGTGTAGCTCAGAGGTAGAGCA	Cre02.g082550.t1.2	4	-1	1	22	308	329	GGUGUAGCUCAGAGGUAGAGCA	:: :.:::::.:: :::::: :	UGAUUUACCUUUGCGCUACAAC	Cleavage	pacid=30785220 locus=Cre02.g082550 ID=Cre02.g082550.t1.2.v5.5 annot-version=v5.5	1
GGTGTAGCTCAGAGGTAGAGCA	Cre26.g756947.t1.1	4	-1	1	22	177	198	GGUGUAGCUCAGAGGUAGAGCA	::.:.:::.:: ::::..::	GACUUUGCCUUUGCGCUAUGCC	Cleavage	pacid=30778315 locus=Cre26.g756947 ID=Cre26.g756947.t1.1.v5.5 annot-version=v5.5	1
GGTGTAGCTCAGAGGTAGAGCA	Cre12.g551950.t1.2	4	-1	1	22	352	372	GGUGUAGCUCAGAGGUAGAGCA	::::: :: ::::.:::.::::	UGCUCAAC-UCUGGGCUGCACC	Cleavage	pacid=30792631 locus=Cre12.g551950 ID=Cre12.g551950.t1.2.v5.5 annot-version=v5.5	1
GGTGTAGCTCAGAGGTAGAGCA	Cre04.g224700.t1.2	4	-1	1	22	2100	2121	GGUGUAGCUCAGAGGUAGAGCA	::: :. : ::::::::::::	GGCUGUGGCCCUGAGCUACACC	Cleavage	pacid=30791047 locus=Cre04.g224700 ID=Cre04.g224700.t1.2.v5.5 annot-version=v5.5	1
GGTGTAGCTCAGAGGTAGAGCA	Cre11.g467721.t1.1	4	-1	1	22	1793	1814	GGUGUAGCUCAGAGGUAGAGCA	: .::::..:.::: ::.::.:	UAUUCUAUUUUUGACCUGCAUC	Cleavage	pacid=30775849 locus=Cre11.g467721 ID=Cre11.g467721.t1.1.v5.5 annot-version=v5.5	1
GGTGTAGCTCAGAGGTAGAGCA	Cre17.g746797.t1.1	4	-1	1	22	1727	1748	GGUGUAGCUCAGAGGUAGAGCA	.:::.:.: :::::::::.	CUUUCUGCUUGUGAGCUACAUA	Cleavage	pacid=30782876 locus=Cre17.g746797 ID=Cre17.g746797.t1.1.v5.5 annot-version=v5.5	1
GGTGTAGCTCAGAGGTAGAGCA	Cre17.g709900.t1.1	4	-1	1	22	7326	7347	GGUGUAGCUCAGAGGUAGAGCA	:::: :::::::: :.:..:	ACCUCUCCCUCUGAGGUGCGUC	Cleavage	pacid=30781615 locus=Cre17.g709900 ID=Cre17.g709900.t1.1.v5.5 annot-version=v5.5	1
GGTGTAGCTCAGAGGTAGAGCA	Cre17.g709900.t2.1	4	-1	1	22	7323	7344	GGUGUAGCUCAGAGGUAGAGCA	:::: :::::::: :.:..:	ACCUCUCCCUCUGAGGUGCGUC	Cleavage	pacid=30781616 locus=Cre17.g709900 ID=Cre17.g709900.t2.1.v5.5 annot-version=v5.5	1
GGTGTAGCTCAGAGGTAGAGCA	Cre16.g692350.t1.1	4	-1	1	22	7192	7213	GGUGUAGCUCAGAGGUAGAGCA	: :.:::::.::. :::::..	AGAUUUACCUUUGGACUACAUU	Cleavage	pacid=30777178 locus=Cre16.g692350 ID=Cre16.g692350.t1.1.v5.5 annot-version=v5.5	1
GGTGTAGCTCAGAGGTAGAGCA	Cre13.g606300.t1.1	4	-1	1	22	1957	1978	GGUGUAGCUCAGAGGUAGAGCA	.:.:.:::::::: ::::	GAGCUUGCUUCUGAGCUCCACC	Cleavage	pacid=30784464 locus=Cre13.g606300 ID=Cre13.g606300.t1.1.v5.5 annot-version=v5.5	1
GGTGTAGCTCAGAGGTAGAGCA	Cre13.g606300.t2.1	4	-1	1	22	1457	1478	GGUGUAGCUCAGAGGUAGAGCA	.:.:.:::::::: ::::	GAGCUUGCUUCUGAGCUCCACC	Cleavage	pacid=30784465 locus=Cre13.g606300 ID=Cre13.g606300.t2.1.v5.5 annot-version=v5.5	1
GGTGTAGCTCAGAGGTAGAGCA	Cre09.g386167.t1.1	4	-1	1	22	869	890	GGUGUAGCUCAGAGGUAGAGCA	:::.:: :::::::::..	GCAUCUGCCGCUGAGCUACGUG	Cleavage	pacid=30780239 locus=Cre09.g386167 ID=Cre09.g386167.t1.1.v5.5 annot-version=v5.5	1
GGTGTAGCTCAGAGGTAGAGCA	Cre10.g437950.t1.2	4	-1	1	22	1776	1796	GGUGUAGCUCAGAGGUAGAGCA	::: ::: :.::::::.::::	AGCUGUAC-UUUGAGCUGCACC	Cleavage	pacid=30790267 locus=Cre10.g437950 ID=Cre10.g437950.t1.2.v5.5 annot-version=v5.5	1
GGTGTAGCTCAGAGGTAGAGCA	Cre06.g311150.t1.1	4	-1	1	22	1120	1141	GGUGUAGCUCAGAGGUAGAGCA	: : .::::::.:::.:.::	GUCGCGGCCUCUGGGCUGCGCC	Cleavage	pacid=30778820 locus=Cre06.g311150 ID=Cre06.g311150.t1.1.v5.5 annot-version=v5.5	1
GGTGTAGCTCAGAGGTAGAGCA	Cre06.g299150.t1.1	4	-1	1	22	2495	2516	GGUGUAGCUCAGAGGUAGAGCA	.:: :.::.:::: :::::.	ACUUCCAUCUUUGAGGUACACU	Cleavage	pacid=30779828 locus=Cre06.g299150 ID=Cre06.g299150.t1.1.v5.5 annot-version=v5.5	1
GTAAAAAAAAAAGAAGGGATA	Cre02.g094150.t1.2	4	-1	1	21	3907	3927	GUAAAAAAAAAAGAAGGGAUA	::..: ::::::::: :::.	CAUUUCGUCUUUUUUUGUUAU	Cleavage	pacid=30785337 locus=Cre02.g094150 ID=Cre02.g094150.t1.2.v5.5 annot-version=v5.5	1
GTAAAAAAAAAAGAAGGGATA	Cre17.g723100.t1.2	4	-1	1	21	1636	1656	GUAAAAAAAAAAGAAGGGAUA	::::::: : ::::::::	GUGCCCUUCUGUGUUUUUUAC	Translation	pacid=30782892 locus=Cre17.g723100 ID=Cre17.g723100.t1.2.v5.5 annot-version=v5.5	1
GTAAAAAAAAAAGAAGGGATA	Cre07.g333781.t1.1	4	-1	1	21	819	839	GUAAAAAAAAAAGAAGGGAUA	:: ::::::: :::::: :	CCUCGCUUCUUUAUUUUUUCC	Cleavage	pacid=30774291 locus=Cre07.g333781 ID=Cre07.g333781.t1.1.v5.5 annot-version=v5.5	1
GTAAAAAAAAAAGAAGGGATA	Cre13.g595114.t1.1	4	-1	1	21	1037	1057	GUAAAAAAAAAAGAAGGGAUA	:: ::::::: :::::: :	CCUCGCUUCUUUAUUUUUUCC	Cleavage	pacid=30784221 locus=Cre13.g595114 ID=Cre13.g595114.t1.1.v5.5 annot-version=v5.5	1
GTTCAGCATGGACGAGGGTGA	Cre15.g635800.t1.1	4	-1	1	21	3699	3719	GUUCAGCAUGGACGAGGGUGA	::.::::. :.:.:::::.::	UCGCCCUUCUUCGUGCUGGAC	Cleavage	pacid=30783526 locus=Cre15.g635800 ID=Cre15.g635800.t1.1.v5.5 annot-version=v5.5	1
GTTCAGCATGGACGAGGGTGA	Cre17.g738550.t1.1	4	-1	1	21	696	716	GUUCAGCAUGGACGAGGGUGA	::.::: :::.:.::::::.	UCGCCCACGUUCGUGCUGAGG	Cleavage	pacid=30782604 locus=Cre17.g738550 ID=Cre17.g738550.t1.1.v5.5 annot-version=v5.5	1
GTTCAGCATGGACGAGGGTGA	Cre05.g235650.t1.1	4	-1	1	21	706	726	GUUCAGCAUGGACGAGGGUGA	:::.:::::::. ::::.:	CCACUCUCGUCCGCGCUGGAG	Cleavage	pacid=30783358 locus=Cre05.g235650 ID=Cre05.g235650.t1.1.v5.5 annot-version=v5.5	1
GTTCAGCATGGACGAGGGTGA	Cre08.g373688.t1.1	4	-1	1	21	5657	5677	GUUCAGCAUGGACGAGGGUGA	:..:::: ::::: ::::::	ACGUCCUCCUCCAUCCUGAAC	Cleavage	pacid=30773817 locus=Cre08.g373688 ID=Cre08.g373688.t1.1.v5.5 annot-version=v5.5	1
GTTCAGCATGGACGAGGGTGA	Cre08.g373688.t2.1	4	-1	1	21	5657	5677	GUUCAGCAUGGACGAGGGUGA	:..:::: ::::: ::::::	ACGUCCUCCUCCAUCCUGAAC	Cleavage	pacid=30773818 locus=Cre08.g373688 ID=Cre08.g373688.t2.1.v5.5 annot-version=v5.5	1
GTTCAGCATGGACGAGGGTGA	Cre02.g142050.t1.2	4	-1	1	21	420	440	GUUCAGCAUGGACGAGGGUGA	::.:::::.::::.:::	CAACUCUCGUUCAUGUUGAUG	Cleavage	pacid=30785816 locus=Cre02.g142050 ID=Cre02.g142050.t1.2.v5.5 annot-version=v5.5	1
GTTCAGCATGGACGAGGGTGA	Cre02.g091567.t1.1	4	-1	1	21	1172	1192	GUUCAGCAUGGACGAGGGUGA	:::::::: ::.::: :.::	CCACCCUCGGCCGUGCAGGAC	Cleavage	pacid=30785524 locus=Cre02.g091567 ID=Cre02.g091567.t1.1.v5.5 annot-version=v5.5	1
GTTCAGCATGGACGAGGGTGA	Cre12.g517300.t1.1	4	-1	1	21	3838	3860	GUUCAGCAUGGACG--AGGGUGA	:::.:: .::::::::::.::	ACACUCUGCUGUCCAUGCUGGAC	Cleavage	pacid=30792484 locus=Cre12.g517300 ID=Cre12.g517300.t1.1.v5.5 annot-version=v5.5	1
GTTCAGCATGGACGAGGGTGA	Cre14.g617800.t1.1	4	-1	1	21	2203	2223	GUUCAGCAUGGACGAGGGUGA	..::.::::: .:::::::	CUGCCUUCGUCGGUGCUGAAG	Translation	pacid=30776086 locus=Cre14.g617800 ID=Cre14.g617800.t1.1.v5.5 annot-version=v5.5	1
GTTCAGCATGGACGAGGGTGA	Cre11.g467531.t1.1	4	-1	1	21	1048	1069	GUUCAGCAUGGACGAGG-GUGA	::: :::: :::::::::.::	CCACGCCUCCUCCAUGCUGGAC	Cleavage	pacid=30775613 locus=Cre11.g467531 ID=Cre11.g467531.t1.1.v5.5 annot-version=v5.5	1
GTTCAGCATGGACGAGGGTGA	Cre10.g433700.t2.1	4	-1	1	21	911	931	GUUCAGCAUGGACGAGGGUGA	:.:.: :::.:.::::::..	GCGCUCGCGUUCGUGCUGAGU	Cleavage	pacid=30790141 locus=Cre10.g433700 ID=Cre10.g433700.t2.1.v5.5 annot-version=v5.5	1
GTTCAGCATGGACGAGGGTGA	Cre10.g433700.t1.1	4	-1	1	21	863	883	GUUCAGCAUGGACGAGGGUGA	:.:.: :::.:.::::::..	GCGCUCGCGUUCGUGCUGAGU	Cleavage	pacid=30790140 locus=Cre10.g433700 ID=Cre10.g433700.t1.1.v5.5 annot-version=v5.5	1
GTTCAGCATGGACGAGGGTGA	Cre13.g590150.t1.1	4	-1	1	21	7922	7942	GUUCAGCAUGGACGAGGGUGA	:..: ::::::::::::. :	ACGUCAUCGUCCAUGCUGGCC	Cleavage	pacid=30784365 locus=Cre13.g590150 ID=Cre13.g590150.t1.1.v5.5 annot-version=v5.5	1
GTTCAGCATGGACGAGGGTGA	Cre20.g751747.t1.1	4	-1	1	21	6843	6863	GUUCAGCAUGGACGAGGGUGA	:..: ::::::::::::. :	ACGUCAUCGUCCAUGCUGGCC	Cleavage	pacid=30782938 locus=Cre20.g751747 ID=Cre20.g751747.t1.1.v5.5 annot-version=v5.5	1
GTTCAGCATGGACGAGGGTGA	Cre01.g016050.t1.2	4	-1	1	21	3909	3929	GUUCAGCAUGGACGAGGGUGA	..:.::. :::::::::..:	CUGCUCUUCUCCAUGCUGGGC	Cleavage	pacid=30789071 locus=Cre01.g016050 ID=Cre01.g016050.t1.2.v5.5 annot-version=v5.5	1
GTTCAGCATGGACGAGGGTGA	Cre02.g095099.t1.1	4	-1	1	21	2695	2715	GUUCAGCAUGGACGAGGGUGA	..::.:::::: ::::: ::	CUGCCUUCGUCCCUGCUGUAC	Cleavage	pacid=30786346 locus=Cre02.g095099 ID=Cre02.g095099.t1.1.v5.5 annot-version=v5.5	1
GTTCAGCATGGACGAGGGTGA	Cre01.g031004.t1.2	4	-1	1	21	1196	1216	GUUCAGCAUGGACGAGGGUGA	:.:. ::::::. :::::::	GCGCUGUCGUCCGAGCUGAAC	Cleavage	pacid=30788995 locus=Cre01.g031004 ID=Cre01.g031004.t1.2.v5.5 annot-version=v5.5	1
GTTCAGCATGGACGAGGGTGA	Cre09.g416950.t1.1	4	-1	1	21	1193	1213	GUUCAGCAUGGACGAGGGUGA	: .::::: ::::::::..:	ACCUCCUCGGCCAUGCUGGGC	Cleavage	pacid=30780930 locus=Cre09.g416950 ID=Cre09.g416950.t1.1.v5.5 annot-version=v5.5	1
GTTCAGCATGGACGAGGGTGA	Cre16.g686173.t1.1	4	-1	1	21	898	918	GUUCAGCAUGGACGAGGGUGA	:.: ::: :::.:::::.::	GCGCGCUCAUCCGUGCUGGAC	Cleavage	pacid=30777266 locus=Cre16.g686173 ID=Cre16.g686173.t1.1.v5.5 annot-version=v5.5	1
GTTCAGCATGGACGAGGGTGA	Cre01.g000850.t1.2	4	-1	1	21	742	762	GUUCAGCAUGGACGAGGGUGA	:: :::::: ::: ::::::	ACAGCCUCGUACAUACUGAAC	Translation	pacid=30789292 locus=Cre01.g000850 ID=Cre01.g000850.t1.2.v5.5 annot-version=v5.5	1
GTTCAGCATGGACGAGGGTGA	Cre02.g143801.t1.1	4	-1	1	21	335	355	GUUCAGCAUGGACGAGGGUGA	.:::::::::.:::: .:	GAGCCCUCGUCCGUGCUUGAG	Cleavage	pacid=30785693 locus=Cre02.g143801 ID=Cre02.g143801.t1.1.v5.5 annot-version=v5.5	1
GTTCAGCATGGACGAGGGTGA	Cre17.g728700.t1.1	4	-1	1	21	4479	4499	GUUCAGCAUGGACGAGGGUGA	:: .: ::::::::.:::::	UCCAUCACGUCCAUGUUGAAC	Cleavage	pacid=30781606 locus=Cre17.g728700 ID=Cre17.g728700.t1.1.v5.5 annot-version=v5.5	1
GTTCAGCATGGACGAGGGTGA	Cre02.g143801.t3.1	4	-1	1	21	335	355	GUUCAGCAUGGACGAGGGUGA	.:::::::::.:::: .:	GAGCCCUCGUCCGUGCUUGAG	Cleavage	pacid=30785692 locus=Cre02.g143801 ID=Cre02.g143801.t3.1.v5.5 annot-version=v5.5	1
GTTCAGCATGGACGAGGGTGA	Cre10.g454450.t1.1	4	-1	1	21	918	938	GUUCAGCAUGGACGAGGGUGA	.::::: ::.:::::.::	GACUCCUCGGCCGUGCUGGAC	Cleavage	pacid=30789765 locus=Cre10.g454450 ID=Cre10.g454450.t1.1.v5.5 annot-version=v5.5	1
GTTCAGCATGGACGAGGGTGA	Cre10.g454450.t2.1	4	-1	1	21	918	938	GUUCAGCAUGGACGAGGGUGA	.::::: ::.:::::.::	GACUCCUCGGCCGUGCUGGAC	Cleavage	pacid=30789766 locus=Cre10.g454450 ID=Cre10.g454450.t2.1.v5.5 annot-version=v5.5	1
GTTCAGCATGGACGAGGGTGA	Cre02.g143801.t4.1	4	-1	1	21	335	355	GUUCAGCAUGGACGAGGGUGA	.:::::::::.:::: .:	GAGCCCUCGUCCGUGCUUGAG	Cleavage	pacid=30785695 locus=Cre02.g143801 ID=Cre02.g143801.t4.1.v5.5 annot-version=v5.5	1
GTTCAGCATGGACGAGGGTGA	Cre16.g665000.t1.2	4	-1	1	21	327	347	GUUCAGCAUGGACGAGGGUGA	.::::::::: :::::..	GGGCCCUCGUCCCUGCUGGGG	Cleavage	pacid=30777945 locus=Cre16.g665000 ID=Cre16.g665000.t1.2.v5.5 annot-version=v5.5	1
GTTCAGCATGGACGAGGGTGA	Cre02.g112150.t1.2	4	-1	1	21	341	361	GUUCAGCAUGGACGAGGGUGA	.:::::::.:: :: ::::	CAGCCCUCGUUCACGCCGAAC	Cleavage	pacid=30786106 locus=Cre02.g112150 ID=Cre02.g112150.t1.2.v5.5 annot-version=v5.5	1
GTTCAGCATGGACGAGGGTGA	Cre03.g170250.t1.1	4	-1	1	21	557	577	GUUCAGCAUGGACGAGGGUGA	..::: ::::::: :::::	CUGCCCGCGUCCAUCCUGAAA	Cleavage	pacid=30788076 locus=Cre03.g170250 ID=Cre03.g170250.t1.1.v5.5 annot-version=v5.5	1
GTTCAGCATGGACGAGGGTGA	Cre17.g735650.t1.1	4	-1	1	21	5898	5918	GUUCAGCAUGGACGAGGGUGA	.:: :::: :::::: ::::	CUACACUCGCCCAUGCCGAAC	Cleavage	pacid=30782848 locus=Cre17.g735650 ID=Cre17.g735650.t1.1.v5.5 annot-version=v5.5	1
GTTCAGCATGGACGAGGGTGA	Cre17.g738500.t1.1	4	-1	1	21	1467	1487	GUUCAGCAUGGACGAGGGUGA	..... :::::::::::..:	CUGUUUGCGUCCAUGCUGGGC	Cleavage	pacid=30781844 locus=Cre17.g738500 ID=Cre17.g738500.t1.1.v5.5 annot-version=v5.5	1
GTTCAGCATGGACGAGGGTGA	Cre09.g397052.t1.1	4	-1	1	21	938	958	GUUCAGCAUGGACGAGGGUGA	.::.:: ::.::::::: .:	GUACUCUGGUUCAUGCUGCGC	Cleavage	pacid=30781548 locus=Cre09.g397052 ID=Cre09.g397052.t1.1.v5.5 annot-version=v5.5	1
GTTCAGCATGGACGAGGGTGA	Cre17.g739300.t1.2	4	-1	1	21	605	625	GUUCAGCAUGGACGAGGGUGA	.: :.::::::: ::::.:.	AUAGCUUCGUCCAAGCUGGAU	Cleavage	pacid=30782742 locus=Cre17.g739300 ID=Cre17.g739300.t1.2.v5.5 annot-version=v5.5	1
GTTCAGCATGGACGAGGGTGA	Cre02.g102050.t1.1	4	-1	1	21	919	939	GUUCAGCAUGGACGAGGGUGA	..: :::::.:::::.::	AACUUCGCGUCCGUGCUGGAC	Cleavage	pacid=30786351 locus=Cre02.g102050 ID=Cre02.g102050.t1.1.v5.5 annot-version=v5.5	1
TAATTGAAAGTGTGATTTTGA	Cre10.g422900.t1.1	4	-1	1	21	32	52	UAAUUGAAAGUGUGAUUUUGA	::::::.::: ::::. :::	ACAAAAUUACAGUUUCGCUUA	Translation	pacid=30790314 locus=Cre10.g422900 ID=Cre10.g422900.t1.1.v5.5 annot-version=v5.5	1
TAATTGAAAGTGTGATTTTGA	Cre11.g467664.t1.1	4	-1	1	21	1198	1218	UAAUUGAAAGUGUGAUUUUGA	:::.:::.:.:: :::.::.	ACAAGAUCGCGCUGUCAGUUG	Cleavage	pacid=30775590 locus=Cre11.g467664 ID=Cre11.g467664.t1.1.v5.5 annot-version=v5.5	1
TAATTGAAAGTGTGATTTTGA	Cre11.g467664.t2.1	4	-1	1	21	884	904	UAAUUGAAAGUGUGAUUUUGA	:::.:::.:.:: :::.::.	ACAAGAUCGCGCUGUCAGUUG	Cleavage	pacid=30775591 locus=Cre11.g467664 ID=Cre11.g467664.t2.1.v5.5 annot-version=v5.5	1
TAATTGAAAGTGTGATTTTGA	Cre12.g535800.t1.1	4	-1	1	21	46	66	UAAUUGAAAGUGUGAUUUUGA	:::::.: :::::.:::.	GGCAAAUCGCUCUUUCGAUUG	Translation	pacid=30792036 locus=Cre12.g535800 ID=Cre12.g535800.t1.1.v5.5 annot-version=v5.5	1
TAATTGAAAGTGTGATTTTGA	Cre09.g393300.t1.2	4	-1	1	21	173	193	UAAUUGAAAGUGUGAUUUUGA	:::::::.::::...::	CACAAAUCACGCUUUUGGUUC	Cleavage	pacid=30780865 locus=Cre09.g393300 ID=Cre09.g393300.t1.2.v5.5 annot-version=v5.5	1
TAATTGAAAGTGTGATTTTGA	Cre03.g200600.t1.1	4	-1	1	21	56	76	UAAUUGAAAGUGUGAUUUUGA	:: :: :::.:::::::: :	ACAUAAACACGCUUUCAAUAA	Cleavage	pacid=30787869 locus=Cre03.g200600 ID=Cre03.g200600.t1.1.v5.5 annot-version=v5.5	1
TAATTGAAAGTGTGATTTTGA	Cre03.g200600.t2.1	4	-1	1	21	56	76	UAAUUGAAAGUGUGAUUUUGA	:: :: :::.:::::::: :	ACAUAAACACGCUUUCAAUAA	Cleavage	pacid=30787870 locus=Cre03.g200600 ID=Cre03.g200600.t2.1.v5.5 annot-version=v5.5	1
TAATTGAAAGTGTGATTTTGA	Cre07.g343650.t1.1	4	-1	1	21	3763	3783	UAAUUGAAAGUGUGAUUUUGA	: .::: :::..:::..:::.	UGGAAAACACGUUUUUGAUUG	Cleavage	pacid=30774599 locus=Cre07.g343650 ID=Cre07.g343650.t1.1.v5.5 annot-version=v5.5	1
TAATTGAAAGTGTGATTTTGA	Cre03.g212865.t1.1	4	-1	1	21	994	1014	UAAUUGAAAGUGUGAUUUUGA	: : ..:.:::.::::..:::	UAACGGUUACAUUUUCGGUUA	Cleavage	pacid=30787793 locus=Cre03.g212865 ID=Cre03.g212865.t1.1.v5.5 annot-version=v5.5	1
TAATTGAAAGTGTGATTTTGA	Cre12.g511650.t1.1	4	-1	1	21	106	126	UAAUUGAAAGUGUGAUUUUGA	:.::: :: :::::::::	AAAGAAUGACCCUUUCAAUUU	Translation	pacid=30791678 locus=Cre12.g511650 ID=Cre12.g511650.t1.1.v5.5 annot-version=v5.5	1
TAATTGAAAGTGTGATTTTGA	Cre06.g250950.t1.2	4	-1	1	21	1027	1047	UAAUUGAAAGUGUGAUUUUGA	.: :: :::.::::::.::	AUAUAACCACGCUUUCAGUUC	Cleavage	pacid=30779640 locus=Cre06.g250950 ID=Cre06.g250950.t1.2.v5.5 annot-version=v5.5	1
TAATTTTTTTAATAAAAAA	Cre13.g563400.t1.1	4	-1	1	19	55	73	UAAUUUUUUUAAUAAAAAA	:: ::: ::::::::.::	UUGUUUUUUAAAAAAGUUC	Cleavage	pacid=30784407 locus=Cre13.g563400 ID=Cre13.g563400.t1.1.v5.5 annot-version=v5.5	1
TAATTTTTTTAATAAAAAA	Cre13.g584775.t1.1	4	-1	1	19	3100	3118	UAAUUUUUUUAAUAAAAAA	:::: :::. ::::::::	CUUUUCAUUGCAAAAAUUA	Cleavage	pacid=30784073 locus=Cre13.g584775 ID=Cre13.g584775.t1.1.v5.5 annot-version=v5.5	1
TAATTTTTTTAATAAAAAA	Cre16.g651850.t1.1	4	-1	1	19	395	413	UAAUUUUUUUAAUAAAAAA	:: :::: ::::.:::::	UUACUUAUCAAAAGAAUUA	Translation	pacid=30777100 locus=Cre16.g651850 ID=Cre16.g651850.t1.1.v5.5 annot-version=v5.5	1
TAATTTTTTTAATAAAAAA	Cre03.g175851.t1.2	4	-1	1	19	177	195	UAAUUUUUUUAAUAAAAAA	:: :: :::::..::.::.	UUGUUGAUUAAGGAAGUUG	Cleavage	pacid=30786974 locus=Cre03.g175851 ID=Cre03.g175851.t1.2.v5.5 annot-version=v5.5	1
TCCTCTCTTTTCATTCGAAAA	Cre16.g678900.t1.2	4	-1	1	21	2671	2691	UCCUCUCUUUUCAUUCGAAAA	::::: ..:::::.: :::::	UUUUCAGGUGAAAGGCGAGGA	Cleavage	pacid=30778058 locus=Cre16.g678900 ID=Cre16.g678900.t1.2.v5.5 annot-version=v5.5	1
TCCTCTCTTTTCATTCGAAAA	Cre11.g477100.t1.2	4	-1	1	21	1975	1995	UCCUCUCUUUUCAUUCGAAAA	:::: :::::::.. .:::::	UUUUGGAAUGAAGGAGGAGGA	Cleavage	pacid=30775762 locus=Cre11.g477100 ID=Cre11.g477100.t1.2.v5.5 annot-version=v5.5	1
TCCTCTCTTTTCATTCGAAAA	Cre04.g221550.t1.2	4	-1	1	21	2830	2850	UCCUCUCUUUUCAUUCGAAAA	:::..:::::.:::.::	CCCUCGGGUGAAAGGAGGGGU	Cleavage	pacid=30791030 locus=Cre04.g221550 ID=Cre04.g221550.t1.2.v5.5 annot-version=v5.5	1
TCCTCTCTTTTCATTCGAAAA	Cre02.g096100.t1.2	4	-1	1	21	2743	2763	UCCUCUCUUUUCAUUCGAAAA	:::.::.::.::::::.	GUCACGAGUGGAAGGAGAGGG	Cleavage	pacid=30785549 locus=Cre02.g096100 ID=Cre02.g096100.t1.2.v5.5 annot-version=v5.5	1
TCCTCTCTTTTCATTCGAAAA	Cre12.g499700.t1.1	4	-1	1	21	3193	3213	UCCUCUCUUUUCAUUCGAAAA	::: ::. ::..::::::::	CUUUGGAGCGAGGAGAGAGGA	Cleavage	pacid=30793636 locus=Cre12.g499700 ID=Cre12.g499700.t1.1.v5.5 annot-version=v5.5	1
TCCTCTCTTTTCATTCGAAAA	Cre17.g696400.t1.1	4	-1	1	21	1123	1143	UCCUCUCUUUUCAUUCGAAAA	:::::::.:.::::::	AUCCCGAAUGAGAGGAGAGGC	Cleavage	pacid=30781653 locus=Cre17.g696400 ID=Cre17.g696400.t1.1.v5.5 annot-version=v5.5	1
TCCTCTCTTTTCATTCGAAAA	Cre01.g019600.t1.2	4	-1	1	21	766	786	UCCUCUCUUUUCAUUCGAAAA	: :::::.:::::.:::. :	UGUUCGAGUGAAAGGAGGCGC	Cleavage	pacid=30789323 locus=Cre01.g019600 ID=Cre01.g019600.t1.2.v5.5 annot-version=v5.5	1
TCCTCTCTTTTCATTCGAAAA	Cre01.g052350.t1.1	4	-1	1	21	1063	1083	UCCUCUCUUUUCAUUCGAAAA	:::.:. :: ::.:::::::	AUUUUGGCUGUAAGGAGAGGA	Translation	pacid=30788950 locus=Cre01.g052350 ID=Cre01.g052350.t1.1.v5.5 annot-version=v5.5	1
TCCTCTCTTTTCATTCGAAAA	Cre10.g443050.t1.2	4	-1	1	21	2668	2688	UCCUCUCUUUUCAUUCGAAAA	:.:.::::::: .:::::	GGAUUGGAUGAAAAUGGAGGA	Cleavage	pacid=30790188 locus=Cre10.g443050 ID=Cre10.g443050.t1.2.v5.5 annot-version=v5.5	1
TCCTCTCTTTTCATTCGAAAA	Cre17.g710100.t1.1	4	-1	1	21	1530	1550	UCCUCUCUUUUCAUUCGAAAA	::::..::.:.::.: :::	CGUUCGGGUGGAGAGGGCGGA	Cleavage	pacid=30782724 locus=Cre17.g710100 ID=Cre17.g710100.t1.1.v5.5 annot-version=v5.5	1
TCCTCTCTTTTCATTCGAAAA	Cre03.g146267.t1.1	4	-1	1	21	5733	5753	UCCUCUCUUUUCAUUCGAAAA	: ::: ::::.:. ::::::.	UAUUCAAAUGGAGUGAGAGGG	Cleavage	pacid=30786551 locus=Cre03.g146267 ID=Cre03.g146267.t1.1.v5.5 annot-version=v5.5	1
TCCTCTCTTTTCATTCGAAAA	Cre03.g146267.t2.1	4	-1	1	21	5724	5744	UCCUCUCUUUUCAUUCGAAAA	: ::: ::::.:. ::::::.	UAUUCAAAUGGAGUGAGAGGG	Cleavage	pacid=30786552 locus=Cre03.g146267 ID=Cre03.g146267.t2.1.v5.5 annot-version=v5.5	1
TCCTCTCTTTTCATTCGAAAA	Cre03.g167690.t1.1	4	-1	1	21	992	1012	UCCUCUCUUUUCAUUCGAAAA	:::. : :::.:::.:.:::	GUUUUAACUGAGAAGGGGGGA	Cleavage	pacid=30788270 locus=Cre03.g167690 ID=Cre03.g167690.t1.1.v5.5 annot-version=v5.5	1
TCCTCTCTTTTCATTCGAAAA	Cre24.g755297.t1.1	4	-1	1	21	2635	2655	UCCUCUCUUUUCAUUCGAAAA	:: ::::::. :::::::	GGUUGGAAUGAGUAGAGAGGU	Cleavage	pacid=30782902 locus=Cre24.g755297 ID=Cre24.g755297.t1.1.v5.5 annot-version=v5.5	1
TCCTCTCTTTTCATTCGAAAA	Cre13.g585550.t1.1	4	-1	1	21	1994	2014	UCCUCUCUUUUCAUUCGAAAA	: .:.::::::::.:.::	CAUCUGGAUGAAAAGGGGGGC	Cleavage	pacid=30784780 locus=Cre13.g585550 ID=Cre13.g585550.t1.1.v5.5 annot-version=v5.5	1
TCCTCTCTTTTCATTCGAAAA	Cre06.g282900.t1.2	4	-1	1	21	1202	1222	UCCUCUCUUUUCAUUCGAAAA	:.:: ::.::::::.::.	AGGUUGAUUGGAAAGAGGGGG	Cleavage	pacid=30778389 locus=Cre06.g282900 ID=Cre06.g282900.t1.2.v5.5 annot-version=v5.5	1
TCCTCTCTTTTCATTCGAAAA	Cre09.g396950.t1.1	4	-1	1	21	3309	3329	UCCUCUCUUUUCAUUCGAAAA	:: :.::::.:::.: :::	GAUUGGGAUGAGAAGGGCGGA	Cleavage	pacid=30780385 locus=Cre09.g396950 ID=Cre09.g396950.t1.1.v5.5 annot-version=v5.5	1
TCCTCTCTTTTCATTCGAAAA	Cre08.g377300.t1.1	4	-1	1	21	1762	1782	UCCUCUCUUUUCAUUCGAAAA	: .::: ::..::::::::	GAUCUGAAAGAGGAGAGAGGA	Cleavage	pacid=30773537 locus=Cre08.g377300 ID=Cre08.g377300.t1.1.v5.5 annot-version=v5.5	1
TCCTCTCTTTTCATTCGAAAA	Cre17.g703976.t1.1	4	-1	1	21	218	238	UCCUCUCUUUUCAUUCGAAAA	: ::: ::.:::::::::	AGCUGGAAAGAGAAGAGAGGA	Cleavage	pacid=30781640 locus=Cre17.g703976 ID=Cre17.g703976.t1.1.v5.5 annot-version=v5.5	1
TCCTTGGGTGTCTGAGCGCCA	Cre09.g397350.t1.1	4	-1	1	21	2140	2160	UCCUUGGGUGUCUGAGCGCCA	:::::.:::::::::... :.	UGGCGUUCAGACACCUGGCGG	Cleavage	pacid=30781526 locus=Cre09.g397350 ID=Cre09.g397350.t1.1.v5.5 annot-version=v5.5	1
TCCTTGGGTGTCTGAGCGCCA	Cre01.g055404.t1.1	4	-1	1	21	667	687	UCCUUGGGUGUCUGAGCGCCA	::::::::::. ::: .::::	UGGCGCUCAGGGACCGGAGGA	Translation	pacid=30789420 locus=Cre01.g055404 ID=Cre01.g055404.t1.1.v5.5 annot-version=v5.5	1
TCCTTGGGTGTCTGAGCGCCA	Cre22.g754047.t1.1	4	-1	1	21	668	688	UCCUUGGGUGUCUGAGCGCCA	::::::::.:::.::... ::	UGGCGCUCGGACGCCUGGAGA	Cleavage	pacid=30778272 locus=Cre22.g754047 ID=Cre22.g754047.t1.1.v5.5 annot-version=v5.5	1
TCCTTGGGTGTCTGAGCGCCA	Cre16.g682100.t1.2	4	-1	1	21	767	788	UCCUUGGGUGUCUG-AGCGCCA	::::::: :::...:.::::::	UGGCGCUGCAGGUGCUCAAGGA	Cleavage	pacid=30777642 locus=Cre16.g682100 ID=Cre16.g682100.t1.2.v5.5 annot-version=v5.5	1
TCCTTGGGTGTCTGAGCGCCA	Cre14.g627200.t1.1	4	-1	1	21	4677	4697	UCCUUGGGUGUCUGAGCGCCA	:: :::::::.:. :.:::::	UGCCGCUCAGGCGGCUAAGGA	Cleavage	pacid=30776114 locus=Cre14.g627200 ID=Cre14.g627200.t1.1.v5.5 annot-version=v5.5	1
TCCTTGGGTGTCTGAGCGCCA	Cre14.g627300.t1.1	4	-1	1	21	3385	3405	UCCUUGGGUGUCUGAGCGCCA	:: :::::::.:. :.:::::	UGCCGCUCAGGCGGCUAAGGA	Cleavage	pacid=30776259 locus=Cre14.g627300 ID=Cre14.g627300.t1.1.v5.5 annot-version=v5.5	1
TCCTTGGGTGTCTGAGCGCCA	Cre10.g422201.t1.1	4	-1	1	21	1048	1068	UCCUUGGGUGUCUGAGCGCCA	::::::::: ::::.:::.	CGGCGCUCAGCGACCCGAGGG	Translation	pacid=30790582 locus=Cre10.g422201 ID=Cre10.g422201.t1.1.v5.5 annot-version=v5.5	1
TCCTTGGGTGTCTGAGCGCCA	Cre10.g465600.t1.2	4	-1	1	21	1041	1061	UCCUUGGGUGUCUGAGCGCCA	::::.::: .:.:.:::::.	GGGCGUUCACGCGCUCAAGGG	Cleavage	pacid=30789738 locus=Cre10.g465600 ID=Cre10.g465600.t1.2.v5.5 annot-version=v5.5	1
TCCTTGGGTGTCTGAGCGCCA	Cre14.g610900.t1.1	4	-1	1	21	1423	1444	UCCUUGGGUGUCUGAG-CGCCA	::::: :: ::::::.:::::.	UGGCGGCUGAGACACUCAAGGG	Cleavage	pacid=30776541 locus=Cre14.g610900 ID=Cre14.g610900.t1.1.v5.5 annot-version=v5.5	1
TCCTTGGGTGTCTGAGCGCCA	Cre10.g457650.t1.2	4	-1	1	21	1355	1375	UCCUUGGGUGUCUGAGCGCCA	:::::::: .::.:: ::::	AGGCGCUCAUGCAUCCUAGGA	Cleavage	pacid=30790208 locus=Cre10.g457650 ID=Cre10.g457650.t1.2.v5.5 annot-version=v5.5	1
TCCTTGGGTGTCTGAGCGCCA	Cre11.g467733.t1.1	4	-1	1	21	1004	1024	UCCUUGGGUGUCUGAGCGCCA	:::::::.:::.::... ::	AGGCGCUCGGACGCCUGGAGA	Cleavage	pacid=30775863 locus=Cre11.g467733 ID=Cre11.g467733.t1.1.v5.5 annot-version=v5.5	1
TCCTTGGGTGTCTGAGCGCCA	Cre04.g214545.t1.1	4	-1	1	21	1964	1984	UCCUUGGGUGUCUGAGCGCCA	:: ::.: ::::.::..::::	UGCCGUUGAGACGCCUGAGGA	Cleavage	pacid=30791414 locus=Cre04.g214545 ID=Cre04.g214545.t1.1.v5.5 annot-version=v5.5	1
TCCTTGGGTGTCTGAGCGCCA	Cre08.g376250.t1.1	4	-1	1	21	1894	1915	UCCUUGGGUGU-CUGAGCGCCA	:.:::::: ::::::.::::	GCGUGCUCAGCACACCCGAGGA	Translation	pacid=30773588 locus=Cre08.g376250 ID=Cre08.g376250.t1.1.v5.5 annot-version=v5.5	1
TCCTTGGGTGTCTGAGCGCCA	Cre09.g392282.t1.1	4	-1	1	21	5246	5266	UCCUUGGGUGUCUGAGCGCCA	::::.: :::..:::.:::	AGGCGUUAAGAUGCCCGAGGU	Cleavage	pacid=30780366 locus=Cre09.g392282 ID=Cre09.g392282.t1.1.v5.5 annot-version=v5.5	1
TCCTTGGGTGTCTGAGCGCCA	Cre07.g319650.t1.1	4	-1	1	21	3271	3291	UCCUUGGGUGUCUGAGCGCCA	::::: ::::..:::..::	CGGCGCCCAGAUGCCCGGGGC	Cleavage	pacid=30775131 locus=Cre07.g319650 ID=Cre07.g319650.t1.1.v5.5 annot-version=v5.5	1
TCCTTGGGTGTCTGAGCGCCA	Cre06.g274050.t1.1	4	-1	1	21	1729	1750	UCCUUGGGUGUCUGAG-CGCCA	:::: ::: :::::.::::::	CGGCGGCUCUGACACUCAAGGA	Cleavage	pacid=30778833 locus=Cre06.g274050 ID=Cre06.g274050.t1.1.v5.5 annot-version=v5.5	1
TCCTTGGGTGTCTGAGCGCCA	Cre13.g606750.t1.1	4	-1	1	21	12936	12956	UCCUUGGGUGUCUGAGCGCCA	::::: :.: :.:::::::.	CGGCGCGCGGCCGCCCAAGGG	Translation	pacid=30784141 locus=Cre13.g606750 ID=Cre13.g606750.t1.1.v5.5 annot-version=v5.5	1
TCCTTGGGTGTCTGAGCGCCA	Cre10.g439750.t1.2	4	-1	1	21	3296	3316	UCCUUGGGUGUCUGAGCGCCA	::::: :.:...:.:::::.	CGGCGCGCGGGUGCUCAAGGG	Cleavage	pacid=30790366 locus=Cre10.g439750 ID=Cre10.g439750.t1.2.v5.5 annot-version=v5.5	1
TCCTTGGGTGTCTGAGCGCCA	Cre16.g676400.t1.2	4	-1	1	21	3299	3319	UCCUUGGGUGUCUGAGCGCCA	::::: :::.:.:: :.:::	GGGCGCGCAGGCGCCAAGGGA	Cleavage	pacid=30777761 locus=Cre16.g676400 ID=Cre16.g676400.t1.2.v5.5 annot-version=v5.5	1
TCCTTGGGTGTCTGAGCGCCA	Cre12.g489150.t1.2	4	-1	1	21	4687	4707	UCCUUGGGUGUCUGAGCGCCA	.:::.::.::.::::::	AACUGCUUAGGCAUCCAAGGC	Cleavage	pacid=30792981 locus=Cre12.g489150 ID=Cre12.g489150.t1.2.v5.5 annot-version=v5.5	1
TCCTTGGGTGTCTGAGCGCCA	Cre17.g739752.t1.1	4	-1	1	21	1597	1617	UCCUUGGGUGUCUGAGCGCCA	::::: :.: :.:::::::.	GGGCGCGCGGCCGCCCAAGGG	Translation	pacid=30782539 locus=Cre17.g739752 ID=Cre17.g739752.t1.1.v5.5 annot-version=v5.5	1
TCCTTGGGTGTCTGAGCGCCA	Cre12.g560800.t1.2	4	-1	1	21	1937	1957	UCCUUGGGUGUCUGAGCGCCA	::::. :::.:.::..:::.	GGGCGUACAGGCGCCUGAGGG	Cleavage	pacid=30793220 locus=Cre12.g560800 ID=Cre12.g560800.t1.2.v5.5 annot-version=v5.5	1
TCCTTGGGTGTCTGAGCGCCA	Cre10.g421300.t1.2	4	-1	1	21	328	348	UCCUUGGGUGUCUGAGCGCCA	::::. ::::::.::.:: :	GGGCGUGCAGACAUCCGAGCA	Cleavage	pacid=30790621 locus=Cre10.g421300 ID=Cre10.g421300.t1.2.v5.5 annot-version=v5.5	1
TCCTTGGGTGTCTGAGCGCCA	Cre02.g100200.t1.2	4	-1	1	21	244	264	UCCUUGGGUGUCUGAGCGCCA	:::::::::.:::: ::	CCCCGCUCAGACGCCCACGGU	Cleavage	pacid=30785876 locus=Cre02.g100200 ID=Cre02.g100200.t1.2.v5.5 annot-version=v5.5	1
TCCTTGGGTGTCTGAGCGCCA	Cre12.g543000.t1.1	4	-1	1	21	112	132	UCCUUGGGUGUCUGAGCGCCA	::::. :::.:. :::::::	GGGCGUGCAGGCGACCAAGGA	Cleavage	pacid=30792012 locus=Cre12.g543000 ID=Cre12.g543000.t1.1.v5.5 annot-version=v5.5	1
TCCTTGGGTGTCTGAGCGCCA	Cre12.g490800.t1.1	4	-1	1	21	1045	1065	UCCUUGGGUGUCUGAGCGCCA	: ::::::: .. ::::::::	UCGCGCUCAUGUUCCCAAGGA	Cleavage	pacid=30792819 locus=Cre12.g490800 ID=Cre12.g490800.t1.1.v5.5 annot-version=v5.5	1
TCCTTGGGTGTCTGAGCGCCA	Cre14.g619050.t1.2	4	-1	1	21	1250	1270	UCCUUGGGUGUCUGAGCGCCA	: :.::::: ..:::..::::	UCGUGCUCAUGUACCUGAGGA	Cleavage	pacid=30776637 locus=Cre14.g619050 ID=Cre14.g619050.t1.2.v5.5 annot-version=v5.5	1
TCCTTGGGTGTCTGAGCGCCA	Cre03.g167778.t1.1	4	-1	1	21	345	365	UCCUUGGGUGUCUGAGCGCCA	: ::::::.:.:::: :: ::	UCGCGCUCGGGCACCGAACGA	Cleavage	pacid=30787244 locus=Cre03.g167778 ID=Cre03.g167778.t1.1.v5.5 annot-version=v5.5	1
TCCTTGGGTGTCTGAGCGCCA	Cre07.g313122.t1.1	4	-1	1	21	3525	3545	UCCUUGGGUGUCUGAGCGCCA	:::.:.::. .:::::::.	AAGCGUUUAGGAGCCCAAGGG	Translation	pacid=30774271 locus=Cre07.g313122 ID=Cre07.g313122.t1.1.v5.5 annot-version=v5.5	1
TCCTTGGGTGTCTGAGCGCCA	Cre17.g717950.t2.1	4	-1	1	21	2116	2136	UCCUUGGGUGUCUGAGCGCCA	:::: :::::.:.:::::	GGGCGACCAGACGCUCAAGGU	Cleavage	pacid=30781683 locus=Cre17.g717950 ID=Cre17.g717950.t2.1.v5.5 annot-version=v5.5	1
TCCTTGGGTGTCTGAGCGCCA	Cre17.g717950.t1.2	4	-1	1	21	1976	1996	UCCUUGGGUGUCUGAGCGCCA	:::: :::::.:.:::::	GGGCGACCAGACGCUCAAGGU	Cleavage	pacid=30781682 locus=Cre17.g717950 ID=Cre17.g717950.t1.2.v5.5 annot-version=v5.5	1
TCCTTGGGTGTCTGAGCGCCA	Cre09.g392988.t1.1	4	-1	1	21	1393	1413	UCCUUGGGUGUCUGAGCGCCA	::::::.:::.::... ::	ACGCGCUCGGACGCCUGGAGA	Cleavage	pacid=30781003 locus=Cre09.g392988 ID=Cre09.g392988.t1.1.v5.5 annot-version=v5.5	1
TCCTTGGGTGTCTGAGCGCCA	Cre01.g012300.t1.1	4	-1	1	21	253	273	UCCUUGGGUGUCUGAGCGCCA	:.:.:..:....:::::::	GCGUGUUUGGGUGUCCAAGGA	Cleavage	pacid=30789699 locus=Cre01.g012300 ID=Cre01.g012300.t1.1.v5.5 annot-version=v5.5	1
TCCTTGGGTGTCTGAGCGCCA	Cre09.g405900.t1.1	4	-1	1	21	3738	3758	UCCUUGGGUGUCUGAGCGCCA	::::: ::::.:: :::::	GGGCGCGGAGACGCCGAAGGA	Cleavage	pacid=30780312 locus=Cre09.g405900 ID=Cre09.g405900.t1.1.v5.5 annot-version=v5.5	1
TGTCTGCCTCGACGTCACCAA	Cre07.g323500.t1.1	4	-1	1	21	927	947	UGUCUGCCUCGACGUCACCAA	::::::.::::::::.:.	GUGGUGAUGUCGAGGCGGGGG	Cleavage	pacid=30774861 locus=Cre07.g323500 ID=Cre07.g323500.t1.1.v5.5 annot-version=v5.5	1
TGTCTGCCTCGACGTCACCAA	Cre09.g401950.t1.1	4	-1	1	21	2571	2591	UGUCUGCCUCGACGUCACCAA	:::::..::::.::::::	GUGGUGGUGUCGGGGCAGAGU	Cleavage	pacid=30780494 locus=Cre09.g401950 ID=Cre09.g401950.t1.1.v5.5 annot-version=v5.5	1
TGTCTGCCTCGACGTCACCAA	Cre01.g009650.t1.2	4	-1	1	21	205	225	UGUCUGCCUCGACGUCACCAA	::::::::: ::: ::::.:.	UUGGUGACGCCGACGCAGGCG	Cleavage	pacid=30789409 locus=Cre01.g009650 ID=Cre01.g009650.t1.2.v5.5 annot-version=v5.5	1
TGTCTGCCTCGACGTCACCAA	Cre35.g759247.t1.1	4	-1	1	21	969	989	UGUCUGCCUCGACGUCACCAA	::::::.:: :::::..:.:.	UUGGUGGCGGCGAGGUGGGCG	Cleavage	pacid=30781583 locus=Cre35.g759247 ID=Cre35.g759247.t1.1.v5.5 annot-version=v5.5	1
TGTCTGCCTCGACGTCACCAA	Cre07.g328750.t1.2	4	-1	1	21	303	323	UGUCUGCCUCGACGUCACCAA	:::: :.:::::.: :::::.	UUGGCGGCGUCGGGCCAGACG	Cleavage	pacid=30774459 locus=Cre07.g328750 ID=Cre07.g328750.t1.2.v5.5 annot-version=v5.5	1
TGTCTGCCTCGACGTCACCAA	Cre12.g493404.t1.1	4	-1	1	21	2046	2066	UGUCUGCCUCGACGUCACCAA	::::: :::::.::::::	CUGGUGCCGUCGGGGCAGAGG	Cleavage	pacid=30793289 locus=Cre12.g493404 ID=Cre12.g493404.t1.1.v5.5 annot-version=v5.5	2
TGTCTGCCTCGACGTCACCAA	Cre12.g493404.t1.1	4	-1	1	21	3693	3713	UGUCUGCCUCGACGUCACCAA	::::.::: :::::.:...	GCGGUGGCGUGGAGGCGGGUG	Translation	pacid=30793289 locus=Cre12.g493404 ID=Cre12.g493404.t1.1.v5.5 annot-version=v5.5	2
TGTCTGCCTCGACGTCACCAA	Cre17.g739700.t1.1	4	-1	1	21	3999	4019	UGUCUGCCUCGACGUCACCAA	::: :::.: ::::::.:::.	UUGAUGAUGACGAGGCGGACG	Cleavage	pacid=30782600 locus=Cre17.g739700 ID=Cre17.g739700.t1.1.v5.5 annot-version=v5.5	1
TGTCTGCCTCGACGTCACCAA	Cre17.g698550.t1.1	4	-1	1	21	1017	1037	UGUCUGCCUCGACGUCACCAA	::: ::::::::.::..: ::	UUGAUGACGUCGGGGUGGUCA	Cleavage	pacid=30782144 locus=Cre17.g698550 ID=Cre17.g698550.t1.1.v5.5 annot-version=v5.5	1
TGTCTGCCTCGACGTCACCAA	Cre09.g406500.t1.1	4	-1	1	21	5038	5058	UGUCUGCCUCGACGUCACCAA	::: ::.:::.::::: :.::	UUGCUGGCGUUGAGGCUGGCA	Cleavage	pacid=30780801 locus=Cre09.g406500 ID=Cre09.g406500.t1.1.v5.5 annot-version=v5.5	1
TGTCTGCCTCGACGTCACCAA	Cre09.g406500.t2.1	4	-1	1	21	5038	5058	UGUCUGCCUCGACGUCACCAA	::: ::.:::.::::: :.::	UUGCUGGCGUUGAGGCUGGCA	Cleavage	pacid=30780802 locus=Cre09.g406500 ID=Cre09.g406500.t2.1.v5.5 annot-version=v5.5	1
TGTCTGCCTCGACGTCACCAA	Cre08.g371751.t1.1	4	-1	1	21	975	995	UGUCUGCCUCGACGUCACCAA	:::::.:: ::.::.::..:	CUGGUGGCGGCGGGGUAGGUA	Cleavage	pacid=30774127 locus=Cre08.g371751 ID=Cre08.g371751.t1.1.v5.5 annot-version=v5.5	1
TGTCTGCCTCGACGTCACCAA	Cre11.g467637.t1.1	4	-1	1	21	1380	1400	UGUCUGCCUCGACGUCACCAA	:::::.:: :::::::::.	CUGGUGGCGAGGAGGCAGACG	Translation	pacid=30776029 locus=Cre11.g467637 ID=Cre11.g467637.t1.1.v5.5 annot-version=v5.5	1
TGTCTGCCTCGACGTCACCAA	Cre03.g177150.t1.2	4	-1	1	21	631	651	UGUCUGCCUCGACGUCACCAA	:::::.:: .::::..:.::	CUGGUGGCGGUGAGGUGGGCA	Cleavage	pacid=30788036 locus=Cre03.g177150 ID=Cre03.g177150.t1.2.v5.5 annot-version=v5.5	1
TGTCTGCCTCGACGTCACCAA	Cre02.g078450.t1.1	4	-1	1	21	1178	1198	UGUCUGCCUCGACGUCACCAA	:::::..: ::.:::::.:.	GUGGUGGUGACGGGGCAGGCG	Cleavage	pacid=30786446 locus=Cre02.g078450 ID=Cre02.g078450.t1.1.v5.5 annot-version=v5.5	1
TGTCTGCCTCGACGTCACCAA	Cre03.g154900.t1.1	4	-1	1	21	4450	4470	UGUCUGCCUCGACGUCACCAA	:::::.:::.:: :::: ::	AUGGUGGCGUUGACGCAGCCA	Cleavage	pacid=30787241 locus=Cre03.g154900 ID=Cre03.g154900.t1.1.v5.5 annot-version=v5.5	1
TGTCTGCCTCGACGTCACCAA	Cre26.g756597.t1.1	4	-1	1	21	926	946	UGUCUGCCUCGACGUCACCAA	:::::.:::.::: :.:.:.	GUGGUGGCGUUGAGUCGGGCG	Cleavage	pacid=30778314 locus=Cre26.g756597 ID=Cre26.g756597.t1.1.v5.5 annot-version=v5.5	1
TGTCTGCCTCGACGTCACCAA	Cre16.g667900.t1.1	4	-1	1	21	4325	4345	UGUCUGCCUCGACGUCACCAA	:::::::: ::::: ::.:.	AUGGUGACGGCGAGGGAGGCG	Cleavage	pacid=30777849 locus=Cre16.g667900 ID=Cre16.g667900.t1.1.v5.5 annot-version=v5.5	1
TGTCTGCCTCGACGTCACCAA	Cre04.g226700.t1.2	4	-1	1	21	5583	5603	UGUCUGCCUCGACGUCACCAA	:::::.:::::. :::: ::	GUGGUGGCGUCGGCGCAGUCA	Cleavage	pacid=30791054 locus=Cre04.g226700 ID=Cre04.g226700.t1.2.v5.5 annot-version=v5.5	1
TGTCTGCCTCGACGTCACCAA	Cre03.g208273.t1.1	4	-1	1	21	7210	7230	UGUCUGCCUCGACGUCACCAA	::: :::::::: ::::::.	UUGCAGACGUCGACGCAGACG	Cleavage	pacid=30786738 locus=Cre03.g208273 ID=Cre03.g208273.t1.1.v5.5 annot-version=v5.5	1
TGTCTGCCTCGACGTCACCAA	Cre02.g092200.t1.2	4	-1	1	21	535	555	UGUCUGCCUCGACGUCACCAA	::: :.:: ::::::::::	GUGGCGGCGGCGAGGCAGACU	Cleavage	pacid=30785236 locus=Cre02.g092200 ID=Cre02.g092200.t1.2.v5.5 annot-version=v5.5	2
TGTCTGCCTCGACGTCACCAA	Cre11.g478100.t1.2	4	-1	1	21	574	594	UGUCUGCCUCGACGUCACCAA	::: :.:: ::.:::::.::	GUGGCGGCGGCGGGGCAGGCA	Cleavage	pacid=30776041 locus=Cre11.g478100 ID=Cre11.g478100.t1.2.v5.5 annot-version=v5.5	1
TGTCTGCCTCGACGTCACCAA	Cre03.g145787.t1.1	4	-1	1	21	831	851	UGUCUGCCUCGACGUCACCAA	::: ::.:: :::::.:::.	CUGGGGAUGUGGAGGCGGACG	Translation	pacid=30786916 locus=Cre03.g145787 ID=Cre03.g145787.t1.1.v5.5 annot-version=v5.5	1
TGTCTGCCTCGACGTCACCAA	Cre12.g527400.t1.1	4	-1	1	21	413	433	UGUCUGCCUCGACGUCACCAA	: ::::::::: :::.:.:.	AUAGUGACGUCGCGGCGGGCG	Cleavage	pacid=30792652 locus=Cre12.g527400 ID=Cre12.g527400.t1.1.v5.5 annot-version=v5.5	1
TGTCTGCCTCGACGTCACCAA	Cre06.g269650.t1.2	4	-1	1	21	1557	1577	UGUCUGCCUCGACGUCACCAA	:::::: ::.:.::..::..	CUGGUGAGGUUGGGGUGGAUG	Cleavage	pacid=30778446 locus=Cre06.g269650 ID=Cre06.g269650.t1.2.v5.5 annot-version=v5.5	2
TGTCTGCCTCGACGTCACCAA	Cre06.g271700.t1.1	4	-1	1	21	774	794	UGUCUGCCUCGACGUCACCAA	: :::.:::: :::..::::	CUCGUGGCGUCAAGGUGGACA	Translation	pacid=30780012 locus=Cre06.g271700 ID=Cre06.g271700.t1.1.v5.5 annot-version=v5.5	1
TGTCTGCCTCGACGTCACCAA	Cre16.g659050.t1.1	4	-1	1	21	2575	2595	UGUCUGCCUCGACGUCACCAA	::: ::::: :::::.:::	GUGGCGACGUGGAGGCGGACU	Translation	pacid=30777014 locus=Cre16.g659050 ID=Cre16.g659050.t1.1.v5.5 annot-version=v5.5	1
TGTCTGCCTCGACGTCACCAA	Cre08.g362400.t1.1	4	-1	1	21	694	714	UGUCUGCCUCGACGUCACCAA	:::::. :::::: :::.:.	GUGGUGGAGUCGAGUCAGGCG	Cleavage	pacid=30773380 locus=Cre08.g362400 ID=Cre08.g362400.t1.1.v5.5 annot-version=v5.5	1
TGTCTGCCTCGACGTCACCAA	Cre07.g317500.t1.1	4	-1	1	21	7308	7328	UGUCUGCCUCGACGUCACCAA	:::::::::::.:::.	GCGCCGACGUCGAGGCGGACG	Cleavage	pacid=30775072 locus=Cre07.g317500 ID=Cre07.g317500.t1.1.v5.5 annot-version=v5.5	1
TGTCTGCCTCGACGTCACCAA	Cre16.g662300.t1.2	4	-1	1	21	844	864	UGUCUGCCUCGACGUCACCAA	: :::::::: :.:::: :.:	UAGGUGACGUGGGGGCAAAUA	Translation	pacid=30777721 locus=Cre16.g662300 ID=Cre16.g662300.t1.2.v5.5 annot-version=v5.5	1
TGTCTGCCTCGACGTCACCAA	Cre07.g319950.t1.2	4	-1	1	21	727	747	UGUCUGCCUCGACGUCACCAA	:::::: .:.:::::.::	CCAGUGACGAUGGGGCAGGCA	Cleavage	pacid=30774616 locus=Cre07.g319950 ID=Cre07.g319950.t1.2.v5.5 annot-version=v5.5	1
TGTCTGCCTCGACGTCACCAA	Cre05.g241636.t1.1	4	-1	1	21	1511	1531	UGUCUGCCUCGACGUCACCAA	::::: :: ::.:::::.:.	AUGGUGCCGGCGGGGCAGGCG	Cleavage	pacid=30782966 locus=Cre05.g241636 ID=Cre05.g241636.t1.1.v5.5 annot-version=v5.5	2
TGTCTGCCTCGACGTCACCAA	Cre14.g633750.t1.1	4	-1	1	21	2185	2205	UGUCUGCCUCGACGUCACCAA	:: ::.:::::. ::::.::	CUGCUGGCGUCGGCGCAGGCA	Cleavage	pacid=30776542 locus=Cre14.g633750 ID=Cre14.g633750.t1.1.v5.5 annot-version=v5.5	1
TGTCTGCCTCGACGTCACCAA	Cre14.g615700.t1.1	4	-1	1	21	1256	1276	UGUCUGCCUCGACGUCACCAA	::: :.:::::.:::.:...	AUGGGGGCGUCGGGGCGGGUG	Cleavage	pacid=30776386 locus=Cre14.g615700 ID=Cre14.g615700.t1.1.v5.5 annot-version=v5.5	1
TGTCTGCCTCGACGTCACCAA	Cre07.g341556.t1.1	4	-1	1	21	28	48	UGUCUGCCUCGACGUCACCAA	: :::::::::: ::.. :::	UCGGUGACGUCGCGGUGAACA	Cleavage	pacid=30775190 locus=Cre07.g341556 ID=Cre07.g341556.t1.1.v5.5 annot-version=v5.5	1
TGTCTGCCTCGACGTCACCAA	Cre02.g143600.t1.1	4	-1	1	21	3878	3898	UGUCUGCCUCGACGUCACCAA	::: :.:: ::::::::.:.	GUGGCGGCGGCGAGGCAGGCG	Cleavage	pacid=30785531 locus=Cre02.g143600 ID=Cre02.g143600.t1.1.v5.5 annot-version=v5.5	2
TGTCTGCCTCGACGTCACCAA	Cre12.g496450.t1.2	4	-1	1	21	558	578	UGUCUGCCUCGACGUCACCAA	:::::::::: ::..:.:	AGGGUGACGUCGUGGUGGGCC	Cleavage	pacid=30792232 locus=Cre12.g496450 ID=Cre12.g496450.t1.2.v5.5 annot-version=v5.5	1
TGTCTGCCTCGACGTCACCAA	Cre10.g427453.t1.1	4	-1	1	21	1338	1358	UGUCUGCCUCGACGUCACCAA	:: ::::::::. ::.:::.	GUGCUGACGUCGGCGCGGACG	Cleavage	pacid=30790577 locus=Cre10.g427453 ID=Cre10.g427453.t1.1.v5.5 annot-version=v5.5	1
TGTCTGCCTCGACGTCACCAA	Cre16.g677150.t1.1	4	-1	1	21	2041	2061	UGUCUGCCUCGACGUCACCAA	::::..: .:::::::::	CAGGUGGUGAUGAGGCAGACU	Cleavage	pacid=30776984 locus=Cre16.g677150 ID=Cre16.g677150.t1.1.v5.5 annot-version=v5.5	1
TGTCTGCCTCGACGTCACCAA	Cre09.g394800.t1.1	4	-1	1	21	1814	1834	UGUCUGCCUCGACGUCACCAA	:::.:::::. ::::.::	CGUGUGGCGUCGGUGCAGGCA	Cleavage	pacid=30781273 locus=Cre09.g394800 ID=Cre09.g394800.t1.1.v5.5 annot-version=v5.5	2
TGTCTGCCTCGACGTCACCAA	Cre02.g142353.t1.1	4	-1	1	21	6205	6225	UGUCUGCCUCGACGUCACCAA	::: :.:: ::::::::.:.	CUGGCGGCGGCGAGGCAGGCG	Cleavage	pacid=30786378 locus=Cre02.g142353 ID=Cre02.g142353.t1.1.v5.5 annot-version=v5.5	1
TGTCTGCCTCGACGTCACCAA	Cre07.g357450.t1.1	4	-1	1	21	2291	2311	UGUCUGCCUCGACGUCACCAA	: ::::..:: :.:::.:::.	UGGGUGGUGUGGGGGCGGACG	Translation	pacid=30774710 locus=Cre07.g357450 ID=Cre07.g357450.t1.1.v5.5 annot-version=v5.5	1
TTAAAAAAAAAAGAAAACA	Cre16.g670151.t1.1	4	-1	1	19	1261	1279	UUAAAAAAAAAAGAAAACA	::::::: ::::: :::..	UGUUUUCCUUUUUCUUUGG	Cleavage	pacid=30777748 locus=Cre16.g670151 ID=Cre16.g670151.t1.1.v5.5 annot-version=v5.5	1
TTAAAAAAAAAAGAAAACA	Cre12.g552300.t1.2	4	-1	1	19	2638	2656	UUAAAAAAAAAAGAAAACA	::::: .:: ::::::::	UGUUUCUUUGUUUUUUUAC	Translation	pacid=30793596 locus=Cre12.g552300 ID=Cre12.g552300.t1.2.v5.5 annot-version=v5.5	1
TTAAAAAAAAAAGAAAACA	Cre02.g134124.t1.1	4	-1	1	19	2231	2249	UUAAAAAAAAAAGAAAACA	::::: :: ::::::::.	UGUUUGCUGUUUUUUUUGU	Translation	pacid=30785142 locus=Cre02.g134124 ID=Cre02.g134124.t1.1.v5.5 annot-version=v5.5	1
TTAAAAAAAAAAGAAAACA	Cre12.g490141.t1.1	4	-1	1	19	1475	1493	UUAAAAAAAAAAGAAAACA	::::: :: ::::::::.	UGUUUGCUGUUUUUUUUGU	Translation	pacid=30793646 locus=Cre12.g490141 ID=Cre12.g490141.t1.1.v5.5 annot-version=v5.5	1
TTAAAAAAAAAAGAAAACA	Cre25.g756297.t1.1	4	-1	1	19	562	580	UUAAAAAAAAAAGAAAACA	:: :: :::::::::: :.	UGAUUCCUUUUUUUUUGAG	Cleavage	pacid=30783799 locus=Cre25.g756297 ID=Cre25.g756297.t1.1.v5.5 annot-version=v5.5	1
TTGAAAAAAAAAAAAAAAAA	Cre03.g208554.t1.1	4	-1	1	20	4049	4068	UUGAAAAAAAAAAAAAAAAA	:::::::::::::..:	CAGCUUUUUUUUUUUUUUGA	Cleavage	pacid=30786778 locus=Cre03.g208554 ID=Cre03.g208554.t1.1.v5.5 annot-version=v5.5	1
TTGAAAAAAAAAAAAAAAAA	Cre01.g046800.t1.1	4	-1	1	20	2162	2181	UUGAAAAAAAAAAAAAAAAA	::: :::::::: ::::...	UUUGUUUUUUUUGUUUUUGG	Cleavage	pacid=30788651 locus=Cre01.g046800 ID=Cre01.g046800.t1.1.v5.5 annot-version=v5.5	1
TTTAAAATTAAACCCTAAA	Cre02.g111500.t1.1	4	-1	1	19	7126	7144	UUUAAAAUUAAACCCUAAA	::::::::::.. :::...	UUUAGGGUUUGGGUUUGGG	Cleavage	pacid=30786162 locus=Cre02.g111500 ID=Cre02.g111500.t1.1.v5.5 annot-version=v5.5	1
TTTAAAATTAAACCCTAAA	Cre02.g111500.t2.1	4	-1	1	19	7116	7134	UUUAAAAUUAAACCCUAAA	::::::::::.. :::...	UUUAGGGUUUGGGUUUGGG	Cleavage	pacid=30786163 locus=Cre02.g111500 ID=Cre02.g111500.t2.1.v5.5 annot-version=v5.5	1
TTTAAAATTAAACCCTAAA	Cre05.g245351.t1.1	4	-1	1	19	18	36	UUUAAAAUUAAACCCUAAA	::: :::::..::::..:	GUUACGGUUUGGUUUUGGA	Cleavage	pacid=30783325 locus=Cre05.g245351 ID=Cre05.g245351.t1.1.v5.5 annot-version=v5.5	1
TTTAAAATTAAACCCTAAA	Cre03.g186300.t1.2	4	-1	1	19	220	238	UUUAAAAUUAAACCCUAAA	::::::: ::.::::::.	UUUAGGGCGUAGUUUUAAG	Translation	pacid=30787174 locus=Cre03.g186300 ID=Cre03.g186300.t1.2.v5.5 annot-version=v5.5	1
TTTAAAATTAAACCCTAAA	Cre10.g446300.t1.2	4	-1	1	19	1639	1657	UUUAAAAUUAAACCCUAAA	:: : :::::..::::.:.	UUCAUGGUUUGGUUUUGAG	Cleavage	pacid=30790085 locus=Cre10.g446300 ID=Cre10.g446300.t1.2.v5.5 annot-version=v5.5	1
TTTATCTTGTAGCTATTCTCA	Cre06.g261400.t1.1	4	-1	1	21	1603	1623	UUUAUCUUGUAGCUAUUCUCA	:::.::::::. .::::..:	GGAGGAUAGCUGGGAGAUGGA	Cleavage	pacid=30779462 locus=Cre06.g261400 ID=Cre06.g261400.t1.1.v5.5 annot-version=v5.5	1
TTTATCTTGTAGCTATTCTCA	Cre06.g291650.t1.2	4	-1	1	21	572	592	UUUAUCUUGUAGCUAUUCUCA	:::::: ::::..: ::::.:	UGAGAAAAGCUGUAUGAUAGA	Cleavage	pacid=30779244 locus=Cre06.g291650 ID=Cre06.g291650.t1.2.v5.5 annot-version=v5.5	1
TTTATCTTGTAGCTATTCTCA	Cre12.g534151.t1.1	4	-1	1	21	423	443	UUUAUCUUGUAGCUAUUCUCA	::::. :: :.::::::.::	CGAGAGCAGAUGCAAGAUGAA	Cleavage	pacid=30792955 locus=Cre12.g534151 ID=Cre12.g534151.t1.1.v5.5 annot-version=v5.5	2
TTTATCTTGTAGCTATTCTCA	Cre15.g635150.t1.1	4	-1	1	21	116	135	UUUAUCUUGUAGCUAUUCUCA	:::::.: :.::.:::::.::	UGAGAGU-GUUAUAAGAUGAA	Cleavage	pacid=30783573 locus=Cre15.g635150 ID=Cre15.g635150.t1.1.v5.5 annot-version=v5.5	1
TTTATCTTGTAGCTATTCTCA	Cre06.g280900.t1.1	4	-1	1	21	411	431	UUUAUCUUGUAGCUAUUCUCA	::::. ::::::::: ::::	UGAGGCCAGCUACAAGCUAAA	Cleavage	pacid=30779456 locus=Cre06.g280900 ID=Cre06.g280900.t1.1.v5.5 annot-version=v5.5	2
TTTATCTTGTAGCTATTCTCA	Cre06.g280900.t3.1	4	-1	1	21	408	428	UUUAUCUUGUAGCUAUUCUCA	::::. ::::::::: ::::	UGAGGCCAGCUACAAGCUAAA	Cleavage	pacid=30779458 locus=Cre06.g280900 ID=Cre06.g280900.t3.1.v5.5 annot-version=v5.5	2
TTTATCTTGTAGCTATTCTCA	Cre06.g280900.t2.1	4	-1	1	21	411	431	UUUAUCUUGUAGCUAUUCUCA	::::. ::::::::: ::::	UGAGGCCAGCUACAAGCUAAA	Cleavage	pacid=30779457 locus=Cre06.g280900 ID=Cre06.g280900.t2.1.v5.5 annot-version=v5.5	2
TTTATCTTGTAGCTATTCTCA	Cre16.g676197.t1.1	4	-1	1	21	3229	3249	UUUAUCUUGUAGCUAUUCUCA	: .::::::::.::::. :..	UAGGAAUAGCUGCAAGGCAGG	Cleavage	pacid=30777418 locus=Cre16.g676197 ID=Cre16.g676197.t1.1.v5.5 annot-version=v5.5	1
TTTATCTTGTAGCTATTCTCA	Cre01.g017750.t1.1	4	-1	1	21	3456	3476	UUUAUCUUGUAGCUAUUCUCA	:::::.: :.:::: ::::	CUAGAAUGGAUGCAAGCUAAA	Cleavage	pacid=30788953 locus=Cre01.g017750 ID=Cre01.g017750.t1.1.v5.5 annot-version=v5.5	1
TTTATCTTGTAGCTATTCTCA	Cre01.g027150.t1.1	4	-1	1	21	1180	1200	UUUAUCUUGUAGCUAUUCUCA	.::::.:: :::::.:..:	CCGGAAUGGCGACAAGGUGGA	Translation	pacid=30789072 locus=Cre01.g027150 ID=Cre01.g027150.t1.1.v5.5 annot-version=v5.5	1
TTTATCTTGTAGCTATTCTCA	Cre06.g302350.t1.1	4	-1	1	21	3153	3173	UUUAUCUUGUAGCUAUUCUCA	:::::.: :.:::: ::::	CUAGAAUGGAUGCAAGCUAAA	Cleavage	pacid=30779266 locus=Cre06.g302350 ID=Cre06.g302350.t1.1.v5.5 annot-version=v5.5	1
TTTATCTTGTAGCTATTCTCA	Cre06.g302350.t2.1	4	-1	1	21	3003	3023	UUUAUCUUGUAGCUAUUCUCA	:::::.: :.:::: ::::	CUAGAAUGGAUGCAAGCUAAA	Cleavage	pacid=30779267 locus=Cre06.g302350 ID=Cre06.g302350.t2.1.v5.5 annot-version=v5.5	1
TTTATCTTGTAGCTATTCTCA	Cre06.g302350.t3.1	4	-1	1	21	2900	2920	UUUAUCUUGUAGCUAUUCUCA	:::::.: :.:::: ::::	CUAGAAUGGAUGCAAGCUAAA	Cleavage	pacid=30779268 locus=Cre06.g302350 ID=Cre06.g302350.t3.1.v5.5 annot-version=v5.5	1
TTTATCTTGTAGCTATTCTCA	Cre06.g302450.t1.1	4	-1	1	21	3445	3465	UUUAUCUUGUAGCUAUUCUCA	:::::.: :.:::: ::::	CUAGAAUGGAUGCAAGCUAAA	Cleavage	pacid=30780029 locus=Cre06.g302450 ID=Cre06.g302450.t1.1.v5.5 annot-version=v5.5	1
TTTATCTTGTAGCTATTCTCA	Cre06.g302450.t2.1	4	-1	1	21	3215	3235	UUUAUCUUGUAGCUAUUCUCA	:::::.: :.:::: ::::	CUAGAAUGGAUGCAAGCUAAA	Cleavage	pacid=30780028 locus=Cre06.g302450 ID=Cre06.g302450.t2.1.v5.5 annot-version=v5.5	1
TTTATCTTGTAGCTATTCTCA	Cre02.g095550.t1.1	4	-1	1	21	16817	16837	UUUAUCUUGUAGCUAUUCUCA	.::. ::::.::.:.:.::	CUGGAGCAGCUGCAGGGUGAA	Cleavage	pacid=30785230 locus=Cre02.g095550 ID=Cre02.g095550.t1.1.v5.5 annot-version=v5.5	1
TTTATCTTGTAGCTATTCTCA	Cre03.g199350.t1.1	4	-1	1	21	2351	2371	UUUAUCUUGUAGCUAUUCUCA	: :.: .::::::::::..:	GGUGGAGGGCUACAAGAUGGA	Cleavage	pacid=30787807 locus=Cre03.g199350 ID=Cre03.g199350.t1.1.v5.5 annot-version=v5.5	1
TTTATCTTGTAGCTATTCTCA	Cre17.g745947.t1.1	4	-1	1	21	2685	2705	UUUAUCUUGUAGCUAUUCUCA	.::. ::::.::.:::.:.	GAGGAGGAGCUGCAGGAUGAG	Cleavage	pacid=30782206 locus=Cre17.g745947 ID=Cre17.g745947.t1.1.v5.5 annot-version=v5.5	1
TTTATCTTGTAGCTATTCTCA	Cre02.g086076.t1.2	4	-1	1	21	17	37	UUUAUCUUGUAGCUAUUCUCA	: :: .::::::::::: ::	UAAGCGUAGCUACAAGAGAAU	Cleavage	pacid=30785905 locus=Cre02.g086076 ID=Cre02.g086076.t1.2.v5.5 annot-version=v5.5	1
TTTATCTTGTAGCTATTCTCA	Cre02.g086076.t2.1	4	-1	1	21	17	37	UUUAUCUUGUAGCUAUUCUCA	: :: .::::::::::: ::	UAAGCGUAGCUACAAGAGAAU	Cleavage	pacid=30785906 locus=Cre02.g086076 ID=Cre02.g086076.t2.1.v5.5 annot-version=v5.5	1
TTTATCTTGTAGCTATTCTCA	Cre17.g745797.t1.1	4	-1	1	21	2279	2299	UUUAUCUUGUAGCUAUUCUCA	.::. ::::.::.:::.:.	GAGGAGGAGCUGCAGGAUGAG	Cleavage	pacid=30782411 locus=Cre17.g745797 ID=Cre17.g745797.t1.1.v5.5 annot-version=v5.5	1
TTTATCTTGTAGCTATTCTCA	Cre04.g221250.t1.2	4	-1	1	21	371	391	UUUAUCUUGUAGCUAUUCUCA	:. :. :::::::::::.:.	CGGCAGCAGCUACAAGAUGAG	Cleavage	pacid=30791088 locus=Cre04.g221250 ID=Cre04.g221250.t1.2.v5.5 annot-version=v5.5	1
TTTATCTTGTAGCTATTCTCA	Cre08.g375150.t1.1	4	-1	1	21	2317	2337	UUUAUCUUGUAGCUAUUCUCA	:::: ::: .::::::::	GAAGAAGAGCCGCAAGAUAAC	Translation	pacid=30774178 locus=Cre08.g375150 ID=Cre08.g375150.t1.1.v5.5 annot-version=v5.5	1
TTTATCTTGTAGCTATTCTCA	Cre16.g652100.t1.2	4	-1	1	21	111	131	UUUAUCUUGUAGCUAUUCUCA	::::: ::::::.: :::	CUAGAAUCGCUACAGGUUAAU	Cleavage	pacid=30776836 locus=Cre16.g652100 ID=Cre16.g652100.t1.2.v5.5 annot-version=v5.5	1
TTTATCTTGTAGCTATTCTCA	Cre08.g367250.t1.1	4	-1	1	21	1399	1419	UUUAUCUUGUAGCUAUUCUCA	:::: ::::::.:: :..:	GAAGAACAGCUACGAGCUGGA	Cleavage	pacid=30774112 locus=Cre08.g367250 ID=Cre08.g367250.t1.1.v5.5 annot-version=v5.5	1
TTTGAACCCAGGCCCTTAGATGA	Cre16.g682550.t3.1	4	-1	1	23	118	140	UUUGAACCCAGGCCCUUAGAUGA	::: :: : :..::::::::::	CCAUGUAUGAGUUUGGGUUCAAA	Cleavage	pacid=30778134 locus=Cre16.g682550 ID=Cre16.g682550.t3.1.v5.5 annot-version=v5.5	1
TTTGAACCCAGGCCCTTAGATGA	Cre14.g613750.t1.1	4	-1	1	23	3148	3170	UUUGAACCCAGGCCCUUAGAUGA	:: ::.::::: ::::: :::.	GCAGCUGAGGGCAUGGGUCCAAG	Translation	pacid=30776132 locus=Cre14.g613750 ID=Cre14.g613750.t1.1.v5.5 annot-version=v5.5	1
TTTGAACCCAGGCCCTTAGATGA	Cre05.g239151.t1.1	4	-1	1	23	1814	1836	UUUGAACCCAGGCCCUUAGAUGA	.:. ::::::::::::: ::	GGGUUGAAGGGCCUGGGUUGAAU	Cleavage	pacid=30783181 locus=Cre05.g239151 ID=Cre05.g239151.t1.1.v5.5 annot-version=v5.5	1
TTTGAACCCAGGCCCTTAGATGA	Cre12.g536450.t1.2	4	-1	1	23	1565	1587	UUUGAACCCAGGCCCUUAGAUGA	:.:.:::: .::::::::..	GGCUUUGAGGGAUUGGGUUCAGG	Cleavage	pacid=30792893 locus=Cre12.g536450 ID=Cre12.g536450.t1.2.v5.5 annot-version=v5.5	1
TTTGAACCCAGGCCCTTAGATGA	Cre12.g536450.t2.1	4	-1	1	23	1343	1365	UUUGAACCCAGGCCCUUAGAUGA	:.:.:::: .::::::::..	GGCUUUGAGGGAUUGGGUUCAGG	Cleavage	pacid=30792894 locus=Cre12.g536450 ID=Cre12.g536450.t2.1.v5.5 annot-version=v5.5	1
TTTGAACCCAGGCCCTTAGATGA	Cre03.g156700.t1.1	4	-1	1	23	5644	5666	UUUGAACCCAGGCCCUUAGAUGA	:::. ::::: ::::::..:	AUUUCUGCGGGCCCGGGUUCGGA	Translation	pacid=30786883 locus=Cre03.g156700 ID=Cre03.g156700.t1.1.v5.5 annot-version=v5.5	1
TTTGAACCCAGGCCCTTAGATGA	Cre07.g336550.t1.1	4	-1	1	23	47	69	UUUGAACCCAGGCCCUUAGAUGA	:.:::..:::::::::.	AGGAAAAGGGGUUUGGGUUCAAG	Cleavage	pacid=30774864 locus=Cre07.g336550 ID=Cre07.g336550.t1.1.v5.5 annot-version=v5.5	1
TTTGAACCCAGGCCCTTAGATGA	Cre16.g668500.t1.1	4	-1	1	23	3966	3988	UUUGAACCCAGGCCCUUAGAUGA	:::.::::.::::: ::.	GCUCCUAGGGGCUUGGGUGCAGU	Cleavage	pacid=30778104 locus=Cre16.g668500 ID=Cre16.g668500.t1.1.v5.5 annot-version=v5.5	1
TTTGAACCCAGGCCCTTAGATGA	Cre16.g669127.t1.1	4	-1	1	23	3564	3586	UUUGAACCCAGGCCCUUAGAUGA	:::.::::.::::: ::.	GCUCCUAGGGGCUUGGGUGCAGU	Cleavage	pacid=30776826 locus=Cre16.g669127 ID=Cre16.g669127.t1.1.v5.5 annot-version=v5.5	1
TTTGAACCCAGGCCCTTAGATGA	Cre07.g336100.t1.2	4	-1	1	23	1210	1232	UUUGAACCCAGGCCCUUAGAUGA	:.:::..:::::::::.	AGGAAAAGGGGUUUGGGUUCAAG	Cleavage	pacid=30774345 locus=Cre07.g336100 ID=Cre07.g336100.t1.2.v5.5 annot-version=v5.5	1
TTTGAACCCAGGCCCTTAGATGA	Cre16.g669127.t3.1	4	-1	1	23	3074	3096	UUUGAACCCAGGCCCUUAGAUGA	:::.::::.::::: ::.	GCUCCUAGGGGCUUGGGUGCAGU	Cleavage	pacid=30776827 locus=Cre16.g669127 ID=Cre16.g669127.t3.1.v5.5 annot-version=v5.5	1
TTTGAACCCAGGCCCTTAGATGA	Cre10.g442350.t1.1	4	-1	1	23	113	135	UUUGAACCCAGGCCCUUAGAUGA	: ::..:::::::::: :: :	CAACCUGGGGGCCUGGGUACAUA	Cleavage	pacid=30790033 locus=Cre10.g442350 ID=Cre10.g442350.t1.1.v5.5 annot-version=v5.5	1
TTTGAACCCAGGCCCTTAGATGA	Cre13.g580300.t1.2	4	-1	1	23	1157	1179	UUUGAACCCAGGCCCUUAGAUGA	:.:::::. :::::::.:	AGGAGUGAGGGCUAGGGUUCAGA	Translation	pacid=30783939 locus=Cre13.g580300 ID=Cre13.g580300.t1.2.v5.5 annot-version=v5.5	1
TTTGAACCCAGGCCCTTAGATGA	Cre04.g221301.t1.1	4	-1	1	23	1430	1452	UUUGAACCCAGGCCCUUAGAUGA	:: ::.: ::::::::::. :.	UCCCCUGACGGCCUGGGUUUCAG	Cleavage	pacid=30791079 locus=Cre04.g221301 ID=Cre04.g221301.t1.1.v5.5 annot-version=v5.5	1
TTTGAACCCAGGCCCTTAGATGA	Cre08.g376350.t2.1	4	-1	1	23	1640	1661	UUUGAACCCAGGCCCUUAGAUGA	:::: :::..:::::::..:	GUUUCUA-GGGUUUGGGUUCGGA	Cleavage	pacid=30773775 locus=Cre08.g376350 ID=Cre08.g376350.t2.1.v5.5 annot-version=v5.5	1
TTTGAACCCAGGCCCTTAGATGA	Cre10.g425400.t1.2	4	-1	1	23	4065	4087	UUUGAACCCAGGCCCUUAGAUGA	.: ::::..::::::.:..	AGGGUUUAGGGUUUGGGUUUAGG	Cleavage	pacid=30789729 locus=Cre10.g425400 ID=Cre10.g425400.t1.2.v5.5 annot-version=v5.5	1
TTTGAACCCAGGCCCTTAGATGA	Cre08.g376350.t1.2	4	-1	1	23	1379	1400	UUUGAACCCAGGCCCUUAGAUGA	:::: :::..:::::::..:	GUUUCUA-GGGUUUGGGUUCGGA	Cleavage	pacid=30773774 locus=Cre08.g376350 ID=Cre08.g376350.t1.2.v5.5 annot-version=v5.5	1
TTTGAACCCAGGCCCTTAGATGA	Cre17.g738950.t1.2	4	-1	1	23	1269	1291	UUUGAACCCAGGCCCUUAGAUGA	.::: :::.::::::....	AUUGUUAAUGGCUUGGGUUUGGG	Cleavage	pacid=30781926 locus=Cre17.g738950 ID=Cre17.g738950.t1.2.v5.5 annot-version=v5.5	1
TTTGAACCCAGGCCCTTAGATGA	Cre05.g241630.t1.1	4	-1	1	23	1301	1323	UUUGAACCCAGGCCCUUAGAUGA	.: ::::.: :::::::.:	CAGGUUCAGGGUCAGGGUUCAGA	Translation	pacid=30783107 locus=Cre05.g241630 ID=Cre05.g241630.t1.1.v5.5 annot-version=v5.5	1
TTTTGAAGATGGTGACGGTA	Cre01.g034500.t1.2	4	-1	1	20	9171	9190	UUUUGAAGAUGGUGACGGUA	::.:::::::.:: ::..:.	UAUCGUCACCGUCGUCGGAG	Cleavage	pacid=30788390 locus=Cre01.g034500 ID=Cre01.g034500.t1.2.v5.5 annot-version=v5.5	1
TTTTGAAGATGGTGACGGTA	Cre02.g084150.t1.1	4	-1	1	20	2649	2668	UUUUGAAGAUGGUGACGGUA	::::::::::: :::::	CACCGUCACCAUGUUCAACG	Cleavage	pacid=30784830 locus=Cre02.g084150 ID=Cre02.g084150.t1.1.v5.5 annot-version=v5.5	1
TTTTGAAGATGGTGACGGTA	Cre07.g341556.t1.1	4	-1	1	20	90	109	UUUUGAAGAUGGUGACGGUA	::..::..::.:: ::::::	UAUUGUUGCCGUCAUCAAAA	Cleavage	pacid=30775190 locus=Cre07.g341556 ID=Cre07.g341556.t1.1.v5.5 annot-version=v5.5	1
TTTTGAAGATGGTGACGGTA	Cre03.g167050.t1.1	4	-1	1	20	1074	1093	UUUUGAAGAUGGUGACGGUA	::.:::..: :::::..:::	UAUCGUUGCAAUCUUUGAAA	Translation	pacid=30788011 locus=Cre03.g167050 ID=Cre03.g167050.t1.1.v5.5 annot-version=v5.5	1
TTTTGAAGATGGTGACGGTA	Cre12.g544950.t1.2	4	-1	1	20	21	40	UUUUGAAGAUGGUGACGGUA	:.::::::::. :::::::	UGCCGUCACCGCAUUCAAAA	Cleavage	pacid=30792085 locus=Cre12.g544950 ID=Cre12.g544950.t1.2.v5.5 annot-version=v5.5	1
TTTTGAAGATGGTGACGGTA	Cre07.g344600.t1.2	4	-1	1	20	1898	1917	UUUUGAAGAUGGUGACGGUA	::::::::::::::..	CGAGGUCACCAUCUUCAAGG	Cleavage	pacid=30774289 locus=Cre07.g344600 ID=Cre07.g344600.t1.2.v5.5 annot-version=v5.5	1
TTTTGAAGATGGTGACGGTA	Cre16.g684100.t1.2	4	-1	1	20	6529	6548	UUUUGAAGAUGGUGACGGUA	:..:: ::..::::::..::	UGUCGGCAUUAUCUUCGGAA	Cleavage	pacid=30777269 locus=Cre16.g684100 ID=Cre16.g684100.t1.2.v5.5 annot-version=v5.5	2
TTTTGAAGATGGTGACGGTA	Cre09.g399100.t1.1	4	-1	1	20	341	360	UUUUGAAGAUGGUGACGGUA	:::..:.::::::::.:	CGGCGUUGCUAUCUUCAAGA	Cleavage	pacid=30780504 locus=Cre09.g399100 ID=Cre09.g399100.t1.1.v5.5 annot-version=v5.5	1
TTTTGAAGATGGTGACGGTA	Cre07.g350200.t1.2	4	-1	1	20	1704	1723	UUUUGAAGAUGGUGACGGUA	:::.: ::::::::: .::.	UACUGCCACCAUCUUGGAAG	Cleavage	pacid=30774525 locus=Cre07.g350200 ID=Cre07.g350200.t1.2.v5.5 annot-version=v5.5	1
TTTTGAAGATGGTGACGGTA	Cre06.g275750.t1.2	4	-1	1	20	783	802	UUUUGAAGAUGGUGACGGUA	::::: : .:.::::.::::	UACCGCCUUCGUCUUUAAAA	Cleavage	pacid=30779137 locus=Cre06.g275750 ID=Cre06.g275750.t1.2.v5.5 annot-version=v5.5	1
TTTTGAAGATGGTGACGGTA	Cre07.g351450.t1.1	4	-1	1	20	2462	2481	UUUUGAAGAUGGUGACGGUA	::::::::::::: :: :	CACCGUCACCAUCUCCACAC	Cleavage	pacid=30775362 locus=Cre07.g351450 ID=Cre07.g351450.t1.1.v5.5 annot-version=v5.5	1
TTTTGAAGATGGTGACGGTA	Cre10.g443000.t1.2	4	-1	1	20	2346	2365	UUUUGAAGAUGGUGACGGUA	:..:::: :: ::::::::	CAUUGUCAGCAACUUCAAAA	Cleavage	pacid=30790283 locus=Cre10.g443000 ID=Cre10.g443000.t1.2.v5.5 annot-version=v5.5	1
TTTTGAAGATGGTGACGGTA	Cre01.g031800.t1.1	4	-1	1	20	1008	1027	UUUUGAAGAUGGUGACGGUA	:.:::::.::: ::.:..:	CAUCGUCAUCAUGUUUAGGA	Cleavage	pacid=30789531 locus=Cre01.g031800 ID=Cre01.g031800.t1.1.v5.5 annot-version=v5.5	1
TTTTGAAGATGGTGACGGTA	Cre12.g517900.t1.1	4	-1	1	20	1821	1840	UUUUGAAGAUGGUGACGGUA	.:::::::::::: :: .:	CGCCGUCACCAUCUCCACGA	Cleavage	pacid=30792082 locus=Cre12.g517900 ID=Cre12.g517900.t1.1.v5.5 annot-version=v5.5	1
TTTTGAAGATGGTGACGGTA	Cre12.g494000.t1.2	4	-1	1	20	1831	1850	UUUUGAAGAUGGUGACGGUA	.:::::.:..:::::.: :	CGCCGUCGCUGUCUUCGAUA	Cleavage	pacid=30793232 locus=Cre12.g494000 ID=Cre12.g494000.t1.2.v5.5 annot-version=v5.5	1
TTTTGAAGATGGTGACGGTA	Cre10.g431350.t1.1	4	-1	1	20	795	814	UUUUGAAGAUGGUGACGGUA	::.:::.::: :::: :::	CACUGUCGCCAACUUCCAAA	Cleavage	pacid=30790666 locus=Cre10.g431350 ID=Cre10.g431350.t1.1.v5.5 annot-version=v5.5	1
TTTTGAAGATGGTGACGGTA	Cre06.g278264.t1.1	4	-1	1	20	585	604	UUUUGAAGAUGGUGACGGUA	:.:::::.:: :::::: :	CAUCGUCAUCAGCUUCAACA	Cleavage	pacid=30779977 locus=Cre06.g278264 ID=Cre06.g278264.t1.1.v5.5 annot-version=v5.5	1
TTTTGAAGATGGTGACGGTA	Cre03.g189300.t1.1	4	-1	1	20	998	1017	UUUUGAAGAUGGUGACGGUA	.::::: :::::::::.:	CGCCGUCUACAUCUUCAAGA	Cleavage	pacid=30787692 locus=Cre03.g189300 ID=Cre03.g189300.t1.1.v5.5 annot-version=v5.5	1
TTTTGAAGATGGTGACGGTA	Cre12.g512450.t1.1	4	-1	1	20	141	160	UUUUGAAGAUGGUGACGGUA	:::: ::.:::::.:::	GCCCGUAACUAUCUUUAAAC	Cleavage	pacid=30792380 locus=Cre12.g512450 ID=Cre12.g512450.t1.1.v5.5 annot-version=v5.5	1
TTTTGAAGATGGTGACGGTA	Cre12.g512450.t2.1	4	-1	1	20	141	160	UUUUGAAGAUGGUGACGGUA	:::: ::.:::::.:::	GCCCGUAACUAUCUUUAAAC	Cleavage	pacid=30792381 locus=Cre12.g512450 ID=Cre12.g512450.t2.1.v5.5 annot-version=v5.5	1
TTTTGAAGATGGTGACGGTA	Cre06.g289033.t1.2	4	-1	1	20	2884	2903	UUUUGAAGAUGGUGACGGUA	::: :.:::::::::.:	CUCCGCCGCCAUCUUCAGAC	Cleavage	pacid=30779989 locus=Cre06.g289033 ID=Cre06.g289033.t1.2.v5.5 annot-version=v5.5	1
TTTTGAAGATGGTGACGGTA	Cre09.g401550.t1.1	4	-1	1	20	2506	2525	UUUUGAAGAUGGUGACGGUA	: :::::::::::..::	GUACAUCACCAUCUUCGGAA	Cleavage	pacid=30781218 locus=Cre09.g401550 ID=Cre09.g401550.t1.1.v5.5 annot-version=v5.5	1
TTTTGAAGATGGTGACGGTA	Cre03.g182300.t1.1	4	-1	1	20	1143	1164	UUUUGAAGAUGGUGA--CGGUA	:::: :::::::::::.:..	GACCGCAUCACCAUCUUCGAGG	Cleavage	pacid=30786944 locus=Cre03.g182300 ID=Cre03.g182300.t1.1.v5.5 annot-version=v5.5	1
TTTTGAAGATGGTGACGGTA	Cre01.g035950.t1.1	4	-1	1	20	1574	1593	UUUUGAAGAUGGUGACGGUA	.::: ::.:.:::::::.	CGCCGCCAUCGUCUUCAAGU	Cleavage	pacid=30788507 locus=Cre01.g035950 ID=Cre01.g035950.t1.1.v5.5 annot-version=v5.5	1
TTTTGAAGATGGTGACGGTA	Cre07.g325741.t1.1	4	-1	1	20	575	594	UUUUGAAGAUGGUGACGGUA	:.:: ::.:::::::.:.	CAUCGCCAUCAUCUUCGAGU	Cleavage	pacid=30774923 locus=Cre07.g325741 ID=Cre07.g325741.t1.1.v5.5 annot-version=v5.5	1
TTTTGAAGATGGTGACGGTA	Cre03.g173450.t1.1	4	-1	1	20	1132	1150	UUUUGAAGAUGGUGACGGUA	:.::: :::: :::::::::	UGCCG-CACCUUCUUCAAAA	Translation	pacid=30787929 locus=Cre03.g173450 ID=Cre03.g173450.t1.1.v5.5 annot-version=v5.5	1
TTTTGAAGATGGTGACGGTA	Cre17.g731500.t1.2	4	-1	1	20	77	96	UUUUGAAGAUGGUGACGGUA	::.:: :..::::::::.	GACUGUGAUUAUCUUCAAGC	Cleavage	pacid=30781607 locus=Cre17.g731500 ID=Cre17.g731500.t1.2.v5.5 annot-version=v5.5	1
TTTTGAAGATGGTGACGGTA	Cre16.g690200.t1.2	4	-1	1	20	639	658	UUUUGAAGAUGGUGACGGUA	:: ::.:::::::::: :	GUCCAUCGCCAUCUUCAACA	Cleavage	pacid=30778254 locus=Cre16.g690200 ID=Cre16.g690200.t1.2.v5.5 annot-version=v5.5	1
TTTTGAAGATGGTGACGGTA	Cre16.g678551.t1.1	4	-1	1	20	8660	8679	UUUUGAAGAUGGUGACGGUA	:::: :: ..:::::::.:	AACCGCCAAUGUCUUCAAGA	Cleavage	pacid=30778091 locus=Cre16.g678551 ID=Cre16.g678551.t1.1.v5.5 annot-version=v5.5	1
TTTTGAAGATGGTGACGGTA	Cre04.g232202.t1.1	4	-1	1	20	3347	3366	UUUUGAAGAUGGUGACGGUA	:::: ::.:: ::::::..	GACCGACAUCACCUUCAAGG	Cleavage	pacid=30791092 locus=Cre04.g232202 ID=Cre04.g232202.t1.1.v5.5 annot-version=v5.5	1
TTTTGAAGATGGTGACGGTA	Cre13.g587550.t1.1	4	-1	1	20	1373	1392	UUUUGAAGAUGGUGACGGUA	:.: :::.:::::::: :.	AAUCAUCAUCAUCUUCACAG	Cleavage	pacid=30783866 locus=Cre13.g587550 ID=Cre13.g587550.t1.1.v5.5 annot-version=v5.5	1
TTTTGAAGATGGTGACGGTA	Cre13.g587550.t2.1	4	-1	1	20	1340	1359	UUUUGAAGAUGGUGACGGUA	:.: :::.:::::::: :.	AAUCAUCAUCAUCUUCACAG	Cleavage	pacid=30783867 locus=Cre13.g587550 ID=Cre13.g587550.t2.1.v5.5 annot-version=v5.5	1
TTTTGAAGATGGTGACGGTA	Cre17.g746947.t1.1	4	-1	1	20	4584	4603	UUUUGAAGAUGGUGACGGUA	.::: :.::::::::.: :	GGCCGCCGCCAUCUUCGACA	Cleavage	pacid=30782449 locus=Cre17.g746947 ID=Cre17.g746947.t1.1.v5.5 annot-version=v5.5	1
TTTTGAAGATGGTGACGGTA	Cre03.g179300.t1.1	4	-1	1	20	3053	3072	UUUUGAAGAUGGUGACGGUA	:: ::::.::::::..: :	CACAGUCAUCAUCUUUGACA	Cleavage	pacid=30786668 locus=Cre03.g179300 ID=Cre03.g179300.t1.1.v5.5 annot-version=v5.5	2
TTTTGAAGATGGTGACGGTA	Cre03.g179300.t2.1	4	-1	1	20	3050	3069	UUUUGAAGAUGGUGACGGUA	:: ::::.::::::..: :	CACAGUCAUCAUCUUUGACA	Cleavage	pacid=30786669 locus=Cre03.g179300 ID=Cre03.g179300.t2.1.v5.5 annot-version=v5.5	2
TTTTGAAGATGGTGACGGTA	Cre01.g053250.t1.1	4	-1	1	20	1435	1454	UUUUGAAGAUGGUGACGGUA	:.:: : ::::::::::..	CAUCGACCCCAUCUUCAAGG	Cleavage	pacid=30789240 locus=Cre01.g053250 ID=Cre01.g053250.t1.1.v5.5 annot-version=v5.5	1
TTTTGAAGATGGTGACGGTA	Cre08.g377200.t1.1	4	-1	1	20	3298	3317	UUUUGAAGAUGGUGACGGUA	:: ::::.::::::..: :	CACGGUCAUCAUCUUUGACA	Cleavage	pacid=30773522 locus=Cre08.g377200 ID=Cre08.g377200.t1.1.v5.5 annot-version=v5.5	2
TTTTGAAGATGGTGACGGTA	Cre06.g290200.t1.2	4	-1	1	20	935	954	UUUUGAAGAUGGUGACGGUA	:.: :::::.:::::: .:	CAUCAUCACCGUCUUCACGA	Cleavage	pacid=30779604 locus=Cre06.g290200 ID=Cre06.g290200.t1.2.v5.5 annot-version=v5.5	1
TTTTGAAGATGGTGACGGTA	Cre12.g552150.t1.1	4	-1	1	20	1860	1879	UUUUGAAGAUGGUGACGGUA	.:: ::.::: ::::::.:	GGCCCUCGCCAACUUCAAGA	Cleavage	pacid=30791763 locus=Cre12.g552150 ID=Cre12.g552150.t1.1.v5.5 annot-version=v5.5	1
TTTTGAAGATGGTGACGGTA	Cre13.g572700.t1.2	4	-1	1	20	2594	2613	UUUUGAAGAUGGUGACGGUA	:.:: :::::::: :::..	CAUCGCCACCAUCUGCAAGG	Cleavage	pacid=30784662 locus=Cre13.g572700 ID=Cre13.g572700.t1.2.v5.5 annot-version=v5.5	1
TTTTGAAGATGGTGACGGTA	Cre01.g036300.t1.1	4	-1	1	20	2235	2254	UUUUGAAGAUGGUGACGGUA	:.:: :.:::::: ::.::	AAUCGCCGCCAUCUGCAGAA	Cleavage	pacid=30789655 locus=Cre01.g036300 ID=Cre01.g036300.t1.1.v5.5 annot-version=v5.5	1
TTTTGAAGATGGTGACGGTA	Cre09.g400750.t1.2	4	-1	1	20	861	880	UUUUGAAGAUGGUGACGGUA	::::: ::::::::: ::	CACCGUGUCCAUCUUCAUAA	Cleavage	pacid=30780710 locus=Cre09.g400750 ID=Cre09.g400750.t1.2.v5.5 annot-version=v5.5	1
TTTTGAAGATGGTGACGGTA	Cre09.g393247.t1.1	4	-1	1	20	3607	3626	UUUUGAAGAUGGUGACGGUA	.::: :.:::::::.: ::	CGCCGCCGCCAUCUUUACAA	Cleavage	pacid=30781412 locus=Cre09.g393247 ID=Cre09.g393247.t1.1.v5.5 annot-version=v5.5	1
TTTTGAAGATGGTGACGGTA	Cre07.g348450.t1.1	4	-1	1	20	267	286	UUUUGAAGAUGGUGACGGUA	::.: ::...::::..:::	CACUGCCAUUGUCUUUGAAA	Cleavage	pacid=30774968 locus=Cre07.g348450 ID=Cre07.g348450.t1.1.v5.5 annot-version=v5.5	1
TTTTGAAGATGGTGACGGTA	Cre01.g005050.t1.1	4	-1	1	20	2271	2290	UUUUGAAGAUGGUGACGGUA	.::: ..::::::::: ::	CGCCGGUGCCAUCUUCACAA	Cleavage	pacid=30788576 locus=Cre01.g005050 ID=Cre01.g005050.t1.1.v5.5 annot-version=v5.5	1
TTTTGAAGATGGTGACGGTA	Cre09.g396451.t1.1	4	-1	1	20	1154	1173	UUUUGAAGAUGGUGACGGUA	.:: :::::::.:::....	CGCCUUCACCAUUUUCGGGG	Cleavage	pacid=30781225 locus=Cre09.g396451 ID=Cre09.g396451.t1.1.v5.5 annot-version=v5.5	1
TTTTGAAGATGGTGACGGTA	Cre06.g308450.t1.2	4	-1	1	20	2277	2296	UUUUGAAGAUGGUGACGGUA	:::: .:::: ::::..::	GACCGGUACCAACUUCGGAA	Cleavage	pacid=30779087 locus=Cre06.g308450 ID=Cre06.g308450.t1.2.v5.5 annot-version=v5.5	1
TTTTGAAGATGGTGACGGTA	Cre10.g418550.t1.2	4	-1	1	20	1701	1720	UUUUGAAGAUGGUGACGGUA	.:: ::.::.:::::: ::	CGCCAUCGCCGUCUUCACAA	Cleavage	pacid=30790818 locus=Cre10.g418550 ID=Cre10.g418550.t1.2.v5.5 annot-version=v5.5	1
TTTTGAAGATGGTGACGGTA	Cre02.g076800.t1.2	4	-1	1	20	470	489	UUUUGAAGAUGGUGACGGUA	.::: ::.::::::::. :	GGCCGCCAUCAUCUUCAGCA	Cleavage	pacid=30786178 locus=Cre02.g076800 ID=Cre02.g076800.t1.2.v5.5 annot-version=v5.5	1
TTTTGAAGATGGTGACGGTA	Cre06.g308950.t1.2	4	-1	1	20	357	376	UUUUGAAGAUGGUGACGGUA	.::: ..::::::::..:.	GGCCGGUGCCAUCUUCGGAG	Cleavage	pacid=30779526 locus=Cre06.g308950 ID=Cre06.g308950.t1.2.v5.5 annot-version=v5.5	2
TTTTGAAGATGGTGACGGTA	Cre15.g642213.t1.1	4	-1	1	20	20	39	UUUUGAAGAUGGUGACGGUA	: :::: :: :::::::::	CAGCGUCCCCUUCUUCAAAA	Translation	pacid=30783544 locus=Cre15.g642213 ID=Cre15.g642213.t1.1.v5.5 annot-version=v5.5	1
TTTTGAAGATGGTGACGGTA	Cre03.g166550.t1.1	4	-1	1	20	1590	1609	UUUUGAAGAUGGUGACGGUA	.:.:: : :::::::::.:	AGCUGUAAACAUCUUCAAGA	Cleavage	pacid=30787403 locus=Cre03.g166550 ID=Cre03.g166550.t1.1.v5.5 annot-version=v5.5	1
TTTTGAAGATGGTGACGGTA	Cre07.g331114.t1.2	4	-1	1	20	1055	1074	UUUUGAAGAUGGUGACGGUA	:.::: .:::::: :::.:	CAUCGUGGCCAUCUCCAAGA	Cleavage	pacid=30774465 locus=Cre07.g331114 ID=Cre07.g331114.t1.2.v5.5 annot-version=v5.5	1
CGCCGTAAACGATGGATACTA	Cre10.g445000.t1.2	4.25	-1	1	21	290	312	CGCCGUAAA--CGAUGGAUACUA	::.::::::: :::::::::	CCGUGUCCAUCGCCUUUACGGCG	Cleavage	pacid=30789763 locus=Cre10.g445000 ID=Cre10.g445000.t1.2.v5.5 annot-version=v5.5	1
CGCCGTAAACGATGGATACTA	Cre10.g445000.t2.1	4.25	-1	1	21	152	174	CGCCGUAAA--CGAUGGAUACUA	::.::::::: :::::::::	CCGUGUCCAUCGCCUUUACGGCG	Cleavage	pacid=30789764 locus=Cre10.g445000 ID=Cre10.g445000.t2.1.v5.5 annot-version=v5.5	1
AAAAAAAGAAGAAAAGAGAA	Cre09.g390150.t1.1	4.5	-1	1	20	4774	4793	AAAAAAAGAAGAAAAGAGAA	:::::::::::::: :	CUACCUUUUCUUCUUUUUCU	Cleavage	pacid=30780302 locus=Cre09.g390150 ID=Cre09.g390150.t1.1.v5.5 annot-version=v5.5	1
AAAAAAAGAAGAAAAGAGAA	Cre02.g094150.t1.2	4.5	-1	1	20	3902	3922	AAAAAAAGAAGAAAAGA-GAA	::: :: :::: :::::::::	UUCGUCAUUUCGUCUUUUUUU	Translation	pacid=30785337 locus=Cre02.g094150 ID=Cre02.g094150.t1.2.v5.5 annot-version=v5.5	1
AAAAAAAGAAGAAAAGAGAA	Cre09.g400145.t1.1	4.5	-1	1	20	1877	1896	AAAAAAAGAAGAAAAGAGAA	:::::: ::.::::: : ::	UUCUCUGUUUUUCUUCUCUU	Cleavage	pacid=30780759 locus=Cre09.g400145 ID=Cre09.g400145.t1.1.v5.5 annot-version=v5.5	1
AAAAAAAGAAGAAAAGAGAA	Cre21.g752247.t1.1	4.5	-1	1	20	1725	1744	AAAAAAAGAAGAAAAGAGAA	:.:.:::::::.: : :::	CUUUUUUUUCUUUUCUCUUU	Cleavage	pacid=30791621 locus=Cre21.g752247 ID=Cre21.g752247.t1.1.v5.5 annot-version=v5.5	1
AAAAAAAGAAGAAAAGAGAA	Cre01.g042402.t1.1	4.5	-1	1	20	905	924	AAAAAAAGAAGAAAAGAGAA	::::: ::::::.: :: ::	UUCUCCUUUCUUUUCUUGUU	Cleavage	pacid=30789499 locus=Cre01.g042402 ID=Cre01.g042402.t1.1.v5.5 annot-version=v5.5	1
AAAAAAAGAAGAAAAGAGAA	Cre03.g208557.t1.1	4.5	-1	1	20	809	828	AAAAAAAGAAGAAAAGAGAA	::. ::::::: ::: ::::	UUUGCUUUUCUGCUUGUUUU	Cleavage	pacid=30787410 locus=Cre03.g208557 ID=Cre03.g208557.t1.1.v5.5 annot-version=v5.5	1
AAAAAAAGAAGAAAAGAGAA	Cre02.g074511.t1.1	4.5	-1	1	20	2113	2132	AAAAAAAGAAGAAAAGAGAA	:: ::::::::.::: ::	GUCCCUUUUCUUUUUUCCUU	Cleavage	pacid=30786235 locus=Cre02.g074511 ID=Cre02.g074511.t1.1.v5.5 annot-version=v5.5	1
AAAAAAAGAAGAAAAGAGAA	Cre14.g610100.t1.1	4.5	-1	1	20	2891	2910	AAAAAAAGAAGAAAAGAGAA	: ::: :::::::: ::::	UGCUCGCUUCUUCUUCUUUU	Cleavage	pacid=30776371 locus=Cre14.g610100 ID=Cre14.g610100.t1.1.v5.5 annot-version=v5.5	1
AAAAAAAGAAGAAAAGAGAA	Cre10.g445201.t3.1	4.5	-1	1	20	2470	2489	AAAAAAAGAAGAAAAGAGAA	:.:: :: :::: ::::::	GUUUCCUUGCUUCCUUUUUU	Cleavage	pacid=30790821 locus=Cre10.g445201 ID=Cre10.g445201.t3.1.v5.5 annot-version=v5.5	1
AAAAAAAGAAGAAAAGAGAA	Cre15.g643391.t1.1	4.5	-1	1	20	2549	2568	AAAAAAAGAAGAAAAGAGAA	:.:: :: :::: ::::::	GUUUCCUUGCUUCCUUUUUU	Cleavage	pacid=30783508 locus=Cre15.g643391 ID=Cre15.g643391.t1.1.v5.5 annot-version=v5.5	1
AAAAAAAGAAGAAAAGAGAA	Cre08.g373342.t1.1	4.5	-1	1	20	2475	2494	AAAAAAAGAAGAAAAGAGAA	:.:: :: :::: ::::::	GUUUCCUUGCUUCCUUUUUU	Cleavage	pacid=30773885 locus=Cre08.g373342 ID=Cre08.g373342.t1.1.v5.5 annot-version=v5.5	1
AAAAAAAGAAGAAAAGAGAA	Cre04.g217985.t1.1	4.5	-1	1	20	2485	2504	AAAAAAAGAAGAAAAGAGAA	:.:: :: :::: ::::::	GUUUCCUUGCUUCCUUUUUU	Cleavage	pacid=30791497 locus=Cre04.g217985 ID=Cre04.g217985.t1.1.v5.5 annot-version=v5.5	1
AAAAAAAGAAGAAAAGAGAA	Cre15.g643392.t1.1	4.5	-1	1	20	1642	1661	AAAAAAAGAAGAAAAGAGAA	:.:: :: :::: ::::::	GUUUCCUUGCUUCCUUUUUU	Cleavage	pacid=30783665 locus=Cre15.g643392 ID=Cre15.g643392.t1.1.v5.5 annot-version=v5.5	1
AAAAAAAGAAGAAAAGAGAA	Cre02.g142727.t1.1	4.5	-1	1	20	1825	1844	AAAAAAAGAAGAAAAGAGAA	:.:: :: :::: ::::::	GUUUCCUUGCUUCCUUUUUU	Cleavage	pacid=30785053 locus=Cre02.g142727 ID=Cre02.g142727.t1.1.v5.5 annot-version=v5.5	1
AAAAAAGAGTCTGAATGTAGA	Cre02.g096700.t1.1	4.5	-1	1	21	264	284	AAAAAAGAGUCUGAAUGUAGA	::.::::.::.::.::: :	ACUGCAUUUAGGCUUUUUCUA	Cleavage	pacid=30785878 locus=Cre02.g096700 ID=Cre02.g096700.t1.1.v5.5 annot-version=v5.5	1
AAAAAAGAGTCTGAATGTAGA	Cre12.g484900.t1.2	4.5	-1	1	21	3197	3217	AAAAAAGAGUCUGAAUGUAGA	::..:::::: :.::::::	GCUGUAUUCAGUGUUUUUUUU	Translation	pacid=30793105 locus=Cre12.g484900 ID=Cre12.g484900.t1.2.v5.5 annot-version=v5.5	1
AAAAAAGAGTCTGAATGTAGA	Cre02.g143487.t1.1	4.5	-1	1	21	684	704	AAAAAAGAGUCUGAAUGUAGA	: .::::..:.:::::: ::	GCAGCAUUUGGGCUCUUUCUU	Cleavage	pacid=30785512 locus=Cre02.g143487 ID=Cre02.g143487.t1.1.v5.5 annot-version=v5.5	1
AAAAAAGAGTCTGAATGTAGA	Cre01.g014200.t1.2	4.5	-1	1	21	13	33	AAAAAAGAGUCUGAAUGUAGA	:.:.: : :.:.::::::::	UUUGCUUGCGGGCUCUUUUUC	Cleavage	pacid=30788482 locus=Cre01.g014200 ID=Cre01.g014200.t1.2.v5.5 annot-version=v5.5	1
AAAAAAGAGTCTGAATGTAGA	Cre07.g357750.t1.2	4.5	-1	1	21	91	111	AAAAAAGAGUCUGAAUGUAGA	.::::::::::.: :::	AAAGCAUUCAGACUUUGUUUC	Cleavage	pacid=30774307 locus=Cre07.g357750 ID=Cre07.g357750.t1.2.v5.5 annot-version=v5.5	1
AAAAAAGAGTCTGAATGTAGA	Cre07.g357750.t2.1	4.5	-1	1	21	91	111	AAAAAAGAGUCUGAAUGUAGA	.::::::::::.: :::	AAAGCAUUCAGACUUUGUUUC	Cleavage	pacid=30774306 locus=Cre07.g357750 ID=Cre07.g357750.t2.1.v5.5 annot-version=v5.5	1
AAAAAAGAGTCTGAATGTAGA	Cre08.g360200.t1.2	4.5	-1	1	21	223	243	AAAAAAGAGUCUGAAUGUAGA	.:.::: ::::::: ::::	AUUGCAUGCAGACUCCAUUUU	Cleavage	pacid=30773424 locus=Cre08.g360200 ID=Cre08.g360200.t1.2.v5.5 annot-version=v5.5	1
AAAAAAGAGTCTGAATGTAGA	Cre14.g608050.t1.1	4.5	-1	1	21	12619	12639	AAAAAAGAGUCUGAAUGUAGA	::::: .::::: : ::::	CAUACAUGUAGACUGUGUUUU	Cleavage	pacid=30776352 locus=Cre14.g608050 ID=Cre14.g608050.t1.1.v5.5 annot-version=v5.5	1
AAAAAAGAGTCTGAATGTAGA	Cre17.g730400.t1.1	4.5	-1	1	21	1842	1861	AAAAAAGAGUCUGAAUGUAGA	::.: :::.:::::::: ::	GCUGC-UUCGGACUCUUUAUU	Cleavage	pacid=30781651 locus=Cre17.g730400 ID=Cre17.g730400.t1.1.v5.5 annot-version=v5.5	1
AAAAAAGAGTCTGAATGTAGA	Cre14.g622550.t1.1	4.5	-1	1	21	2597	2616	AAAAAAGAGUCUGAAUGUAGA	:::::: : :.::.::::::	GCUACAU-CUGGCUUUUUUUU	Cleavage	pacid=30776716 locus=Cre14.g622550 ID=Cre14.g622550.t1.1.v5.5 annot-version=v5.5	1
AAAAAAGAGTCTGAATGTAGA	Cre01.g009800.t1.2	4.5	-1	1	21	1591	1611	AAAAAAGAGUCUGAAUGUAGA	:..: ..::.::::::::	UGCAUGUGUGGAUUCUUUUUU	Cleavage	pacid=30788413 locus=Cre01.g009800 ID=Cre01.g009800.t1.2.v5.5 annot-version=v5.5	1
AAAAAAGAGTCTGAATGTAGA	Cre13.g603850.t1.2	4.5	-1	1	21	1968	1988	AAAAAAGAGUCUGAAUGUAGA	:.:: ::.:.::.:::: :	GGUGCAGUCGGGCUUUUUUCU	Cleavage	pacid=30784224 locus=Cre13.g603850 ID=Cre13.g603850.t1.2.v5.5 annot-version=v5.5	1
AACTCTGTGCCAGCAGCCGTA	Cre01.g032450.t1.2	4.5	-1	1	21	1019	1039	AACUCUGUGCCAGCAGCCGUA	:.:::::::::::::::.	UGCGGCUGCUGGCACAGGCGC	Cleavage	pacid=30788403 locus=Cre01.g032450 ID=Cre01.g032450.t1.2.v5.5 annot-version=v5.5	1
AACTCTGTGCCAGCAGCCGTA	Cre06.g287150.t1.1	4.5	-1	1	21	3000	3020	AACUCUGUGCCAGCAGCCGUA	:.:::::::::: .:::::	UGCGGCUGCUGGGGCAGAGGC	Cleavage	pacid=30779085 locus=Cre06.g287150 ID=Cre06.g287150.t1.1.v5.5 annot-version=v5.5	2
AACTCTGTGCCAGCAGCCGTA	Cre14.g616589.t1.2	4.5	-1	1	21	420	440	AACUCUGUGCCAGCAGCCGUA	.:::::::::::.::::	AGCGGCUGCUGGCGCAGAUGC	Cleavage	pacid=30776701 locus=Cre14.g616589 ID=Cre14.g616589.t1.2.v5.5 annot-version=v5.5	1
AACTCTGTGCCAGCAGCCGTA	Cre02.g095135.t1.1	4.5	-1	1	21	1673	1693	AACUCUGUGCCAGCAGCCGUA	.:::::::::::.::::	CGCGGCUGCUGGCGCAGAUGG	Cleavage	pacid=30784839 locus=Cre02.g095135 ID=Cre02.g095135.t1.1.v5.5 annot-version=v5.5	1
AACTCTGTGCCAGCAGCCGTA	Cre13.g570450.t1.1	4.5	-1	1	21	2847	2867	AACUCUGUGCCAGCAGCCGUA	::.:::::::::..: :.::	UAUGGCUGCUGGUGCUGGGUG	Cleavage	pacid=30783908 locus=Cre13.g570450 ID=Cre13.g570450.t1.1.v5.5 annot-version=v5.5	1
AACTCTGTGCCAGCAGCCGTA	Cre03.g149400.t1.1	4.5	-1	1	21	2097	2117	AACUCUGUGCCAGCAGCCGUA	:.::::::::::..:.:.:	UGCGGCUGCUGGUGCGGGGAG	Cleavage	pacid=30787891 locus=Cre03.g149400 ID=Cre03.g149400.t1.1.v5.5 annot-version=v5.5	1
AACTCTGTGCCAGCAGCCGTA	Cre05.g235400.t1.2	4.5	-1	1	21	6498	6518	AACUCUGUGCCAGCAGCCGUA	:.:::::::::: ::::.:	UGCGGCUGCUGGGACAGGGCG	Cleavage	pacid=30783481 locus=Cre05.g235400 ID=Cre05.g235400.t1.2.v5.5 annot-version=v5.5	1
AACTCTGTGCCAGCAGCCGTA	Cre07.g345250.t1.1	4.5	-1	1	21	1526	1546	AACUCUGUGCCAGCAGCCGUA	.:::::::::::.::::	GGCGGCUGCUGGCGCAGAAGC	Cleavage	pacid=30775343 locus=Cre07.g345250 ID=Cre07.g345250.t1.1.v5.5 annot-version=v5.5	1
AACTCTGTGCCAGCAGCCGTA	Cre08.g360600.t1.1	4.5	-1	1	21	587	607	AACUCUGUGCCAGCAGCCGUA	.:::::::::::::::.	AGCGGCUGCUGGCACAGGCGG	Cleavage	pacid=30773576 locus=Cre08.g360600 ID=Cre08.g360600.t1.1.v5.5 annot-version=v5.5	1
AACTCTGTGCCAGCAGCCGTA	Cre06.g290250.t1.1	4.5	-1	1	21	8360	8379	AACUCUGUGCCAGCAGCCGUA	:.::::::: :::::::.::	UGCGGCUGC-GGCACAGGGUG	Cleavage	pacid=30779238 locus=Cre06.g290250 ID=Cre06.g290250.t1.1.v5.5 annot-version=v5.5	3
AACTCTGTGCCAGCAGCCGTA	Cre01.g016400.t1.1	4.5	-1	1	21	3394	3414	AACUCUGUGCCAGCAGCCGUA	:::::.::: ::::..::: :	UACGGUUGCGGGCAUGGAGCU	Cleavage	pacid=30789164 locus=Cre01.g016400 ID=Cre01.g016400.t1.1.v5.5 annot-version=v5.5	1
AACTCTGTGCCAGCAGCCGTA	Cre03.g149550.t1.1	4.5	-1	1	21	2559	2579	AACUCUGUGCCAGCAGCCGUA	::::::::::::::.: :	CACGGCUGCUGGCACGGCGGG	Cleavage	pacid=30787368 locus=Cre03.g149550 ID=Cre03.g149550.t1.1.v5.5 annot-version=v5.5	1
AACTCTGTGCCAGCAGCCGTA	Cre16.g684715.t1.1	4.5	-1	1	21	1702	1723	AACUCUGUGC-CAGCAGCCGUA	:.::::::::: ::::: ::::	UGCGGCUGCUGCGCACACAGUU	Translation	pacid=30777952 locus=Cre16.g684715 ID=Cre16.g684715.t1.1.v5.5 annot-version=v5.5	1
AACTCTGTGCCAGCAGCCGTA	Cre13.g571050.t1.1	4.5	-1	1	21	9771	9791	AACUCUGUGCCAGCAGCCGUA	::.::::: :::::..::: :	UAUGGCUGGUGGCAUGGAGGU	Cleavage	pacid=30784756 locus=Cre13.g571050 ID=Cre13.g571050.t1.1.v5.5 annot-version=v5.5	1
AACTCTGTGCCAGCAGCCGTA	Cre01.g004157.t1.2	4.5	-1	1	21	9705	9725	AACUCUGUGCCAGCAGCCGUA	::::::::::::.::: :	CACGGCUGCUGGCGCAGUGCC	Cleavage	pacid=30789433 locus=Cre01.g004157 ID=Cre01.g004157.t1.2.v5.5 annot-version=v5.5	1
AACTCTGTGCCAGCAGCCGTA	Cre02.g108500.t1.1	4.5	-1	1	21	975	995	AACUCUGUGCCAGCAGCCGUA	:.:::: :::::..:::::	UGCGGCCGCUGGUGCAGAGGG	Cleavage	pacid=30785664 locus=Cre02.g108500 ID=Cre02.g108500.t1.1.v5.5 annot-version=v5.5	1
AACTCTGTGCCAGCAGCCGTA	Cre17.g730516.t1.1	4.5	-1	1	21	3622	3642	AACUCUGUGCCAGCAGCCGUA	:.: :::::::::.:.:::	UGCCGCUGCUGGCGCGGAGGC	Cleavage	pacid=30782811 locus=Cre17.g730516 ID=Cre17.g730516.t1.1.v5.5 annot-version=v5.5	1
AACTCTGTGCCAGCAGCCGTA	Cre01.g054650.t1.1	4.5	-1	1	21	1299	1319	AACUCUGUGCCAGCAGCCGUA	:.::::::::::....: ::	UGCGGCUGCUGGUGUGGCGUG	Cleavage	pacid=30788443 locus=Cre01.g054650 ID=Cre01.g054650.t1.1.v5.5 annot-version=v5.5	1
AACTCTGTGCCAGCAGCCGTA	Cre10.g424150.t1.2	4.5	-1	1	21	727	747	AACUCUGUGCCAGCAGCCGUA	.:::::::::::::. ::	AGCGGCUGCUGGCACGCAGAG	Cleavage	pacid=30790793 locus=Cre10.g424150 ID=Cre10.g424150.t1.2.v5.5 annot-version=v5.5	1
AACTCTGTGCCAGCAGCCGTA	Cre10.g426500.t1.2	4.5	-1	1	21	2057	2077	AACUCUGUGCCAGCAGCCGUA	:::::. ::::::. :::::	UACGGUGGCUGGCGGAGAGUG	Cleavage	pacid=30790050 locus=Cre10.g426500 ID=Cre10.g426500.t1.2.v5.5 annot-version=v5.5	1
AACTCTGTGCCAGCAGCCGTA	Cre03.g166850.t1.1	4.5	-1	1	21	4035	4055	AACUCUGUGCCAGCAGCCGUA	:.:::: :::::..:::::	UGCGGCCGCUGGUGCAGAGGC	Cleavage	pacid=30787657 locus=Cre03.g166850 ID=Cre03.g166850.t1.1.v5.5 annot-version=v5.5	1
AACTCTGTGCCAGCAGCCGTA	Cre07.g353150.t1.2	4.5	-1	1	21	494	514	AACUCUGUGCCAGCAGCCGUA	.::::::.:: :::::::	AGCGGCUGUUGACACAGAGCA	Translation	pacid=30774878 locus=Cre07.g353150 ID=Cre07.g353150.t1.2.v5.5 annot-version=v5.5	1
AACTCTGTGCCAGCAGCCGTA	Cre12.g500300.t1.1	4.5	-1	1	21	1052	1072	AACUCUGUGCCAGCAGCCGUA	.::::::::: :.:::::	GGCGGCUGCUGCCGCAGAGGC	Translation	pacid=30791838 locus=Cre12.g500300 ID=Cre12.g500300.t1.1.v5.5 annot-version=v5.5	1
AACTCTGTGCCAGCAGCCGTA	Cre10.g433650.t1.1	4.5	-1	1	21	988	1008	AACUCUGUGCCAGCAGCCGUA	::: :::::::..:::::	GACGCCUGCUGGUGCAGAGCC	Cleavage	pacid=30789733 locus=Cre10.g433650 ID=Cre10.g433650.t1.1.v5.5 annot-version=v5.5	1
AACTCTGTGCCAGCAGCCGTA	Cre01.g072027.t1.1	4.5	-1	1	21	1234	1254	AACUCUGUGCCAGCAGCCGUA	.::::::::: :.:::::	GGCGGCUGCUGCCGCAGAGGC	Translation	pacid=30789552 locus=Cre01.g072027 ID=Cre01.g072027.t1.1.v5.5 annot-version=v5.5	1
AACTCTGTGCCAGCAGCCGTA	Cre12.g510250.t1.2	4.5	-1	1	21	814	834	AACUCUGUGCCAGCAGCCGUA	: .::::::::::.:.:.:	UCUGGCUGCUGGCGCGGGGCC	Cleavage	pacid=30792189 locus=Cre12.g510250 ID=Cre12.g510250.t1.2.v5.5 annot-version=v5.5	1
AACTCTGTGCCAGCAGCCGTA	Cre06.g301201.t1.1	4.5	-1	1	21	216	236	AACUCUGUGCCAGCAGCCGUA	.::::::::: :.:::::	GGCGGCUGCUGCCGCAGAGGC	Translation	pacid=30779140 locus=Cre06.g301201 ID=Cre06.g301201.t1.1.v5.5 annot-version=v5.5	1
AACTCTGTGCCAGCAGCCGTA	Cre01.g054433.t2.1	4.5	-1	1	21	1213	1233	AACUCUGUGCCAGCAGCCGUA	.::::::::: :.:::::	GGCGGCUGCUGCCGCAGAGGC	Translation	pacid=30788839 locus=Cre01.g054433 ID=Cre01.g054433.t2.1.v5.5 annot-version=v5.5	1
AACTCTGTGCCAGCAGCCGTA	Cre06.g278229.t1.1	4.5	-1	1	21	6312	6332	AACUCUGUGCCAGCAGCCGUA	:.::::::::::::: :. :	UGCGGCUGCUGGCACUGGCUG	Cleavage	pacid=30778862 locus=Cre06.g278229 ID=Cre06.g278229.t1.1.v5.5 annot-version=v5.5	1
AACTCTGTGCCAGCAGCCGTA	Cre09.g413566.t1.1	4.5	-1	1	21	804	824	AACUCUGUGCCAGCAGCCGUA	.::::::::: :.:::::	GGCGGCUGCUGCCGCAGAGGC	Translation	pacid=30781299 locus=Cre09.g413566 ID=Cre09.g413566.t1.1.v5.5 annot-version=v5.5	1
AACTCTGTGCCAGCAGCCGTA	Cre07.g335451.t1.1	4.5	-1	1	21	1154	1174	AACUCUGUGCCAGCAGCCGUA	.::::::::: :.:::::	GGCGGCUGCUGCCGCAGAGGC	Translation	pacid=30775061 locus=Cre07.g335451 ID=Cre07.g335451.t1.1.v5.5 annot-version=v5.5	1
AACTCTGTGCCAGCAGCCGTA	Cre16.g654900.t1.1	4.5	-1	1	21	2727	2747	AACUCUGUGCCAGCAGCCGUA	::: ::::: :::::.::: :	UACUGCUGCGGGCACGGAGAU	Cleavage	pacid=30777367 locus=Cre16.g654900 ID=Cre16.g654900.t1.1.v5.5 annot-version=v5.5	1
AACTCTGTGCCAGCAGCCGTA	Cre14.g616501.t1.1	4.5	-1	1	21	1172	1192	AACUCUGUGCCAGCAGCCGUA	.::::::::: :.:::::	GGCGGCUGCUGCCGCAGAGGC	Translation	pacid=30776361 locus=Cre14.g616501 ID=Cre14.g616501.t1.1.v5.5 annot-version=v5.5	1
AACTCTGTGCCAGCAGCCGTA	Cre13.g604905.t1.2	4.5	-1	1	21	2984	3004	AACUCUGUGCCAGCAGCCGUA	:.:::.::: ::::..::: :	UGCGGUUGCAGGCAUGGAGCU	Cleavage	pacid=30784542 locus=Cre13.g604905 ID=Cre13.g604905.t1.2.v5.5 annot-version=v5.5	2
AACTCTGTGCCAGCAGCCGTA	Cre13.g604905.t1.2	4.5	-1	1	21	4083	4103	AACUCUGUGCCAGCAGCCGUA	:.:::.::. :: ::::.:::	UGCGGUUGUCGGGACAGGGUU	Cleavage	pacid=30784542 locus=Cre13.g604905 ID=Cre13.g604905.t1.2.v5.5 annot-version=v5.5	2
AACTCTGTGCCAGCAGCCGTA	Cre12.g519401.t1.1	4.5	-1	1	21	908	928	AACUCUGUGCCAGCAGCCGUA	.::::::::: :.:::::	GGCGGCUGCUGCCGCAGAGGC	Translation	pacid=30791916 locus=Cre12.g519401 ID=Cre12.g519401.t1.1.v5.5 annot-version=v5.5	1
AACTCTGTGCCAGCAGCCGTA	Cre07.g346300.t1.2	4.5	-1	1	21	3479	3499	AACUCUGUGCCAGCAGCCGUA	.::::::::::....:::	GGCGGCUGCUGGUGUGGAGGG	Cleavage	pacid=30774633 locus=Cre07.g346300 ID=Cre07.g346300.t1.2.v5.5 annot-version=v5.5	1
AACTCTGTGCCAGCAGCCGTA	Cre01.g054433.t1.1	4.5	-1	1	21	1213	1233	AACUCUGUGCCAGCAGCCGUA	.::::::::: :.:::::	GGCGGCUGCUGCCGCAGAGGC	Translation	pacid=30788838 locus=Cre01.g054433 ID=Cre01.g054433.t1.1.v5.5 annot-version=v5.5	1
AACTCTGTGCCAGCAGCCGTA	Cre07.g314751.t1.1	4.5	-1	1	21	572	592	AACUCUGUGCCAGCAGCCGUA	.::::::::: :.:::::	GGCGGCUGCUGCCGCAGAGGC	Translation	pacid=30774967 locus=Cre07.g314751 ID=Cre07.g314751.t1.1.v5.5 annot-version=v5.5	1
AACTCTGTGCCAGCAGCCGTA	Cre12.g529850.t1.1	4.5	-1	1	21	1614	1634	AACUCUGUGCCAGCAGCCGUA	:.::::::::::..:.: : :	UGCGGCUGCUGGUGCGGCGCU	Cleavage	pacid=30793261 locus=Cre12.g529850 ID=Cre12.g529850.t1.1.v5.5 annot-version=v5.5	1
AACTCTGTGCCAGCAGCCGTA	Cre13.g583861.t1.1	4.5	-1	1	21	1106	1126	AACUCUGUGCCAGCAGCCGUA	.::::::::: :.:::::	GGCGGCUGCUGCCGCAGAGGC	Translation	pacid=30784522 locus=Cre13.g583861 ID=Cre13.g583861.t1.1.v5.5 annot-version=v5.5	1
AACTCTGTGCCAGCAGCCGTA	Cre12.g510751.t1.1	4.5	-1	1	21	1205	1225	AACUCUGUGCCAGCAGCCGUA	.::::::::: :.:::::	GGCGGCUGCUGCCGCAGAGGC	Translation	pacid=30793399 locus=Cre12.g510751 ID=Cre12.g510751.t1.1.v5.5 annot-version=v5.5	1
AACTCTGTGCCAGCAGCCGTA	Cre10.g465793.t1.1	4.5	-1	1	21	2560	2580	AACUCUGUGCCAGCAGCCGUA	.::::::::: :.:::::	GGCGGCUGCUGCCGCAGAGGC	Translation	pacid=30789933 locus=Cre10.g465793 ID=Cre10.g465793.t1.1.v5.5 annot-version=v5.5	1
AACTCTGTGCCAGCAGCCGTA	Cre01.g039600.t1.1	4.5	-1	1	21	1426	1446	AACUCUGUGCCAGCAGCCGUA	:.::::::::::.. ::.: :	UGCGGCUGCUGGUGGAGGGCU	Cleavage	pacid=30789225 locus=Cre01.g039600 ID=Cre01.g039600.t1.1.v5.5 annot-version=v5.5	1
AACTCTGTGCCAGCAGCCGTA	Cre07.g328250.t1.2	4.5	-1	1	21	2945	2965	AACUCUGUGCCAGCAGCCGUA	.:::::::::::...:.:	CGCGGCUGCUGGCGUGGGGCA	Cleavage	pacid=30774293 locus=Cre07.g328250 ID=Cre07.g328250.t1.2.v5.5 annot-version=v5.5	1
AACTCTGTGCCAGCAGCCGTA	Cre13.g571876.t1.1	4.5	-1	1	21	1077	1097	AACUCUGUGCCAGCAGCCGUA	:.:: .::.: :::::::::	UGCGUUUGUUUGCACAGAGUA	Translation	pacid=30784496 locus=Cre13.g571876 ID=Cre13.g571876.t1.1.v5.5 annot-version=v5.5	1
AACTCTGTGCCAGCAGCCGTA	Cre15.g635650.t2.1	4.5	-1	1	21	1082	1103	AACUCUG-UGCCAGCAGCCGUA	.:::::::::::: :.::::	AGCGGCUGCUGGCAGCGGAGUC	Cleavage	pacid=30783673 locus=Cre15.g635650 ID=Cre15.g635650.t2.1.v5.5 annot-version=v5.5	1
AACTCTGTGCCAGCAGCCGTA	Cre15.g635650.t1.2	4.5	-1	1	21	1082	1103	AACUCUG-UGCCAGCAGCCGUA	.:::::::::::: :.::::	AGCGGCUGCUGGCAGCGGAGUC	Cleavage	pacid=30783672 locus=Cre15.g635650 ID=Cre15.g635650.t1.2.v5.5 annot-version=v5.5	1
AAGAAGGTGAAAAAAAAAA	Cre12.g492600.t1.2	4.5	-1	1	19	3245	3263	AAGAAGGUGAAAAAAAAAA	:::: :: :::::::::	CUUUUCUUGUCACCUUCUG	Translation	pacid=30792555 locus=Cre12.g492600 ID=Cre12.g492600.t1.2.v5.5 annot-version=v5.5	1
AAGAAGGTGAAAAAAAAAA	Cre13.g604400.t1.2	4.5	-1	1	19	1538	1556	AAGAAGGUGAAAAAAAAAA	:::::::::: . .::.::	UUUUUUUUUUGGGUUUUUU	Cleavage	pacid=30783891 locus=Cre13.g604400 ID=Cre13.g604400.t1.2.v5.5 annot-version=v5.5	1
AAGAAGGTGAAAAAAAAAA	Cre17.g710351.t1.1	4.5	-1	1	19	9	27	AAGAAGGUGAAAAAAAAAA	::: :::::::.:: :::	UUUGUUUUUUCGCCGGCUU	Cleavage	pacid=30782451 locus=Cre17.g710351 ID=Cre17.g710351.t1.1.v5.5 annot-version=v5.5	1
AAGAAGGTGAAAAAAAAAA	Cre01.g015950.t1.2	4.5	-1	1	19	476	494	AAGAAGGUGAAAAAAAAAA	::: :: :::.::.::::	UUUAUUCUUUUACUUUCUC	Cleavage	pacid=30789043 locus=Cre01.g015950 ID=Cre01.g015950.t1.2.v5.5 annot-version=v5.5	1
AAGAAGGTGAAAAAAAAAA	Cre10.g466200.t1.1	4.5	-1	1	19	2319	2337	AAGAAGGUGAAAAAAAAAA	:: ::: :::.:::::: :	UUGUUUCUUUUACCUUCAU	Cleavage	pacid=30790061 locus=Cre10.g466200 ID=Cre10.g466200.t1.1.v5.5 annot-version=v5.5	1
AAGAAGGTGAAAAAAAAAA	Cre13.g590600.t1.1	4.5	-1	1	19	171	189	AAGAAGGUGAAAAAAAAAA	:: ::::::::: ::::	UUCCUUUUUUCACGUUCUG	Cleavage	pacid=30784358 locus=Cre13.g590600 ID=Cre13.g590600.t1.1.v5.5 annot-version=v5.5	1
AAGAAGGTGAAAAAAAAAA	Cre13.g590600.t2.1	4.5	-1	1	19	171	189	AAGAAGGUGAAAAAAAAAA	:: ::::::::: ::::	UUCCUUUUUUCACGUUCUG	Cleavage	pacid=30784359 locus=Cre13.g590600 ID=Cre13.g590600.t2.1.v5.5 annot-version=v5.5	1
AAGAAGGTGAAAAAAAAAA	Cre13.g590600.t3.1	4.5	-1	1	19	171	189	AAGAAGGUGAAAAAAAAAA	:: ::::::::: ::::	UUCCUUUUUUCACGUUCUG	Cleavage	pacid=30784360 locus=Cre13.g590600 ID=Cre13.g590600.t3.1.v5.5 annot-version=v5.5	1
AAGAAGGTGAAAAAAAAAA	Cre13.g590600.t4.1	4.5	-1	1	19	171	189	AAGAAGGUGAAAAAAAAAA	:: ::::::::: ::::	UUCCUUUUUUCACGUUCUG	Cleavage	pacid=30784361 locus=Cre13.g590600 ID=Cre13.g590600.t4.1.v5.5 annot-version=v5.5	1
AAGAAGGTGAAAAAAAAAA	Cre13.g590600.t5.1	4.5	-1	1	19	171	189	AAGAAGGUGAAAAAAAAAA	:: ::::::::: ::::	UUCCUUUUUUCACGUUCUG	Cleavage	pacid=30784362 locus=Cre13.g590600 ID=Cre13.g590600.t5.1.v5.5 annot-version=v5.5	1
AAGAAGGTGAAAAAAAAAA	Cre04.g212500.t1.2	4.5	-1	1	19	1811	1829	AAGAAGGUGAAAAAAAAAA	:::: :::::::::::	UUUUGGAUUUCACCUUCUA	Cleavage	pacid=30791319 locus=Cre04.g212500 ID=Cre04.g212500.t1.2.v5.5 annot-version=v5.5	1
AAGAAGGTGAAAAAAAAAA	Cre15.g643702.t1.1	4.5	-1	1	19	1506	1524	AAGAAGGUGAAAAAAAAAA	:: : :::: :.:.:::::	UUAUCUUUUGCGCUUUCUU	Translation	pacid=30783557 locus=Cre15.g643702 ID=Cre15.g643702.t1.1.v5.5 annot-version=v5.5	1
AAGCTGTGGGAAAAAAAAAAA	Cre03.g158300.t1.1	4.5	-1	1	21	142	162	AAGCUGUGGGAAAAAAAAAAA	: ::::::.: .::::::	CACUGUUUUUUUCGGCAGCUU	Cleavage	pacid=30786595 locus=Cre03.g158300 ID=Cre03.g158300.t1.1.v5.5 annot-version=v5.5	1
AAGCTGTGGGAAAAAAAAAAA	Cre07.g325350.t1.1	4.5	-1	1	21	634	654	AAGCUGUGGGAAAAAAAAAAA	: ::: :::::..:::.:	GCUGUUUAUUUCCUGCAGUUG	Cleavage	pacid=30774950 locus=Cre07.g325350 ID=Cre07.g325350.t1.1.v5.5 annot-version=v5.5	1
AAGCTGTGGGAAAAAAAAAAA	Cre05.g241647.t1.1	4.5	-1	1	21	192	212	AAGCUGUGGGAAAAAAAAAAA	: :::::::..:::.:. :	GAUAUUUUUUUUUCACGGUAU	Cleavage	pacid=30783380 locus=Cre05.g241647 ID=Cre05.g241647.t1.1.v5.5 annot-version=v5.5	1
AAGCTGTGGGAAAAAAAAAAA	Cre02.g077451.t1.1	4.5	-1	1	21	442	462	AAGCUGUGGGAAAAAAAAAAA	:: :::::::::::.:	AGGUUGCUUUUCCCACAGUUA	Cleavage	pacid=30785895 locus=Cre02.g077451 ID=Cre02.g077451.t1.1.v5.5 annot-version=v5.5	1
AATGTAGAGAATAGGTGGTAA	Cre02.g085550.t1.2	4.5	-1	1	21	1096	1116	AAUGUAGAGAAUAGGUGGUAA	::.::.:::.::.:::. .::	UUGCCGCCUGUUUUCUGGGUU	Cleavage	pacid=30785526 locus=Cre02.g085550 ID=Cre02.g085550.t1.2.v5.5 annot-version=v5.5	1
AATGTAGAGAATAGGTGGTAA	Cre17.g738150.t1.1	4.5	-1	1	21	792	812	AAUGUAGAGAAUAGGUGGUAA	:.:.:::::::::: .:.:	CUGCUACCUAUUCUCCGCGUA	Cleavage	pacid=30781934 locus=Cre17.g738150 ID=Cre17.g738150.t1.1.v5.5 annot-version=v5.5	1
AATGTAGAGAATAGGTGGTAA	Cre17.g711150.t1.2	4.5	-1	1	21	1127	1148	AAUGUA-GAGAAUAGGUGGUAA	:::::::.::::: :::::	GCACCACCUGUUCUCCUACAUG	Cleavage	pacid=30782079 locus=Cre17.g711150 ID=Cre17.g711150.t1.2.v5.5 annot-version=v5.5	1
AATGTAGAGAATAGGTGGTAA	Cre02.g141306.t1.1	4.5	-1	1	21	655	675	AAUGUAGAGAAUAGGUGGUAA	::. : :.:::::::::: ::	UUGACUCUUAUUCUCUACCUU	Cleavage	pacid=30785026 locus=Cre02.g141306 ID=Cre02.g141306.t1.1.v5.5 annot-version=v5.5	1
AATGTAGAGAATAGGTGGTAA	Cre03.g204050.t1.1	4.5	-1	1	21	3209	3229	AAUGUAGAGAAUAGGUGGUAA	:::.::::: ::::.::	UCCGCACUUAUUCCCUACGUU	Cleavage	pacid=30787956 locus=Cre03.g204050 ID=Cre03.g204050.t1.1.v5.5 annot-version=v5.5	1
AATGTAGAGAATAGGTGGTAA	Cre05.g239000.t1.1	4.5	-1	1	21	263	283	AAUGUAGAGAAUAGGUGGUAA	: ::.::: :::::.:.:: :	UCACUACCCAUUCUUUGCAGU	Cleavage	pacid=30783401 locus=Cre05.g239000 ID=Cre05.g239000.t1.1.v5.5 annot-version=v5.5	1
AATGTAGAGAATAGGTGGTAA	Cre01.g043750.t1.1	4.5	-1	1	21	165	185	AAUGUAGAGAAUAGGUGGUAA	:. :::.: ::::.:.::::	GUGGCACUUCUUCUUUGCAUU	Cleavage	pacid=30788837 locus=Cre01.g043750 ID=Cre01.g043750.t1.1.v5.5 annot-version=v5.5	1
AATGTAGAGAATAGGTGGTAA	Cre04.g230634.t1.1	4.5	-1	1	21	12	32	AAUGUAGAGAAUAGGUGGUAA	:: ::::::::. ::.:::	AUAGCACCUAUUUGCUGCAUC	Cleavage	pacid=30791124 locus=Cre04.g230634 ID=Cre04.g230634.t1.1.v5.5 annot-version=v5.5	1
AATGTAGAGAATAGGTGGTAA	Cre06.g305500.t1.2	4.5	-1	1	21	977	997	AAUGUAGAGAAUAGGUGGUAA	:::: :: :::.:.:.:.::	GUACCCCCCAUUUUUUGCGUU	Cleavage	pacid=30779179 locus=Cre06.g305500 ID=Cre06.g305500.t1.2.v5.5 annot-version=v5.5	1
AATGTAGAGAATAGGTGGTAA	Cre06.g305500.t2.1	4.5	-1	1	21	943	963	AAUGUAGAGAAUAGGUGGUAA	:::: :: :::.:.:.:.::	GUACCCCCCAUUUUUUGCGUU	Cleavage	pacid=30779180 locus=Cre06.g305500 ID=Cre06.g305500.t2.1.v5.5 annot-version=v5.5	1
AATGTAGAGAATAGGTGGTAA	Cre06.g277450.t1.2	4.5	-1	1	21	79	99	AAUGUAGAGAAUAGGUGGUAA	: :.:::.::: .:.::..::	UGAUCACUUAUCUUUUAUGUU	Translation	pacid=30778985 locus=Cre06.g277450 ID=Cre06.g277450.t1.2.v5.5 annot-version=v5.5	1
AATGTAGAGAATAGGTGGTAA	Cre04.g220787.t1.2	4.5	-1	1	21	164	184	AAUGUAGAGAAUAGGUGGUAA	: .::::: : :.::::.:::	UAGCCACCAACUUUCUAUAUU	Translation	pacid=30791112 locus=Cre04.g220787 ID=Cre04.g220787.t1.2.v5.5 annot-version=v5.5	1
AATGTAGAGAATAGGTGGTAA	Cre01.g040850.t1.2	4.5	-1	1	21	6763	6783	AAUGUAGAGAAUAGGUGGUAA	::: ::::::.:..:::	GAUACACAUAUUCUUUGUAUU	Cleavage	pacid=30789298 locus=Cre01.g040850 ID=Cre01.g040850.t1.2.v5.5 annot-version=v5.5	1
AATGTAGAGAATAGGTGGTAA	Cre01.g040850.t2.1	4.5	-1	1	21	6712	6732	AAUGUAGAGAAUAGGUGGUAA	::: ::::::.:..:::	GAUACACAUAUUCUUUGUAUU	Cleavage	pacid=30789299 locus=Cre01.g040850 ID=Cre01.g040850.t2.1.v5.5 annot-version=v5.5	1
AATGTAGAGAATAGGTGGTAA	Cre02.g089800.t1.1	4.5	-1	1	21	1793	1813	AAUGUAGAGAAUAGGUGGUAA	:::.:::.:::::: :. :	CGACCGCCUGUUCUCUCCGCU	Cleavage	pacid=30785611 locus=Cre02.g089800 ID=Cre02.g089800.t1.1.v5.5 annot-version=v5.5	1
AATGTAGAGAATAGGTGGTAA	Cre09.g389838.t1.1	4.5	-1	1	21	6844	6864	AAUGUAGAGAAUAGGUGGUAA	::: ::: ::::::.:.:	GGACCCCCUCUUCUCUGCGUG	Cleavage	pacid=30780953 locus=Cre09.g389838 ID=Cre09.g389838.t1.1.v5.5 annot-version=v5.5	1
AATGTAGAGAATAGGTGGTAA	Cre16.g677350.t1.2	4.5	-1	1	21	92	112	AAUGUAGAGAAUAGGUGGUAA	: :::: ::: :.:.:::::	UAACCAACUACUUUUUACAUC	Translation	pacid=30778082 locus=Cre16.g677350 ID=Cre16.g677350.t1.2.v5.5 annot-version=v5.5	1
AATGTAGAGAATAGGTGGTAA	Cre07.g336350.t1.1	4.5	-1	1	21	112	132	AAUGUAGAGAAUAGGUGGUAA	: :::: :: :.:::.::::	GUCCCACGUAAUUUCUGCAUU	Translation	pacid=30774728 locus=Cre07.g336350 ID=Cre07.g336350.t1.1.v5.5 annot-version=v5.5	1
AATGTAGAGAATAGGTGGTAA	Cre03.g192900.t1.1	4.5	-1	1	21	6700	6720	AAUGUAGAGAAUAGGUGGUAA	:::: ::.::::.::: :	GGACCAGCUGUUCUUUACUUG	Cleavage	pacid=30787007 locus=Cre03.g192900 ID=Cre03.g192900.t1.1.v5.5 annot-version=v5.5	1
AATGTAGAGAATAGGTGGTAA	Cre16.g648150.t1.1	4.5	-1	1	21	3475	3495	AAUGUAGAGAAUAGGUGGUAA	::.: . ::::.:.::.:::	GUAUCCUAUAUUUUUUAUAUU	Cleavage	pacid=30777779 locus=Cre16.g648150 ID=Cre16.g648150.t1.1.v5.5 annot-version=v5.5	1
AATGTAGAGAATAGGTGGTAA	Cre09.g386754.t1.1	4.5	-1	1	21	140	160	AAUGUAGAGAAUAGGUGGUAA	: :: :::::::::: .:: :	UGACGACCUAUUCUCGGCAAU	Cleavage	pacid=30780634 locus=Cre09.g386754 ID=Cre09.g386754.t1.1.v5.5 annot-version=v5.5	1
AATGTAGAGAATAGGTGGTAA	Cre07.g354551.t1.2	4.5	-1	1	21	77	97	AAUGUAGAGAAUAGGUGGUAA	:. :: ::::.::::.::	ACAUAACAUAUUUUCUAUAUG	Cleavage	pacid=30774522 locus=Cre07.g354551 ID=Cre07.g354551.t1.2.v5.5 annot-version=v5.5	1
ACAACTTTCTCTCTTTACA	Cre01.g040379.t1.2	4.5	-1	1	19	2999	3018	ACAAC-UUUCUCUCUUUACA	:::.:.:::::::. :::::	UGUGAGGAGAGAAGCGUUGU	Cleavage	pacid=30788967 locus=Cre01.g040379 ID=Cre01.g040379.t1.2.v5.5 annot-version=v5.5	1
ACAACTTTCTCTCTTTACA	Cre04.g223600.t1.2	4.5	-1	1	19	5669	5687	ACAACUUUCUCUCUUUACA	:::..:::.: .::::::	AGUAGGGAGGGCGAGUUGU	Cleavage	pacid=30791390 locus=Cre04.g223600 ID=Cre04.g223600.t1.2.v5.5 annot-version=v5.5	1
ACAACTTTCTCTCTTTACA	Cre14.g629500.t1.2	4.5	-1	1	19	432	450	ACAACUUUCUCUCUUUACA	::::.:::. :::::::	CGUAAGGAGGCAAAGUUGG	Cleavage	pacid=30776240 locus=Cre14.g629500 ID=Cre14.g629500.t1.2.v5.5 annot-version=v5.5	1
ACAACTTTCTCTCTTTACA	Cre07.g325722.t1.1	4.5	-1	1	19	1852	1870	ACAACUUUCUCUCUUUACA	:.:.:.::::..:::::	CUUGAGGGGAGAGGGUUGU	Cleavage	pacid=30775045 locus=Cre07.g325722 ID=Cre07.g325722.t1.1.v5.5 annot-version=v5.5	1
ACAACTTTCTCTCTTTACA	Cre07.g325722.t2.1	4.5	-1	1	19	1825	1843	ACAACUUUCUCUCUUUACA	:.:.:.::::..:::::	CUUGAGGGGAGAGGGUUGU	Cleavage	pacid=30775046 locus=Cre07.g325722 ID=Cre07.g325722.t2.1.v5.5 annot-version=v5.5	1
ACAACTTTCTCTCTTTACA	Cre07.g325722.t3.1	4.5	-1	1	19	1822	1840	ACAACUUUCUCUCUUUACA	:.:.:.::::..:::::	CUUGAGGGGAGAGGGUUGU	Cleavage	pacid=30775047 locus=Cre07.g325722 ID=Cre07.g325722.t3.1.v5.5 annot-version=v5.5	1
ACAACTTTCTCTCTTTACA	Cre12.g540650.t1.2	4.5	-1	1	19	5935	5953	ACAACUUUCUCUCUUUACA	: :::::.::::::::	CUUCAAGAGGGAAAGUUGC	Cleavage	pacid=30793452 locus=Cre12.g540650 ID=Cre12.g540650.t1.2.v5.5 annot-version=v5.5	1
ACAACTTTCTCTCTTTACA	Cre09.g404700.t1.1	4.5	-1	1	19	1312	1330	ACAACUUUCUCUCUUUACA	:::.:.:::::..:: ::	UGUGAGGAGAGGGAGCUGG	Cleavage	pacid=30781515 locus=Cre09.g404700 ID=Cre09.g404700.t1.1.v5.5 annot-version=v5.5	1
ACAACTTTCTCTCTTTACA	Cre12.g506000.t1.2	4.5	-1	1	19	2080	2098	ACAACUUUCUCUCUUUACA	:::..::.:::.::: ::	UGUGGAGGGAGGAAGGUGC	Cleavage	pacid=30792030 locus=Cre12.g506000 ID=Cre12.g506000.t1.2.v5.5 annot-version=v5.5	1
ACAACTTTCTCTCTTTACA	Cre17.g722616.t1.1	4.5	-1	1	19	205	223	ACAACUUUCUCUCUUUACA	::::.::::.::..: ::	UGUAGAGAGGGAGGGCUGG	Cleavage	pacid=30782612 locus=Cre17.g722616 ID=Cre17.g722616.t1.1.v5.5 annot-version=v5.5	1
ACAACTTTCTCTCTTTACA	Cre09.g402663.t1.1	4.5	-1	1	19	83	101	ACAACUUUCUCUCUUUACA	:::::::.:::..: : ::	UGUAAAGGGAGGGACUGGU	Cleavage	pacid=30780952 locus=Cre09.g402663 ID=Cre09.g402663.t1.1.v5.5 annot-version=v5.5	1
ACAACTTTCTCTCTTTACA	Cre17.g717600.t1.2	4.5	-1	1	19	97	115	ACAACUUUCUCUCUUUACA	:::::::.:::..: : ::	UGUAAAGGGAGGGACUGGU	Cleavage	pacid=30782500 locus=Cre17.g717600 ID=Cre17.g717600.t1.2.v5.5 annot-version=v5.5	1
ACAACTTTCTCTCTTTACA	Cre09.g416150.t1.2	4.5	-1	1	19	936	954	ACAACUUUCUCUCUUUACA	::::::: : :::.::::	UGUAAAGCGCGAAGGUUGC	Translation	pacid=30780210 locus=Cre09.g416150 ID=Cre09.g416150.t1.2.v5.5 annot-version=v5.5	1
ACAACTTTCTCTCTTTACA	Cre16.g662500.t1.2	4.5	-1	1	19	2381	2399	ACAACUUUCUCUCUUUACA	:::...:::::... ::::	UGUGGGGAGAGGGGUUUGU	Cleavage	pacid=30778163 locus=Cre16.g662500 ID=Cre16.g662500.t1.2.v5.5 annot-version=v5.5	1
ACAACTTTCTCTCTTTACA	Cre12.g524100.t1.2	4.5	-1	1	19	4105	4123	ACAACUUUCUCUCUUUACA	: .:::::.::.:::::	CGCGAAGAGGGAGAGUUGA	Cleavage	pacid=30793624 locus=Cre12.g524100 ID=Cre12.g524100.t1.2.v5.5 annot-version=v5.5	1
[truncated: 2,992 more rows]
